# Supplementary material for: Loading-related regulation of gene expression in bone in the contexts of estrogen deficiency, lack of estrogen receptor α and disuse
Source: Bone. 2010 Mar;46(3):628–42. doi: 10.1016/j.bone.2009.10.021 (PMC2887492; doi:10.1016/j.bone.2009.10.021)
Supplement: Supplementary material [file mmc1.xls]

## Sheet: S1
TABLE S1. Fold change of representative differentially expressed genes
in WT-OVX mice vs. WT mice
GenBank	Symbol	Name	Fold
NM_010223	Fkbp8	FK506 binding protein 8	2.96
NM_031249	Cstf2t	Cleavage stimulating factor subunit 2	2.96
NM_145226	Oas3	2'-5' Oligoadenylate synthetase 3	2.83
NM_021400	Prg4	Proteoglycan 4 (megakaryocyte stimulating factor)	2.79
NM_133362	Erdr1	Erythroid differentiation factor 1	2.78
NM_172747	Kctd13	Potassium channel tetamerisation domain 13	2.75
NM_011168	Prlpf	Prolactin-like protein f	2.59
NM_010570	Irs1	Insulin receptor substrate 1	2.57
NM_181586	Sirt6	Sirtuin 6	2.41
BC037506	Nup98	Nucleoporin 98	2.39
NM_009892	Chi3l4	Chitinase3-like 4	2.17
AK051071	Crebbp	Creb binding protein	2.05
NM_007400	Adam12	Disintegrin and metalloproteae domain 12	1.85
NM_007956	Esr1	Estrogen receptor alpha	1.59
NM_007554	Bmp4	Bone morphogenetic protein 4	1.57
NM_130869	Nobox	Nobox oogenesis homeobox	-7.79
NM_175654	Hist1h4l	Histone cluster 1, H4l	-4.69
NM_175652	Hist4h4	Histone cluster 4, H4	-4.07
NM_133779	Pigt	Phosphatidylinositol glycan class T	-3.79
NM_008160	Gpx1	Glutathione peroxidase 1	-3.63
NM_029786	Pomgnt1	N-acetylglucosaminyltransferase	-3.23
NM_031181	Siglec7	Sialic acid binding Ig-like lectin 7	-3.04
NM_020034	Hist1h1b	Histone cluster 1, H1b	-2.92
NM_172947	Lsm12	Lsm12 homolog	-2.91
NM_176926	Ttn	Titin	-2.38
NM_008162	Gpx4	Glutathione peroxidase 4	-2.15
AK053377	Itga1	Integrin alpha 1	-2.13
NM_025650	Uqcr	Ubiquinol-cytochrome c reductase subunit	-2.12
NM_010442	Hmox1	Heme oxygenase 1	-2.01
NM_026061	Ndufb8	NADH dehydrogenase 1 beta subcomplex 8	-1.93
NM_011577	Tgfb1	Transforming growth factor beta	-1.89
NM_013671	Sod2	Superoxide dismutase 2	1.87
NM_010576	Itga4	Integrin alpha 4	-1.82
NM_010343	Gpx5	Glutathione peroxidase 5	-1.76
NM_028765	Acoxl	Acyl-Coenzyme A oxidase 1	-1.75
NM_023312	Ndufa13	NADH dehydrogenase 1 beta subcomplex 13	-1.73
NM_009943	Cox6a2	Cytochrome c oxidase, subunit VI a, polypeptide 2	-1.73
NM_026612	Ndufb2	NADH dehydrogenase 1 beta subcomplex, 2	-1.59
NM_007751	Cox8b	Cytochrome c oxidase, subunit VIIIb	-1.55
