# Supplementary material for: Loading-related regulation of gene expression in bone in the contexts of estrogen deficiency, lack of estrogen receptor α and disuse
Source: Bone. 2010 Mar;46(3):628–42. doi: 10.1016/j.bone.2009.10.021 (PMC2887492; doi:10.1016/j.bone.2009.10.021)
Supplement: Supplementary material [file mmc2.xls]

## Sheet: S2
TABLE S2. Fold change of representative differentially expressed genes in ERa-/- mice vs. WT mice
GenBank	Symbol	Name	Fold
NM_011500	Strn	Striatin, calmodulin binding protein	10.6683
NM_021400	Prg4	Proteoglycan 4 (megakaryocyte stimulating factor)	6.5057
NM_020282	Nqo2	NAD(P)H dehydrogenase, quinone 2	4.81894
AK076770	Cyt1	Cytokine-like 1	4.57073
NM_175418	Mybpc1	Myosin binding protein C 1	3.64702
NM_010223	Fkbp8	FK506 binding protein 8	3.14349
NM_007470	Apod	Apolipoprotein D	2.89227
NM_008657	Myf6	Myogenic factor 6	2.84512
NM_009245	Serpina1a	Serine proteinase inhibitor, clade A, member 1a	2.73823
NM_011168	Prlpf	Prolactin-like protein F	2.51648
NM_026061	Ndufb8	NADH dehydrogenase 1 beta subcomplex, 8, 19kDa	2.35
NM_009944	COX7A1	Cytochrome c oxidase subunit VIIa polypeptide 1	2.32
NM_010174	Fabp3	fatty acid binding protein 3	2.12
NM_177113	Ppargc1a	Peroxisome proliferative activated receptor, gamma, coactivator 1 alpha	2.17976
NM_010233	Fn1	Fibronectin 1	2.16
NM_021359	Itgb6	Integrin beta 6	2.11
NM_010217	Ctgf	Connective tissue growth factor	2.04
NM_172125	Adamab1	Disintegrin and metalloproteinase domain 1b	1.91
NM_025379	Cox7b	Cytochrome c oxidase subunit VIIb	1.89
NM_015729	Acoxl	Acyl-Coenzyme A oxidase 1	1.89
NM_010886	Nduf4a	NADH dehydrogenase 1 alpha subcomplex, 4, 9kDa	1.86
NM_023172	Ndufb9	NADH dehydrogenase 1 alpha subcomplex, 9, 22kDa	1.82
NM_007833	Dcn	Decorin	1.84
NM_013597	Mef2a	Myocyte enhancer factor 2A isoform 1	1.75
AK047868	Ttn	Titin	1.74
NM_026614	Nduf5a	NADH dehydrogenase 1 alpha subcomplex, 9, 13kDa	1.73
NM_026610	Ndufb4	NADH dehydrogenase 1 beta subcomplex, 4, 15kDa	1.72
NM_016900	Cav2	Caveolin 2	1.7
NM_025316	Ndufb5	NADH dehydrogenase 1 beta subcomplex, 5, 16kDa	1.69
NM_198112	Ostn	Osteocrin	1.65
NM_007616	Cav1	Caveolin 1	1.62
NM_011594	Timp2	Tissue inhibitor of metalloproteinase 2	1.61
BC053075	Ndufa11	NADH dehydrogenase 1 alpha subcomplex, 11, 14.7kDa	1.59
NM_001005608	itgb4	Integrin beta 4	1.56
NM_007617	Cav3	Caveolin 3	1.54
BC043013	Ndufb10	NADH dehydrogenase 1 beta subcomplex, 10, 22kDa	1.54
NM_007751	Cox8B	Cytochrome c oxidase, subunit VIIIb	1.54
NM_013795	Atp5L	ATP synthase, mitochondrial F0 complex, subunit G	1.52
NM_025567	Cyc1	Cytochrome c1	1.49
NM_016755	ATP5J	ATP synthase, mitochondrial F0 complex, subunit F6	1.47
NM_007679	Cebpd	CCAAT/enhancer binding protein delta	1.42
NM_133779	Pigt	Phosphatidylinositol glycan, class T	-5.71528
NM_031884	Abcg5	ATP-binding cassette, subfamily G, member 5	-4.12033
NM_182928	Adm2	Adrenomedullin 2	-3.27229
NM_146497	Olfr492	Olfactory receptor 492	-2.99952
NM_031181	Siglecl1	Sialic acid binding Ig-like, lectin 7	-2.51116
NM_175654	Hist1h4d	Histone 1, H4d	-2.47315
NM_175652	Hist4h4	Histone cluster 4, H4	-2.35257
NM_009448	Tuba6	Tubulin, alpha 6	-2.35167
NM_145126	Chi3l4	Chitinase 3-like 4	-2.20364
NM_008160	Gpx1	Glutathione peroxidase 1	-2.18
NM_011577	Tgfb1	Transforming growth factor beta 1	-1.82
NM_008513	LRP5	Low density lipoprotein receptor-related protein 5	-1.75
NM_007388	Acp5	Acid phosphatase 5, tartrate resistant	-1.74
NM_133826	ATP6V1H	H+ transporting	-1.66
