# Supplementary material for: Loading-related regulation of gene expression in bone in the contexts of estrogen deficiency, lack of estrogen receptor α and disuse
Source: Bone. 2010 Mar;46(3):628–42. doi: 10.1016/j.bone.2009.10.021 (PMC2887492; doi:10.1016/j.bone.2009.10.021)
Supplement: Supplementary material [file mmc3.xls]

## Sheet: S3
TABLE S3. Fold change of representative differentially expressed genes in WT-SN mice vs. WT mice
GenBank	Symbol	Name	Fold
NM_016974	Dbp	D site albumin promoter binding protein	10.4645
NM_007606	Car3	Carbonic anhydrase 3	9.94985
NM_008647	Mup2	Major urinary protein 2	9.27315
AK015305	4930433M22Rik	Mus musculus cDNA, RIKEN clone 4930433M22 3' mRNA sequence	8.65745
NM_007470	Apod	Apolipoprotein D	7.99159
NM_013468	Ankrd1	Ankyrin repeat domain 1 (cardiac muscle)	7.60334
NM_008657	Myf6	Myogenic factor 6	7.43588
NM_010845	Mup3	Major urinary protein 3	6.11858
NM_023123	H19	Mus musculus H19 fetal liver mRNA (H19), mRNA	6.03152
NM_009930	Col3a1	Procollagen, type III, alpha 1	5.57776
NM_013503	Drd5	Dopamine receptor 5	5.36648
NM_021400	Prg4	Proteoglycan 4 (megakaryocyte stimulating factor)	5.05037
AK004064	dysfip1	Mus musculus cDNA, RIKEN clone 1110033I14 3' mRNA sequence	4.33397
NM_008648	Mup4	Major urinary protein 4; major urinary protein 5	4.31235
NM_023052	Ccl21c	Chemokine (C-C motif) ligand 21c (serine)	4.26991
NM_173385	Cilp	Cartilage intermediate layer protein	4.26826
NM_145926	Mgat4b	N-acetylglucosaminyltransferase IVb	4.26309
NM_010233	Fn1	Fibronectin 1	3.99533
NM_010329	Gp38	glycoprotein 38	3.9776
NM_031252	Il23a	Interleukin 23, alpha subunit p19	3.3371
NM_011581	Thbs2	thrombospondin 2	3.10424
NM_007992	Fbln2	fibulin 2	2.98202
NM_008610	Mmp2	Matrix metalloproteinase 2	2.72657
NM_008760	Ogn	Osteoglycin	2.46002
NM_015784	Postn	Osteoblast specific factor 2 (fasciclin I-like)	2.41592
NM_008608	Mmp14	Matrix metalloproteinase 14 (membrane-inserted)	2.41419
NM_010681	Lama4	laminin, alpha 4	2.40457
NM_008482	Lamb1-1	laminin B1 subunit 1	2.35329
NM_010515	Igf2r	Insulin-like growth factor 2 receptor	2.35096
NM_007616	Cav1	Caveolin, caveolae protein 1	2.33484
NM_008594	Mfge8	Milk fat globule-EGF factor 8 protein	2.31031
NM_013834	Sfrp1	Secreted frizzled-related sequence protein 1	2.18098
NM_016873	Wisp2	Wnt 1 inducible signaling pathway protein 2	2.17557
NM_007913	Egr1	Early growth response 1	2.17532
NM_016900	Cav2	Caveolin 2	2.1685
NM_007747	Cox5A	Cytochrome c oxiedase subunit Va	2.14
NM_009254	Serpinb6a	Serine (or cysteine) proteinase inhibitor, clade B, member 6a	2.06324
NM_009760	Bnip3	BCL2/adenovirus E1B 19kDa-interacting protein 1, NIP3	2.05121
NM_010234	Fos	FBJ osteosarcoma oncogene	2.04865
AK020268	Satb2	Mus musculus cDNA, RIKEN clone 9130024F11 3' mRNA sequence	2.04176
NM_010809	Mmp3	Matrix metalloproteinase 3	2.01687
NM_016687	Sfrp4	Secreted frizzled-related sequence protein 4	2.01129
NM_019564	Prss11	Protease, serine, 11 (Igf binding)	1.9946
NM_001005608	Itgb4	Integrin beta 4 isoform 1; integrin beta 4 isoform 2	1.95151
NM_011340	Serpinf1	Serine (or cysteine) proteinase inhibitor, clade F, member 1	1.88981
NM_026061	Ndufb8	NADH dehydrogenase 1 beta subcomplex 8	1.88
NM_008520	Ltbp3	Latent transforming growth factor beta binding protein 3	1.87409
NM_025379	Cox7b	Cytochrome oxidase subunit VIIb	1.87
NM_009944	Cox7a1	Cytochrome oxidase subunit VIIa polypeptide 2	1.86
NM_177839	Tnn	Tenascin N	1.83249
NM_007956	Esr1	Estrogen receptor 1 (alpha)	1.83229
NM_010056	Dlx5	Distal-less homeobox 5 isoform 1	1.82803
NM_008512	Lrp1	Low density lipoprotein receptor-related protein 1	1.82296
NM_172668	Lrp4	Low density lipoprotein receptor-related protein 4	1.81628
NM_025289	Tbrg1	Transforming growth factor beta regulated gene 1	1.78201
NM_009144	Sfrp2	Secreted frizzled-related sequence protein 2	1.76907
NM_023202	Ndufa7	NADH dehydrogenase 1 alpha subcomplex 7	1.76
NM_010886	Ndufa4	NADH dehydrogenase 1 alpha subcomplex 4	1.75
NM_010217	Ctgf	Connective tissue growth factor	1.74109
NM_198112	Ostn	Osteocrin	1.7332
NM_023172	Ndufb9	NADH dehydrogenase 1 beta subcomplex 9	1.69
NM_015814	Dkk3	Dickkopf homolog 3	1.68833
NM_053078	D0H4S114	Neuronal protein 3.1	1.66893
NM_018865	Wisp1	Wnt1 inducible signaling pathway protein 1	1.66594
NM_025551	Ndufa12	NADH dehydrogenase 1 alpha subcomplex 12	1.66
NM_025523	Ndufc1	NADH dehydrogenase 1	1.65
NM_011985	Mmp23	Matrix metalloproteinase 23	1.58647
NM_008607	Mmp13	Matrix metalloproteinase 13	1.58308
AK003390	Ppap2b	Phosphatidic acid phosphatase type 2B	1.58089
NM_145741	Gdf10	Growth differentiation factor 10	1.5271
NM_007509	Atp6v1b2	ATPase	1.49
NM_010205	Fgf8	Fibroblast growth factor 8	1.45161
AK008900	2210411K11Rik	Mus musculus cDNA, RIKEN clone 2210411K11 3' mRNA sequence	-130.208
NM_146798	Olfr878	Olfactory receptor 878	-20.4773
NM_008330	Ifi47	Interferon gamma inducible protein 47	-15.5149
AK005782	1700008N11Rik	Mus musculus cDNA, RIKEN clone 1700008N11 3' mRNA sequence	-8.82397
AK015612	4930483C01Rik	Mus musculus cDNA, RIKEN clone 4930483C01 3' mRNA sequence	-4.91175
NM_175654	Hist1h4d	Histone 1, H4d	-4.47836
NM_145126	Chi3l4	Chitinase 3-like 4	-4.19507
NM_139206	Centd3	Ankyrin repeat and pleckstrin homology domains-containing protein 3	-4.14865
NM_009892	Chi3l3	Chitinase 3-like 3	-4.06464
NM_175655	Hist1h4f	Histone 1, H4f	-4.03618
NM_008160	Gpx1	Glutathione peroxidase 1	-3.98283
NM_172879	4932412H11Rik	Hypothetical protein 4932412H11	-3.977
NM_009653	Alas2	Aminolevulinic acid synthase 2, erythroid	-3.89726
NM_133779	Pigt	Phosphatidylinositol glycan, class T	-3.71833
NM_133243	AY036118	Mus musculus cDNA, RIKEN clone AY036118 3' mRNA sequence	-3.67852
NM_175652	Hist4h4	Histone 4, H4	-3.62428
NM_053111	Ear6	Eosinophil-associated, ribonuclease A family, member 6	-3.57166
NM_009654	Alb1	Albumin 1	-3.45849
AK012032	Rbms2	RNA binding motif, single stranded interacting protein 2	-3.44922
NM_182928	Adm2	Adrenomedullin 2	-3.42548
NM_011269	Rhag	Rhesus blood group-associated A glycoprotein	-3.41992
NM_178211	Hist1h4k	Histone 1, H4k;	-3.40036
NM_023420	Col4a3bp	Procollagen, type IV, alpha 3 binding protein	-3.28268
AK021190	C330007P06Rik	Mus musculus cDNA, RIKEN clone C330007P06 3' mRNA sequence	-3.25554
NM_009221	Snca	Synuclein, alpha	-3.14351
NM_029180	4930535B03Rik	Mus musculus cDNA, RIKEN clone 4930535B03 3' mRNA sequence	-3.05473
NM_009799	Car1	Carbonic anhydrase 1	-3.04507
NM_134103	Il1rap	Interleukin 1 receptor accessory protein isoform b	-2.19267
NM_009689	Birc5	Baculoviral IAP repeat-containing 5 isoform 1	-2.08052
NM_011577	Tgfb1	Transforming growth factor, beta 1	-1.99589
NM_178258	Il22ra2	Interleukin 22 receptor, alpha 2	-1.70936
NM_183405	Cox6b2	Cytochrome oxidase subunit Vib polypeptide 2	-1.67
NM_177852	Dido1	Death inducer-obliterator 1 isoform 1	-1.65923
NM_010555	Il1r2	Interleukin 1 receptor, type II	-1.6264
NM_010551	Il16	Interleukin 16	-1.61855
NM_145826	Il17re	Interleukin 17 receptor E	-1.58721
NM_145634	Cd300lf	Polymeric immunoglobulin receptor 3 precursor	-1.58691
