# Supplementary material for: Loading-related regulation of gene expression in bone in the contexts of estrogen deficiency, lack of estrogen receptor α and disuse
Source: Bone. 2010 Mar;46(3):628–42. doi: 10.1016/j.bone.2009.10.021 (PMC2887492; doi:10.1016/j.bone.2009.10.021)
Supplement: Supplementary material [file mmc4.xls]

## Sheet: biological funct sortd
Systematic	Ratio	WT_C_3h	WT_L_3h	Common	Synonyms	Genbank	Gene Symbol	Map	Chromosome	EC	Description	Product	Phenotype	Function	Keywords	DBid	GO biological process	GO molecular function	GO cellular component	RefSeq	UniGene
2944214	1.71281	1330.81	2279.43	Wisp1	Wisp1	NM_018865	Wisp1	15 38.5 cM	0		Mus musculus WNT1 inducible signaling pathway protein 1 (Wisp1), mRNA.	WNT1 inducible signaling pathway protein 1				GeneID:22402; LocusID:22402; MGI:1197008; GI:9256533	Wnt receptor signaling pathway; cell adhesion; regulation of cell growth	insulin-like growth factor binding; protein binding	extracellular region; extracellular space	NM_018865	Mm.10222
1804521	2.72402	934.737	2546.24	Mup2	Mup2;Mup1	NM_008647	Mup2; Mup1	4; 4 27.8 cM	0		Mus musculus major urinary protein 1 (Mup1), mRNA.	major urinary protein 2; major urinary protein 1				GeneID:17841; LocusID:17841; MGI:97234; GI:47059037; GeneID:17840; LocusID:17840; MGI:97233; GI:13654245	transport; type I hypersensitivity	pheromone binding; transporter activity		NM_008647; NM_031188	Mm.335875; Mm.237772
2942075	2.71421	2365.72	6421.07	Fabp3	Fabp3	NM_010174	Fabp3	4 61.0 cM	0		Mus musculus fatty acid binding protein 3, muscle and heart (Fabp3), mRNA.	fatty acid binding protein 3, muscle and heart				GeneID:14077; LocusID:14077; MGI:95476; GI:6753810	transport	binding; lipid binding; transporter activity		NM_010174	Mm.22220
2931370	2.48372	524.523	1302.77	Mug1	Mug1	NM_008645	Mug1	6	6		Mus musculus murinoglobulin 1 (Mug1), mRNA.	murinoglobulin 1				GeneID:17836; LocusID:17836; MGI:99837; GI:31982171	transport	endopeptidase inhibitor activity; receptor activity; serine-type endopeptidase inhibitor activity; transporter activity; wide-spectrum protease inhibitor activity	extracellular space; membrane	NM_008645	Mm.1311
1804454	1.92535	347.548	669.15	Mup3	Mup3	NM_010845	Mup3	4	4		Mus musculus major urinary protein 3 (Mup3), mRNA.	major urinary protein 3				GeneID:17842; LocusID:17842; MGI:97235; GI:38488789	transport	pheromone binding; transporter activity		NM_010845	Mm.371569
1804473	1.88055	618.041	1162.26	Apod	Apod	NM_007470	Apod	16 21.2 cM	0		Mus musculus apolipoprotein D (Apod), mRNA.	apolipoprotein D				GeneID:11815; LocusID:11815; MGI:88056; GI:6680706	transport	lipid binding; transporter activity	extracellular space	NM_007470	Mm.2082
2905549	1.57836	993.501	1568.11	Slc25a12	Slc25a12	NM_172436	Slc25a12	2	2		Mus musculus solute carrier family 25 (mitochondrial carrier, Aralar), member 12 (Slc25a12), mRNA.	solute carrier family 25 (mitochondrial carrier, Aralar), member 12				GeneID:78830; LocusID:78830; MGI:1926080; GI:27369581	transport	binding; calcium ion binding; solute:cation symporter activity; transporter activity	inner membrane; integral to membrane; integral to plasma membrane; mitochondrial inner membrane; mitochondrion	NM_172436	Mm.30928
1805272	0.626313	360.18	225.586	Slc25a21	Slc25a21	NM_172577	Slc25a21	12	12		Mus musculus solute carrier family 25 (mitochondrial oxodicarboxylate carrier), member 21 (Slc25a21), mRNA.	solute carrier family 25 (mitochondrial oxodicarboxylate carrier), member 21				GeneID:217593; LocusID:217593; MGI:2445059; GI:27369824	transport	binding	inner membrane; integral to membrane; mitochondrial inner membrane; mitochondrion	NM_172577	Mm.32835
1804305	0.596937	20687.2	12348.9	Lcn2	Lcn2	NM_008491	Lcn2	2 27.0 cM	0		Mus musculus lipocalin 2 (Lcn2), mRNA.	lipocalin 2				GeneID:16819; LocusID:16819; MGI:96757; GI:34328049	transport	binding; transporter activity	extracellular space	NM_008491	Mm.9537
2933751	0.596179	1634.46	974.43	Prei3	Prei3	NM_025283	Prei3	1	1		Mus musculus preimplantation protein 3 (Prei3), mRNA.	preimplantation protein 3				GeneID:19070; LocusID:19070; MGI:104899; GI:40254521	transport	GO:46872(metal ion binding); GO:4872(receptor activity); GO:8270(zinc ion binding)	Golgi apparatus; membrane	NM_025283	Mm.291037
2904648	0.4908	1936.76	950.562	Abca6	Abca6	NM_147218	Abca6	11	11		Mus musculus ATP-binding cassette, sub-family A (ABC1), member 6 (Abca6), mRNA.	ATP-binding cassette, sub-family A (ABC1), member 6				GeneID:76184; LocusID:76184; MGI:1923434; GI:22267462	transport	ATP binding	integral to membrane	NM_147218	Mm.159704
1804522	0.458057	487.544	223.323	Alb1	Alb1	NM_009654	Alb1	5 50.0 cM	0		Mus musculus albumin 1 (Alb1), mRNA.	albumin 1				GeneID:11657; LocusID:11657; MGI:87991; GI:33859506	transport	carrier activity; lipid binding	cytoplasm; extracellular space	NM_009654	Mm.16773
2941514	0.632812	629.754	398.516	Supt3h	Supt3h	NM_178652	Supt3h	17	17		Mus musculus suppressor of Ty 3 homolog (S. cerevisiae) (Supt3h), mRNA.	suppressor of Ty 3 homolog				GeneID:109115; LocusID:109115; MGI:1923723; GI:30520009	transcription initiation	RNA polymerase II transcription factor activity	nucleus; transcription factor complex	NM_178652	Mm.129257
2934748	0.584018	929.303	542.729	Polr3c	Polr3c	BC026793	Polr3c	3 F2	3		Mus musculus polymerase (RNA) III (DNA directed) polypeptide C, mRNA (cDNA clone MGC:25832 IMAGE:4168218), complete cds.	Polr3c protein			MGC	GeneID:74414; MGI:1921664; GI:20070909	transcription	DNA binding; DNA-directed RNA polymerase activity; transferase activity	nucleus	XM_131049	Mm.276043
1805356	1.71494	197.306	338.368	Tgn	Tgn	NM_009375	Tgn	15 36.4 cM	0		Mus musculus thyroglobulin (Tgn), mRNA.	thyroglobulin				GeneID:21819; LocusID:21819; MGI:98733; GI:6678335	thyroid hormone generation	GO:5179(hormone activity)	extracellular space	NM_009375	Mm.12800
2958069	0.703563	1036.34	729.131	AI317223	AI317223	NM_001002764	AI317223	11	11		synonyms: MGC7717, AU041178, RP23-143A14.6; go_component: nucleus [goid 0005634] [evidence IEA]; go_component: chromosome [goid 0005694] [evidence IEA]; go_component: chromosome, telomeric region [goid 0000781] [evidence IEA]; go_function: binding [goid 0005488] [evidence IEA]; go_function: DNA binding [goid 0003677] [evidence IEA]; go_process: telomere maintenance [goid 0000723] [evidence IEA]; …	expressed sequence AI317223				GeneID:103677; LocusID:103677; MGI:2144117; GI:50582545	telomerase-dependent telomere maintenance	DNA binding	chromosome; chromosome, telomeric region; nucleus	NM_001002764	Mm.288460
2942309	1.52503	1275.63	1945.37	Ppp3cb	Ppp3cb	NM_008914	Ppp3cb	14 B	14		Mus musculus 18-day embryo whole body cDNA, RIKEN full-length enriched library, clone:1110063J16 product:protein phosphatase 3,	protein phosphatase 3, catalytic subunit, beta isoform			HTC; CAP trapper	GeneID:19056; LocusID:19056; MGI:107163; GI:45592930	T-cell differentiation; heart development; protein amino acid dephosphorylation	calmodulin binding; hydrolase activity; phosphoprotein phosphatase activity; protein serine/threonine phosphatase activity	protein serine/threonine phosphatase complex	NM_008914	Mm.274432
2903491	0.645774	5327.25	3440.2	Snca	Snca	NM_009221	Snca	6 29.0 cM	0		Mus musculus synuclein, alpha (Snca), mRNA.	synuclein, alpha				GeneID:20617; LocusID:20617; MGI:1277151; GI:6678047	synaptic vesicle transport	GO:42802(protein self binding)	cytoplasm	NM_009221	Mm.17484
2951308	1.7626	1712.85	3019.08	Smpx	Smpx	NM_025357	Smpx	X	20		Mus musculus small muscle protein, X-linked (Smpx), mRNA.	small muscle protein, X-linked				GeneID:66106; LocusID:66106; MGI:1913356; GI:14149752	striated muscle contraction		cytoplasm; nucleus	NM_025357	Mm.140340
2905610	2.09253	474.262	992.41	Cnn3	Cnn3	NM_028044	Cnn3	3	3		Mus musculus calponin 3, acidic (Cnn3), mRNA.	calponin 3, acidic				GeneID:71994; LocusID:71994; MGI:1919244; GI:21312564	smooth muscle contraction	actin binding; calmodulin binding		NM_028044	Mm.275555
1804213	0.601648	1780.76	1071.39	Rgs10	Rgs10	NM_026418	Rgs10	7	7		Mus musculus regulator of G-protein signalling 10 (Rgs10), mRNA.	regulator of G-protein signalling 10				GeneID:67865; LocusID:67865; MGI:1915115; GI:13385914	signal transduction	signal transducer activity		NM_026418	Mm.18635
2953296	1.42115	2332.71	3315.13	Mat2a	Mat2a	NM_145569	Mat2a	6	6		Mus musculus methionine adenosyltransferase II, alpha (Mat2a), mRNA.	methionine adenosyltransferase II, alpha				GeneID:232087; LocusID:232087; MGI:2443731; GI:21704144	S-adenosylmethionine biosynthesis; one-carbon compound metabolism	ATP binding; magnesium ion binding; methionine adenosyltransferase activity		NM_145569	Mm.29815
2951540	0.60048	1407.61	845.239	Nxt1	Nxt1	NM_019761	Nxt1	2	2		Mus musculus NTF2-related export protein 1 (Nxt1), mRNA.	NTF2-related export protein 1				GeneID:56488; LocusID:56488; MGI:1929619; GI:31981051	RNA-nucleus export; mRNA processing; mRNA-nucleus export; protein transport; protein-nucleus export; protein-nucleus import	RAN protein binding; protein transporter activity	intracellular; nuclear pore; nucleus	NM_019761	Mm.34663
2904598	0.608362	3916.38	2382.58	Hnrpa2b1	Hnrpa2b1	NM_016806	Hnrpa2b1	6	6		Mus musculus heterogeneous nuclear ribonucleoprotein A2/B1 (Hnrpa2b1), transcript variant 1, mRNA.	heterogeneous nuclear ribonucleoprotein A2/B1 isoform 1		involved with pre-mRNA processing		GeneID:53379; LocusID:53379; MGI:104819; GI:7949053	RNA processing; mRNA processing; nuclear mRNA splicing, via spliceosome	RNA binding; nucleic acid binding	nucleus; ribonucleoprotein complex	NM_016806; NM_182650	Mm.155896
2951869	0.618571	11396.8	7049.75	Mrpl30	Mrpl30	NM_027098	Mrpl30	1	1		Mus musculus mitochondrial ribosomal protein L30 (Mrpl30), mRNA.	mitochondrial ribosomal protein L30				GeneID:107734; LocusID:107734; MGI:1333820; GI:21312302	ribosome biogenesis	structural constituent of ribosome	mitochondrial ribosome; ribonucleoprotein complex	NM_027098	Mm.26614
2931741	1.61614	428.625	692.718	Smpd3	Smpd3	NM_021491	Smpd3	8	8		Mus musculus sphingomyelin phosphodiesterase 3, neutral (Smpd3), mRNA.	sphingomyelin phosphodiesterase 3, neutral	fragilitas ossium			GeneID:58994; LocusID:58994; MGI:1927578; GI:10946902	response to stress; signal transduction; sphingomyelin metabolism	hydrolase activity; sphingomyelin phosphodiesterase activity	Golgi apparatus; integral to membrane	NM_021491	Mm.23298
2953461	1.48273	487.741	723.189	Prkaa2	Prkaa2	NM_178143	Prkaa2	4	4		synonyms: A830082D05, 2310008I11Rik; go_component: nucleus [goid 0005634] [evidence IDA]; go_function: ATP binding [goid 0005524] [evidence IEA]; go_function: kinase activity [goid 0016301] [evidence IEA]; go_function: nucleotide binding [goid 0000166] [evidence IEA]; go_function: transferase activity [goid 0016740] [evidence IEA]; go_function: AMP-activated protein kinase activity [goid 0004679]…	AMP-activated protein kinase alpha 2 catalytic subunit				GeneID:108079; LocusID:108079; MGI:1336173; GI:54792086	response to stress	AMP-activated protein kinase activity; ATP binding; protein serine/threonine kinase activity; transferase activity	nucleus	NM_178143	Mm.48638
2928567	1.72107	702.086	1208.34	V1rh13	V1rh13	NM_134238	V1rh13	13	13		Mus musculus vomeronasal 1 receptor, H13 (V1rh13), mRNA.	vomeronasal 1 receptor, H13				GeneID:171272; LocusID:171272; MGI:2159676; GI:21955266	response to pheromone	pheromone binding; pheromone receptor activity	integral to plasma membrane	NM_134238	Mm.377224
2903966	0.449064	867.247	389.449	Epx	Epx	NM_007946	Epx	11 49.0 cM	0		Mus musculus eosinophil peroxidase (Epx), mRNA.	eosinophil peroxidase				GeneID:13861; LocusID:13861; MGI:107569; GI:6679675	response to oxidative stress	oxidoreductase activity; peroxidase activity	extracellular space	NM_007946	Mm.1315
1805300	0.511016	1430.94	731.235	Il22ra2	Il22ra2	NM_178258	Il22ra2	10A2	10		Mus musculus interleukin 22 receptor, alpha 2 (Il22ra2), mRNA.	interleukin 22 receptor, alpha 2				GeneID:237310; LocusID:237310; MGI:2665114; GI:51036631	regulation of tyrosine phosphorylation of Stat3 protein	protein binding; receptor activity	cytosol; integral to membrane	NM_178258	Mm.331979
2951477	0.704592	1497.56	1055.17	Gtf2b	Gtf2b	NM_145546	Gtf2b	3	3		Mus musculus general transcription factor IIB (Gtf2b), mRNA.	general transcription factor IIB				GeneID:229906; LocusID:229906; MGI:2385191; GI:21704076	regulation of transcription, DNA-dependent; transcription initiation	transcription factor activity; zinc ion binding	nucleus; transcription factor complex	NM_145546	Mm.271756
2904360	0.655364	1278.43	837.835	Hnf4g	Hnf4g	NM_013920	Hnf4g	3	3		Mus musculus hepatocyte nuclear factor 4, gamma (Hnf4g), mRNA.	hepatocyte nuclear factor 4, gamma		transcription factor		GeneID:30942; LocusID:30942; MGI:1353604; GI:7305147	regulation of transcription, DNA-dependent; transcription from Pol II promoter	DNA binding; ligand-dependent nuclear receptor activity; steroid binding; steroid hormone receptor activity; transcription factor activity; transcriptional activator activity	nucleus; transcription factor complex	NM_013920	Mm.330897
2902891	1.93525	333.254	644.929	Irx5	Irx5	NM_018826	Irx5	8 43.3 cM	0		Mus musculus Iroquois related homeobox 5 (Drosophila) (Irx5), mRNA.	Iroquois related homeobox 5				GeneID:54352; LocusID:54352; MGI:1859086; GI:9055250	regulation of transcription, DNA-dependent	DNA binding; transcription factor activity	nucleus	NM_018826	Mm.101153
2902852	1.85903	420.113	781.001	Mef2a	Mef2a	NM_013597		7 33.0 cM	0		Mus musculus myocyte enhancer factor 2A (Mef2a), transcript variant 1, mRNA.	myocyte enhancer factor 2A isoform 1				GeneID:17258; LocusID:17258; MGI:99532; GI:36054158	regulation of transcription, DNA-dependent	DNA binding; transcription factor activity	nucleus	NM_013597; NM_194070	Mm.132788
2902824	1.65375	348.349	576.082	Esr1	Esr1	NM_007956	Esr1	10 12.0 cM	0		Mus musculus estrogen receptor 1 (alpha) (Esr1), mRNA.	estrogen receptor 1 (alpha)				GeneID:13982; LocusID:13982; MGI:1352467; GI:6679695	regulation of transcription, DNA-dependent	DNA binding; ligand-dependent nuclear receptor activity; steroid binding; steroid hormone receptor activity; transcription factor activity	cytoplasm; nucleus	NM_007956	Mm.9213
2900119	1.52584	1061.46	1619.62	Gtf2i	Gtf2i	NM_010365	Gtf2i	5 75.0 cM	0		Mus musculus general transcription factor II I (Gtf2i), mRNA.	general transcription factor II I				GeneID:14886; LocusID:14886; MGI:1202722; GI:6754096	regulation of transcription, DNA-dependent	DNA binding; transcription factor activity	nucleus; transcription factor complex	NM_010365	Mm.261570
2899767	0.624356	4951.3	3091.37	Fosl1	Fosl1	NM_010235	Fosl1	19 0.5 cM	0		Mus musculus fos-like antigen 1 (Fosl1), mRNA.	fos-like antigen 1				GeneID:14283; LocusID:14283; MGI:107179; GI:6753896	regulation of transcription, DNA-dependent	DNA binding	nucleus	NM_010235	Mm.6215
2903151	0.583602	609.865	355.919	Centg3	Centg3	NM_139153	Centg3	5	5		Mus musculus centaurin, gamma 3 (Centg3), mRNA.	centaurin, gamma 3				GeneID:213990; LocusID:213990; MGI:2183446; GI:21040229	regulation of transcription, DNA-dependent	DNA binding; GTPase activator activity; transcription factor activity	nucleus	NM_139153	Mm.250703
2934032	0.565103	468.585	264.799	Maf1	Maf1	NM_026859	Maf1	15	15		Mus musculus MAF1 homolog (yeast) (Maf1), mRNA.	MAF1 homolog				GeneID:68877; LocusID:68877; MGI:1916127; GI:31982640	regulation of transcription, DNA-dependent		nucleus	NM_026859	Mm.289680
2900149	0.550332	5081.29	2796.4	Rps10	Rps10	NM_025963	Rps10	17	17		Mus musculus ribosomal protein S10 (Rps10), mRNA.	ribosomal protein S10				GeneID:67097; LocusID:67097; MGI:1914347; GI:13399310	regulation of transcription, DNA-dependent	DNA binding; structural constituent of ribosome	nucleus	NM_025963	Mm.371624
2941333	0.453867	1128.49	512.185	Zfp143	Zfp143	NM_009281	Zfp143	7 50.5 cM	0		Mus musculus zinc finger protein 143 (Zfp143), mRNA.	zinc finger protein 143				GeneID:20841; LocusID:20841; MGI:1277969; GI:6678149	regulation of transcription from Pol II promoter; regulation of transcription from Pol III promoter; regulation of transcription, DNA-dependent	DNA binding; RNA polymerase III transcription factor activity; specific RNA polymerase II transcription factor activity	GO:5634(nucleus)	NM_009281	Mm.10815
2924967	2.52274	2652.91	6692.61	Neb	#NA	AF203898	Neb	2 30.0 cM	0		Mus musculus nebulin mRNA, partial cds.	nebulin				GI:7329988	regulation of actin filament length; sarcomere alignment		striated muscle thin filament	XM_130232
2905934	1.67505	832.961	1395.25	nebulin	nebulin	X70032	Neb	Human:2q11-33 Mouse:2q	0		M.musculus mRNA for nebulin.	nebulin			actin-binding protein; muscle protein; muscular dystrophy; nebulin; titin gene	GI:437045; UniProt/TrEMBL:Q61953	regulation of actin filament length; sarcomere alignment		striated muscle thin filament	XM_130232	Mm.246828
2905228	1.57597	247.116	389.448	Arl6	Arl6	NM_019665	Arl6	16	16		Mus musculus ADP-ribosylation factor-like 6 (Arl6), mRNA.	ADP-ribosylation factor-like 6				GeneID:56297; LocusID:56297; MGI:1927136; GI:31980973	Ras protein signal transduction; protein amino acid ADP-ribosylation; small GTPase mediated signal transduction	GTP binding; protein binding	cytoplasm; membrane	NM_019665	Mm.7760
1804456	1.59149	407.892	649.155	Mmp23	Mmp23	NM_011985	Mmp23	4	4		Mus musculus matrix metalloproteinase 23 (Mmp23), mRNA.	matrix metalloproteinase 23		contains MMP catalytic domain which potentially can degrade matrix molecules during ECM remodeling, cancer invasion and metastasis and arthritis		GeneID:26561; LocusID:26561; MGI:1347361; GI:6754710	proteolysis and peptidolysis; transport	metalloendopeptidase activity; transporter activity	extracellular matrix (sensu Metazoa); extracellular space	NM_011985	Mm.29373
2906646	0.556674	1531.71	852.665	Rhag	Rhag	NM_011269	Rhag	17 21.0 cM	0		Mus musculus Rhesus blood group-associated A glycoprotein (Rhag), mRNA.	Rhesus blood group-associated A glycoprotein				GeneID:19743; LocusID:19743; MGI:1202713; GI:6755322	proteolysis and peptidolysis; transport	ammonium transporter activity; cysteine-type endopeptidase activity	extracellular space; integral to membrane	NM_011269	Mm.12961
2957541	2.06876	4176.27	8639.69	Ttn	2310036G12Rik	NM_011652	Ttn	2	2		Mus musculus adult male tongue cDNA, RIKEN full-length enriched library, clone:2310036G12 product:NOVEX-3 TITIN ISOFORM homolog	titin isoform N2-A			HTC; CAP trapper	GI:12844570	proteolysis and peptidolysis; sarcomere alignment	RNA-directed DNA polymerase activity; cysteine-type endopeptidase activity; peroxidase activity; structural constituent of cytoskeleton; transferase activity	muscle myosin; sarcomere	NM_011652	Mm.26579
2906708	1.84089	1496.92	2755.68	Ttn	Ttn	NM_011652	Ttn	2	2		Mus musculus 13 days embryo heart cDNA, RIKEN full-length enriched library, clone:D330041I19 product:TITIN homolog [Homo sapiens],	titin isoform N2-A			HTC; CAP trapper	GI:26351281	proteolysis and peptidolysis; sarcomere alignment	RNA-directed DNA polymerase activity; cysteine-type endopeptidase activity; peroxidase activity; structural constituent of cytoskeleton; transferase activity	muscle myosin; sarcomere	NM_011652	Mm.26579
2906751	1.64404	1356.1	2229.49	Ttn	Acas2	NM_011652	Ttn	2	2		Mus musculus 12 days embryo embryonic body between diaphragm region and neck cDNA, RIKEN full-length enriched library, clone:9430093B17	titin isoform N2-A			HTC; CAP trapper	GI:26330454	proteolysis and peptidolysis; sarcomere alignment	RNA-directed DNA polymerase activity; cysteine-type endopeptidase activity; peroxidase activity; structural constituent of cytoskeleton; transferase activity	muscle myosin; sarcomere	NM_011652	Mm.26579
1805067	2.1419	4967.38	10639.6	Ctsk	Ctsk	NM_007802	Ctsk	3 47.9 cM	0		Mus musculus cathepsin K (Ctsk), mRNA.	cathepsin K				GeneID:13038; LocusID:13038; MGI:107823; GI:31982433	proteolysis and peptidolysis	cathepsin K activity; cysteine-type endopeptidase activity; cysteine-type peptidase activity; hydrolase activity	extracellular space	NM_007802	Mm.272085
2931594	1.99179	897.085	1786.81	Fap	Fap	NM_007986	Fap	2 36.0 cM	0		Mus musculus fibroblast activation protein (Fap), mRNA.	fibroblast activation protein				GeneID:14089; LocusID:14089; MGI:109608; GI:6679749	proteolysis and peptidolysis	catalytic activity; dipeptidyl-peptidase IV activity; hydrolase activity; peptidase activity; prolyl oligopeptidase activity; serine-type endopeptidase activity; serine-type peptidase activity	integral to membrane	NM_007986	Mm.41816
2931323	1.8825	196.95	370.758	Adam1a	Adam1a	NM_172126	Adam1a	5 65.0 cM	0		Mus musculus a disintegrin and metalloproteinase domain 1a (Adam1a), mRNA.	a disintegrin and metalloproteinase domain 1a				GeneID:280668; LocusID:280668; MGI:2429504; GI:31559889	proteolysis and peptidolysis	hydrolase activity; metalloendopeptidase activity; metallopeptidase activity; zinc ion binding	integral to membrane	NM_172126	Mm.1453
1803668	1.74081	208.631	363.186	4930478A21Rik	4930478A21Rik	NM_183109	4930478A21Rik	15	15		Mus musculus RIKEN cDNA 4930478A21 gene (4930478A21Rik), mRNA.	RIKEN cDNA 4930478A21				GeneID:75002; LocusID:75002; MGI:1922252; GI:34147093	proteolysis and peptidolysis	chymotrypsin activity; peptidase activity		NM_183109	Mm.261400
2942077	1.65097	1001.84	1654	Capn2	Capn2	NM_009794	Capn2	1	1		Mus musculus calpain 2 (Capn2), mRNA.	calpain 2				GeneID:12334; LocusID:12334; MGI:88264; GI:6753254	proteolysis and peptidolysis	calcium ion binding; calpain activity; cysteine-type endopeptidase activity; cysteine-type peptidase activity; hydrolase activity	intracellular	NM_009794	Mm.19306
1804614	1.48724	2040.74	3035.07	Ctsl	Ctsl	NM_009984	Ctsl	13 30.0 cM	0		Mus musculus cathepsin L (Ctsl), mRNA.	cathepsin L preproprotein				GeneID:13039; LocusID:13039; MGI:88564; GI:6753558	proteolysis and peptidolysis	actinidain activity; cathepsin L activity; cysteine-type endopeptidase activity; cysteine-type peptidase activity; hydrolase activity; protein binding	extracellular space; lysosome	NM_009984	Mm.930
2950481	0.668507	1127.1	753.475	2010106G01Rik	2010106G01Rik	NM_023220	2010106G01Rik	2	2		Mus musculus RIKEN cDNA 2010106G01 gene (2010106G01Rik), mRNA.	RIKEN cDNA 2010106G01				GeneID:66552; LocusID:66552; MGI:1913802; GI:12963585	proteolysis and peptidolysis	D-alanyl-D-alanine endopeptidase activity; hydrolase activity; receptor activity	integral to membrane	NM_023220	Mm.269928
1803834	0.610928	949.876	580.306	Xpnpep1	Xpnpep1	NM_133216	Xpnpep1	19	19		Mus musculus X-prolyl aminopeptidase (aminopeptidase P) 1, soluble (Xpnpep1), mRNA.	X-prolyl aminopeptidase (aminopeptidase P) 1, soluble				GeneID:170750; LocusID:170750; MGI:2180003; GI:42476274	proteolysis and peptidolysis	aminopeptidase activity; hydrolase activity; metalloexopeptidase activity		NM_133216	Mm.99776
1804601	0.414205	2453.98	1016.45	Ctsd	Ctsd	NM_009983	Ctsd	4 50.0 cM	0		Mus musculus cathepsin D (Ctsd), mRNA.	cathepsin D				GeneID:13033; LocusID:13033; MGI:88562; GI:6753556	proteolysis and peptidolysis	aspartic-type endopeptidase activity; cathepsin D activity; hydrolase activity; pepsin A activity	lysosome; mitochondrion	NM_009983	Mm.231395
2951697	0.630856	2497.94	1575.84	Ipo11	Ipo11	NM_029665	Ipo11	13	13		Mus musculus importin 11 (Ipo11), mRNA.	importin 11				GeneID:76582; LocusID:76582; MGI:2442377; GI:31541898	protein transport; protein-nucleus import, docking; ribosomal protein-nucleus import	protein binding; protein transporter activity	cytoplasm; nuclear pore; nucleus	NM_029665	Mm.132208
2928205	1.99674	1222.77	2441.55	Mxra8	1200013A08Rik	NM_024263		4 83.0 cM	0		Mus musculus RIKEN cDNA 1200013A08 gene (1200013A08Rik), mRNA.	limitrin				GeneID:74761; LocusID:74761; MGI:1922011; GI:31982602	protein targeting	nucleic acid binding	extracellular space; integral to membrane	NM_024263	Mm.159028
2900944	1.70144	478.475	814.097	Fndc5	Fndc5	NM_027402	Fndc5	4	4		synonyms: PeP, Pxp, AI836596, MGC129464, MGC129465, 1500001L03Rik; peroxisomal protein; Mus musculus fibronectin type III domain containing 5 (Fndc5), mRNA.	fibronectin type III domain containing 5				GeneID:384061; LocusID:384061; MGI:1917614; GI:47059145	protein targeting		integral to membrane	NM_027402	Mm.44075
2903869	1.5501	524.056	812.341	2610034M16Rik	2610034M16Rik	BC034642	2610034M16Rik	17 D	17		Mus musculus RIKEN cDNA 2610034M16 gene, mRNA (cDNA clone MGC:38982 IMAGE:5363521), complete cds.	2610034M16Rik protein			MGC	GeneID:69239; MGI:1916489; GI:22902347	protein targeting	actin binding; calcium ion binding; calmodulin binding	cytoskeleton; membrane	XM_885890	Mm.278512
1803949	1.58315	455.417	720.993	Ube2d2	Ube2d2	NM_019912	Ube2d2	18	18		Mus musculus ubiquitin-conjugating enzyme E2D 2 (Ube2d2), mRNA.	ubiquitin-conjugating enzyme E2D 2				GeneID:56550; LocusID:56550; MGI:1930715; GI:9910600	protein modification; ubiquitin cycle; ubiquitin-dependent protein catabolism	ligase activity; protein binding; ubiquitin conjugating enzyme activity; ubiquitin-protein ligase activity		NM_019912	Mm.180052
2951368	0.595397	1401.02	834.165	Prep	Prep	NM_011156	Prep	10 28.5 cM	0		Mus musculus prolyl endopeptidase (Prep), mRNA.	prolyl endopeptidase				GeneID:19072; LocusID:19072; MGI:1270863; GI:6755152	protein metabolism; proteolysis and peptidolysis	catalytic activity; hydrolase activity; peptidase activity; prolyl oligopeptidase activity; serine-type endopeptidase activity; serine-type peptidase activity	cytoplasm; nucleus	NM_011156	Mm.37294
2903697	2.04416	665.615	1360.63	Plod2	Plod2	NM_011961	Plod2	9 52.0 cM	0		Mus musculus procollagen lysine, 2-oxoglutarate 5-dioxygenase 2 (Plod2), mRNA.	procollagen lysine, 2-oxoglutarate 5-dioxygenase 2				GeneID:26432; LocusID:26432; MGI:1347007; GI:6755108	protein metabolism; protein modification	endopeptidase inhibitor activity; oxidoreductase activity; oxidoreductase activity, acting on paired donors, with incorporation or reduction of molecular oxygen, 2-oxoglutarate as one donor, and incorporation of one atom each of oxygen into both donors; oxidoreductase activity, acting on single donors with incorporation of molecular oxygen, incorporation of two atoms of oxygen; procollagen-lysine…	endoplasmic reticulum; extracellular space; membrane	NM_011961	Mm.79983
1808051	1.61152	783.937	1263.33	C1qtnf1	C1qtnf1	NM_019959	C1qtnf1	11	11		Mus musculus C1q and tumor necrosis factor related protein 1 (C1qtnf1), mRNA.	C1q and tumor necrosis factor related protein 1				GeneID:56745; LocusID:56745; MGI:1919254; GI:9910610	protein homooligomerization	receptor activity	extracellular space	NM_019959	Mm.23845
2941426	0.627177	618.438	387.87	Aip	Aip	NM_016666	Aip	19 0.0 cM	0		Mus musculus aryl-hydrocarbon receptor-interacting protein (Aip), mRNA.	aryl-hydrocarbon receptor-interacting protein				GeneID:11632; LocusID:11632; MGI:109622; GI:7709982	protein folding; xenobiotic metabolism	transcription cofactor activity	GO:5624(membrane fraction)	NM_016666	Mm.10433
2951720	1.56698	1231.63	1929.95	Hspb1	Hspb1	NM_013560	Hspb1	5 76.0 cM	0		Mus musculus heat shock protein 1 (Hspb1), mRNA.	heat shock protein 1				GeneID:15507; LocusID:15507; MGI:96240; GI:7305173	protein folding; response to unfolded protein		Z disc; contractile fiber; cytoplasm; insoluble fraction; nucleus; plasma membrane	NM_013560	Mm.13849
2903285	1.74416	622.903	1086.44	Fkbp9	Fkbp9	NM_012056	Fkbp9	6 28.0 cM	0		Mus musculus FK506 binding protein 9 (Fkbp9), mRNA.	FK506 binding protein 9				GeneID:27055; LocusID:27055; MGI:1350921; GI:27532952	protein folding	calcium ion binding; isomerase activity; peptidyl-prolyl cis-trans isomerase activity	endoplasmic reticulum; extracellular space	NM_012056	Mm.20943
2942382	1.6872	1489.15	2512.49	Fkbp7	Fkbp7	NM_010222	Fkbp7	2 60.5 cM	0		Mus musculus FK506 binding protein 7 (Fkbp7), mRNA.	FK506 binding protein 7				GeneID:14231; LocusID:14231; MGI:1336879; GI:6806909	protein folding	calcium ion binding; isomerase activity; peptidyl-prolyl cis-trans isomerase activity	endoplasmic reticulum; extracellular space	NM_010222	Mm.24720
2903541	0.592219	537.853	318.527	Grpel1	Grpel1	NM_024478	Grpel1	5	5		Mus musculus GrpE-like 1, mitochondrial (Grpel1), mRNA.	GrpE-like 1, mitochondrial				GeneID:17713; LocusID:17713; MGI:1334417; GI:13277394	protein folding	adenyl-nucleotide exchange factor activity; chaperone binding; protein binding; protein homodimerization activity; unfolded protein binding	extracellular space; mitochondrion	NM_024478	Mm.21535
2942363	1.60636	768.326	1234.21	Mtrf1	Mtrf1	NM_145960	Mtrf1	14	14		Mus musculus mitochondrial translational release factor 1 (Mtrf1), mRNA.	mitochondrial translational release factor 1				GeneID:211253; LocusID:211253; MGI:2384815; GI:31981857	protein biosynthesis; translational termination	translation release factor activity	mitochondrion	NM_145960	Mm.35306
2903273	1.56696	1375.26	2154.99	Tufm	Tufm	NM_172745	Tufm	7	7		Mus musculus Tu translation elongation factor, mitochondrial (Tufm), mRNA.	Tu translation elongation factor, mitochondrial				GeneID:233870; LocusID:233870; MGI:1923686; GI:27370092	protein biosynthesis; translational elongation	GTP binding; translation elongation factor activity	extracellular space; mitochondrion	NM_172745	Mm.197829
2951914	0.477023	6418.87	3061.95	Rplp1	Rplp1	NM_018853	Rplp1	9	9		Mus musculus ribosomal protein, large, P1 (Rplp1), mRNA.	ribosomal protein, large, P1				GeneID:56040; LocusID:56040; MGI:1927099; GI:9256519	protein biosynthesis; translational elongation	structural constituent of ribosome	intracellular; ribosome	NM_018853	Mm.3158
2951909	0.624858	13353.6	8344.11	Rpl7	Rpl7	NM_011291	Rpl7	1	1		Mus musculus ribosomal protein L7 (Rpl7), mRNA.	ribosomal protein L7				GeneID:19989; LocusID:19989; MGI:98073; GI:31981515	protein biosynthesis; ribosome biogenesis	RNA binding; structural constituent of ribosome; transcription regulator activity	cytosolic ribosome (sensu Eukaryota); intracellular; large ribosomal subunit	NM_011291	Mm.290772
2951902	0.574695	19492.9	11202.5	Rpl26	Rpl26	NM_009080	Rpl26	11	11		Mus musculus ribosomal protein L26 (Rpl26), mRNA.	ribosomal protein L26				GeneID:19941; LocusID:19941; MGI:106022; GI:6677777	protein biosynthesis; ribosome biogenesis	RNA binding; structural constituent of ribosome	cytosolic large ribosomal subunit (sensu Eukaryota); cytosolic ribosome (sensu Eukaryota); intracellular	NM_009080	Mm.306548
2951871	0.555628	9711.3	5395.87	Rpl36a	Rpl36a	NM_019865	Rpl36a	X	20		Mus musculus ribosomal protein L36a (Rpl36a), mRNA.	ribosomal protein L36a				GeneID:19982; LocusID:19982; MGI:1201789; GI:9845295	protein biosynthesis; ribosome biogenesis	structural constituent of ribosome	cytosolic ribosome (sensu Eukaryota); intracellular	NM_019865	Mm.371576
2951894	0.553889	18552.4	10276	Rpl37a	Rpl37a	NM_009084	Rpl37a	1	1		Mus musculus ribosomal protein L37a (Rpl37a), mRNA.	ribosomal protein L37a				GeneID:19981; LocusID:19981; MGI:98068; GI:6677785	protein biosynthesis; ribosome biogenesis	structural constituent of ribosome	cytosolic ribosome (sensu Eukaryota); intracellular; ribonucleoprotein complex	NM_009084	Mm.21529
2951905	0.53181	9405.87	5002.13	Syn1	Rps15a;Syn1	NM_170669	Rps15a; Syn1	7; X 6.2 cM	0		synonyms: MGC107552, A630031B11Rik; go_component: ribosome [goid 0005840] [evidence IEA]; go_component: intracellular [goid 0005622] [evidence IEA]; go_component: ribonucleoprotein complex [goid 0030529] [evidence IEA]; go_function: structural constituent of ribosome [goid 0003735] [evidence IEA]; go_process: protein biosynthesis [goid 0006412] [evidence IEA]; Mus musculus ribosomal protein S15a …	ribosomal protein S15a; synapsin I				GeneID:267019; LocusID:267019; MGI:2389091; GI:24762230; GeneID:20964; MGI:98460; GI:7305533	protein biosynthesis; neurotransmitter secretion	structural constituent of ribosome; actin binding; protein dimerization activity	intracellular; ribosome; synapse; synaptic vesicle; synaptic vesicle membrane	NM_170669; NM_013680	Mm.288212; Mm.370211
2900129	1.68388	1932.57	3254.23	Eif4a2	Eif4a2	NM_013506	Eif4a2	16 14.2 cM	0		Mus musculus eukaryotic translation initiation factor 4A2 (Eif4a2), mRNA.	eukaryotic translation initiation factor 4A2				GeneID:13682; LocusID:13682; MGI:106906; GI:7305019	protein biosynthesis	ATP binding; ATP-dependent helicase activity; DNA binding; RNA binding; hydrolase activity; nucleic acid binding; translation initiation factor activity		NM_013506	Mm.260084
2951875	0.660565	8228.57	5435.5	Rpl36	Rpl36	NM_018730	Rpl36	17	17		Mus musculus ribosomal protein L36 (Rpl36), mRNA.	ribosomal protein L36				GeneID:54217; LocusID:54217; MGI:1860603; GI:9055322	protein biosynthesis	structural constituent of ribosome	intracellular; ribonucleoprotein complex; ribosome	NM_018730	Mm.11376
2951911	0.657481	9290.05	6108.04	Rps11	Rps11	NM_013725	Rps11	7	7		Mus musculus ribosomal protein S11 (Rps11), mRNA.	ribosomal protein S11				GeneID:27207; LocusID:27207; MGI:1351329; GI:21426889	protein biosynthesis	RNA binding; nucleic acid binding; rRNA binding; structural constituent of ribosome	intracellular; ribonucleoprotein complex; ribosome	NM_013725	Mm.196538
2951856	0.545473	10505.3	5730.37	Mrps18b	Mrps18b	NM_025878	Mrps18b	17	17		Mus musculus mitochondrial ribosomal protein S18B (Mrps18b), mRNA.	mitochondrial ribosomal protein S18B				GeneID:66973; LocusID:66973; MGI:1914223; GI:23956152	protein biosynthesis	structural constituent of ribosome	extracellular space; intracellular; mitochondrion; ribosome	NM_025878	Mm.29484
2935327	0.521429	3608	1881.32	Rpl18	Rpl18	NM_009077	Rpl18	6	6		Mus musculus ribosomal protein L18 (Rpl18), mRNA.	ribosomal protein L18				GeneID:19899; LocusID:19899; MGI:98003; GI:6677771	protein biosynthesis	structural constituent of ribosome	intracellular; ribosome	NM_009077	Mm.349277
2951888	0.499338	7590.73	3790.34	Rpl14	Rpl14	NM_025974	Rpl14	9	9		Mus musculus ribosomal protein L14 (Rpl14), mRNA.	ribosomal protein L14				GeneID:67115; LocusID:67115; MGI:1914365; GI:13385472	protein biosynthesis	structural constituent of ribosome	intracellular; ribonucleoprotein complex; ribosome	NM_025974	Mm.289810
2951793	0.45099	15044.1	6784.77	Rpl19	Rpl19	NM_009078	Rpl19	11	11		Mus musculus ribosomal protein L19 (Rpl19), mRNA.	ribosomal protein L19				GeneID:19921; LocusID:19921; MGI:98020; GI:6677773	protein biosynthesis	RNA binding; structural constituent of ribosome	cytosolic large ribosomal subunit (sensu Eukaryota); intracellular; ribosome	NM_009078	Mm.309019
2951899	0.264839	13299.5	3522.21	Rpl38	Rpl38	NM_023372	Rpl38	11	11		Mus musculus ribosomal protein L38 (Rpl38), mRNA.	ribosomal protein L38				GeneID:67671; LocusID:67671; MGI:1914921; GI:12963655	protein biosynthesis	RNA binding; structural constituent of ribosome	cytosolic large ribosomal subunit (sensu Eukaryota); intracellular; ribosome	NM_023372	Mm.371629
2910925	1.62797	1018.72	1658.44	Map3k3	Map3k3	NM_011947	Map3k3	11	11		Mus musculus mitogen activated protein kinase kinase kinase 3 (Map3k3), mRNA.	mitogen activated protein kinase kinase kinase 3				GeneID:26406; LocusID:26406; MGI:1346874; GI:33468949	protein amino acid phosphorylation	ATP binding; magnesium ion binding; protein kinase activity; protein serine/threonine kinase activity; protein-tyrosine kinase activity; transferase activity		NM_011947	Mm.27041
2942165	0.574663	442.611	254.352	St3gal4	Siat4c	NM_009178	St3gal4	9	9		Mus musculus sialyltransferase 4C (beta-galactoside alpha-2,3-sialytransferase) (Siat4c), mRNA.	ST3 beta-galactoside alpha-2,3-sialyltransferase 4				GeneID:20443; MGI:1316743; GI:31543703	protein amino acid glycosylation	beta-galactoside alpha-2,3-sialyltransferase activity; transferase activity, transferring glycosyl groups	Golgi apparatus; extracellular space; integral to membrane	NM_009178	Mm.275973
2942282	1.66261	401.127	666.918	Ptprk	Ptprk	NM_008983	Ptprk	10 19.0 cM	0		Mus musculus protein tyrosine phosphatase, receptor type, K (Ptprk), mRNA.	protein tyrosine phosphatase, receptor type, K				GeneID:19272; LocusID:19272; MGI:103310; GI:6679561	protein amino acid dephosphorylation; transmembrane receptor protein tyrosine phosphatase signaling pathway	hydrolase activity; phosphoprotein phosphatase activity; protein tyrosine phosphatase activity; receptor activity	extracellular space; integral to membrane; plasma membrane	NM_008983	Mm.332303
2942244	0.304731	947.614	288.767	Ptpn22	Ptpn8	NM_008979	Ptpn22	3	3		Mus musculus protein tyrosine phosphatase, non-receptor type 8 (Ptpn8), mRNA.	protein tyrosine phosphatase, non-receptor type 22 (lymphoid)				GeneID:19260; MGI:107170; GI:6679555	protein amino acid dephosphorylation	hydrolase activity; phosphoprotein phosphatase activity; protein tyrosine phosphatase activity		NM_008979	Mm.395
2942263	1.96527	897.335	1763.5	Art3	Art3	NM_181728	Art3	5 52.0 cM	0		Mus musculus ADP-ribosyltransferase 3 (Art3), mRNA.	ADP-ribosyltransferase 3				GeneID:109979; LocusID:109979; MGI:1202729; GI:32171190	protein amino acid ADP-ribosylation	NAD(P)+-protein-arginine ADP-ribosyltransferase activity; transferase activity, transferring glycosyl groups	extracellular space	NM_181728	Mm.263514
1808330	0.423899	3503.48	1485.12	Oaz1	Oaz1	NM_008753	Oaz1	10 43.0 cM	0		Mus musculus ornithine decarboxylase antizyme (Oaz1), mRNA.	ornithine decarboxylase antizyme 1				GeneID:18245; LocusID:18245; MGI:109433; GI:7110677	polyamine metabolism	enzyme inhibitor activity; ornithine decarboxylase inhibitor activity		NM_008753	Mm.683
2899971	0.568462	1558.36	885.87	Pml	Pml	NM_008884	Pml	9 32.0 cM	0		synonyms: Trim19, AI661194, 1200009E24Rik; isoform 1 is encoded by transcript variant 1; go_component: nucleus [goid 0005634] [evidence IDA]; go_component: PML body [goid 0016605] [evidence IDA]; go_component: intracellular [goid 0005622] [evidence IEA]; go_component: ubiquitin ligase complex [goid 0000151] [evidence IEA]; go_function: DNA binding [goid 0003677] [evidence IEA]; go_function: prote…	promyelocytic leukemia				GeneID:18854; LocusID:18854; MGI:104662; GI:9506979; GI:30017403	PML body organization and biogenesis; protein ubiquitination; regulation of transcription, DNA-dependent	DNA binding; protein binding; ubiquitin-protein ligase activity; zinc ion binding	PML body; intracellular; nucleus; ubiquitin ligase complex	NM_008884; NM_178087	Mm.278985
2905728	0.56928	2495.13	1420.42	Ckm	Ckm	NM_007710	Ckm	7 4.5 cM	0		Mus musculus creatine kinase, muscle (Ckm), mRNA.	creatine kinase, muscle				GeneID:12715; LocusID:12715; MGI:88413; GI:6671762	phosphocreatine metabolism	creatine kinase activity; transferase activity; transferase activity, transferring phosphorus-containing groups		NM_007710	Mm.2375
2953248	1.698	1587.32	2695.28	Farslb	Farslb	NM_011811	Farslb	1	1		Mus musculus phenylalanine-tRNA synthetase-like, beta subunit (Farslb), mRNA.	phenylalanine-tRNA synthetase-like, beta subunit				GeneID:23874; LocusID:23874; MGI:1346035; GI:31981400	phenylalanyl-tRNA aminoacylation; protein biosynthesis	ATP binding; ligase activity; phenylalanine-tRNA ligase activity	cytoplasm	NM_011811	Mm.28922
2910873	0.55502	4107.13	2279.54	Pbk	Pbk	NM_023209	Pbk	14 28.0 cM	0		Mus musculus PDZ binding kinase (Pbk), mRNA.	MAPKK-like protein kinase				GeneID:52033; LocusID:52033; MGI:1289156; GI:12963575	peptidyl-serine phosphorylation; peptidyl-threonine phosphorylation; protein amino acid phosphorylation	ATP binding; kinase activity; protein binding; protein kinase activity; protein serine/threonine kinase activity; protein-tyrosine kinase activity; transferase activity	cellular_component unknown	NM_023209	Mm.24337
2907203	4.06152	985.169	4001.28	Ece2	Ece2	NM_139293	Ece2	16	16		Mus musculus endothelin converting enzyme 2 (Ece2), transcript variant 2b-2, mRNA.	endothelin converting enzyme 2 isoform 2b-2				GeneID:107522; LocusID:107522; MGI:1101356; GI:21314840	peptide hormone processing	endothelin-converting enzyme activity; hydrolase activity; metallopeptidase activity	Golgi trans face	NM_139293	Mm.263319
1804481	0.495037	68803.4	34060.2	Hba-a1	Hba-a1	NM_008218	Hba-a1	11 16.0 cM	0		Mus musculus hemoglobin alpha, adult chain 1 (Hba-a1), mRNA.	hemoglobin alpha, adult chain 1				GeneID:15122; LocusID:15122; MGI:96015; GI:6680175	oxygen transport	binding; oxygen binding; oxygen transporter activity	hemoglobin complex; mitochondrion	NM_008218	Mm.196110
2941763	1.79976	245.72	442.238	Pdgfc	Pdgfc	NM_019971	Pdgfc	3	3		Mus musculus platelet-derived growth factor, C polypeptide (Pdgfc), mRNA.	platelet-derived growth factor, C polypeptide				GeneID:54635; LocusID:54635; MGI:1859631; GI:10242385	organogenesis; platelet-derived growth factor receptor signaling pathway; positive regulation of cell proliferation; regulation of peptidyl-tyrosine phosphorylation; transmembrane receptor protein tyrosine kinase activation (dimerization)	platelet-derived growth factor receptor binding	extracellular region; extracellular space	NM_019971	Mm.331089
1808656	0.535919	6743.67	3614.06	Car1	Car1	NM_009799	Car1	3 10.5 cM	0		Mus musculus carbonic anhydrase 1 (Car1), mRNA.	carbonic anhydrase 1				GeneID:12346; LocusID:12346; MGI:88268; GI:6753266	one-carbon compound metabolism	carbonate dehydratase activity; lyase activity; zinc ion binding		NM_009799	Mm.358580
2904212	0.541825	1801.49	976.091	Hist1h1b	Hist1h1b	NM_020034	Hist1h1b	13A2-3; Hist1 locus	0		Mus musculus histone 1, H1b (Hist1h1b), mRNA.	histone 1, H1b				GeneID:56702; LocusID:56702; MGI:1861461; GI:21426893	nucleosome assembly	DNA binding	chromosome; nucleosome; nucleus	NM_020034	Mm.221314
1808813	0.53812	1279.03	688.271	Hist1h1a	Hist1h1a	NM_030609	Hist1h1a	13	13		Mus musculus histone 1, H1a (Hist1h1a), mRNA.	histone 1, H1a				GeneID:80838; LocusID:80838; MGI:1931523; GI:21426823	nucleosome assembly	DNA binding	chromosome; nucleosome; nucleus	NM_030609	Mm.377137
2900357	0.456547	2122.97	969.234	Smfn	Smfn	NM_024233	Rexo2	9	9		Mus musculus small fragment nuclease (Smfn), mRNA.	small fragment nuclease				GeneID:104444; LocusID:104444; MGI:1888981; GI:27229283	nucleobase, nucleoside, nucleotide and nucleic acid metabolism; nucleotide metabolism	3'-5' exonuclease activity; hydrolase activity; magnesium ion binding; manganese ion binding	mitochondrion; nucleus	NM_024233	Mm.21911
2931496	1.78503	382.231	682.295	Gp38	Gp38	NM_010329	Pdpn	4	4		Mus musculus glycoprotein 38 (Gp38), mRNA.	glycoprotein 38				GeneID:14726; LocusID:14726; MGI:103098; GI:6754042	NOT water transport; cell adhesion; lung development; lymphangiogenesis; positive regulation of cell migration; tube morphogenesis	NOT water channel activity; NOT water transporter activity	extracellular space; integral to membrane; plasma membrane	NM_010329	Mm.2976
1805465	1.67583	294.465	493.473	Rassf3	Rassf3	NM_138956	Rassf3	10	10		Mus musculus Ras association (RalGDS/AF-6) domain family 3 (Rassf3), mRNA.	Ras association (RalGDS/AF-6) domain family 3				GeneID:192678; LocusID:192678; MGI:2179722; GI:20336742	neuropeptide signaling pathway	molecular_function unknown	cellular_component unknown	NM_138956	Mm.41265
1805354	0.655933	1022.6	670.759	Rassf4	Rassf4	NM_178045	Rassf4	6	6		Mus musculus Ras association (RalGDS/AF-6) domain family 4 (Rassf4), mRNA.	Ras association (RalGDS/AF-6) domain family 4				GeneID:213391; LocusID:213391; MGI:2386853; GI:40254292	neuropeptide signaling pathway	GO:16491(oxidoreductase activity)		NM_178045	Mm.257931
2941440	0.572502	1808.62	1035.44	Srp9	Srp9	NM_012058	Srp9	1	1		Mus musculus signal recognition particle 9 (Srp9), mRNA.	signal recognition particle 9				GeneID:27058; LocusID:27058; MGI:1350930; GI:6755662	negative regulation of translational elongation; protein targeting	RNA binding	signal recognition particle (sensu Eukaryota)	NM_012058	Mm.303071
2957637	1.95868	2544.48	4983.81	Map3k10	Map3k10	AK053830	Map3k10	7 A2	7		Mus musculus 0 day neonate eyeball cDNA, RIKEN full-length enriched library, clone:E130314A20 product:MITOGEN-ACTIVATED PROTEIN KINASE				HTC; CAP trapper		negative regulation of transcription; protein amino acid phosphorylation	protein binding; protein kinase activity; transcription corepressor activity		XM_194344	Mm.269211
2910556	1.71048	1360.83	2327.68	Cnot7	Cnot7	NM_011135	Cnot7	8	8		Mus musculus CCR4-NOT transcription complex, subunit 7 (Cnot7), mRNA.	CCR4-NOT transcription complex, subunit 7				GeneID:18983; LocusID:18983; MGI:1298230; GI:6755126	negative regulation of transcription; positive regulation of transcription from Pol II promoter; regulation of transcription, DNA-dependent	protein binding; transcriptional activator activity; transcriptional repressor activity	CCR4-NOT complex; nucleus	NM_011135	Mm.272551
2951617	0.594734	2166.17	1288.29	Pa2g4	Pa2g4	NM_011119	Pa2g4	10	10		Mus musculus proliferation-associated 2G4 (Pa2g4), mRNA.	proliferation-associated 2G4				GeneID:18813; LocusID:18813; MGI:894684; GI:6755100	negative regulation of transcription, DNA-dependent; proteolysis and peptidolysis	DNA binding; hydrolase activity; metalloexopeptidase activity; methionyl aminopeptidase activity; protein binding; transcription factor activity	nucleus	NM_011119	Mm.4742
2905722	1.62776	975.643	1588.11	Pkia	Pkia	NM_008862	Pkia	3	3		Mus musculus protein kinase inhibitor, alpha (Pkia), mRNA.	protein kinase inhibitor, alpha				GeneID:18767; LocusID:18767; MGI:104747; GI:6679359	negative regulation of protein kinase activity	cAMP-dependent protein kinase inhibitor activity		NM_008862	Mm.3193
1804011	2.41295	546.36	1318.34	Ostn	Ostn	NM_198112	Ostn	16B2	16		Mus musculus osteocrin (Ostn), mRNA.	osteocrin				GeneID:239790; LocusID:239790; MGI:2677164; GI:37674267	negative regulation of osteoblast differentiation; regulation of bone mineralization	hormone activity	extracellular space	NM_198112	Mm.288855
1808431	0.527839	12228.7	6454.77	Atpif1	Atpif1	NM_007512	Atpif1	4	4		Mus musculus ATPase inhibitory factor 1 (Atpif1), mRNA.	ATPase inhibitory factor 1				GeneID:11983; LocusID:11983; MGI:1196457; GI:31982864	negative regulation of nucleoside metabolism	enzyme inhibitor activity	mitochondrion	NM_007512	Mm.2171
1805325	1.63512	714.916	1168.97	Itgb1bp3	2310015C21Rik	AK009352	Itgb1bp3	10 C1	10		Mus musculus adult male tongue cDNA, RIKEN full-length enriched library, clone:2310015C21 product:weakly similar to MUSCLE BETA 1				HTC; CAP trapper	GI:12844098	negative regulation of myoblast differentiation; pyridine nucleotide biosynthesis	ATP binding; kinase activity; protein binding; transferase activity; uridine kinase activity	intracellular	XM_125745	Mm.81562
2902997	2.17749	503.925	1097.29	Prkrir	Prkrir	NM_028410	Prkrir	7	7		Mus musculus protein-kinase, interferon-inducible double stranded RNA dependent inhibitor, repressor of (P58 repressor) (Prkrir),	interferon-inducible, double stranded RNA dependent inhibitor, protein-kinase				GeneID:72981; LocusID:72981; MGI:1920231; GI:33469019	negative regulation of cell proliferation; regulation of translation; response to stress; signal transduction	DNA binding; nucleic acid binding; protein binding; protein dimerization activity	nucleus	NM_028410	Mm.4428
1804095	1.58167	2706.34	4280.54	Sost	Sost	NM_024449	Sost	11	11		Mus musculus sclerostin (Sost), mRNA.	sclerostin				GeneID:74499; LocusID:74499; MGI:1921749; GI:14209688	negative regulation of BMP signaling pathway; ossification		extracellular space	NM_024449	Mm.265602
2941797	1.61803	815.635	1319.72	Prss11	Prss11	NM_019564	Htra1	7	7		Mus musculus protease, serine, 11 (Igf binding) (Prss11), mRNA.	protease, serine, 11 (Igf binding)				GeneID:56213; LocusID:56213; MGI:1929076; GI:9625027	negative regulation of BMP signaling pathway; negative regulation of transforming growth factor beta receptor signaling pathway; proteolysis and peptidolysis; regulation of cell growth	chymotrypsin activity; growth factor binding; hydrolase activity; insulin-like growth factor binding; peptidase activity; protein binding; serine-type endopeptidase activity	extracellular region; extracellular space	NM_019564	Mm.30156
2928514	0.677207	2097.28	1420.29	Impa1	Impa1	NM_018864	Impa1	3	3	3.1.3.25	Mus musculus inositol (myo)-1(or 4)-monophosphatase 1 (Impa1), mRNA.	Inositol (myo)-1(or 4)-monophosphatase 1				GeneID:55980; LocusID:55980; MGI:1933158; GI:31980942	myo-inositol metabolism	hydrolase activity; inositol or phosphatidylinositol phosphatase activity; inositol-1(or 4)-monophosphatase activity; magnesium ion binding	cellular_component unknown	NM_018864	Mm.183042
1804463	1.74123	6185.43	10770.2	Mb	Mb	NM_013593	Mb	15 43.3 cM	0		Mus musculus myoglobin (Mb), mRNA.	myoglobin				GeneID:17189; LocusID:17189; MGI:96922; GI:21359820	muscle development; oxygen transport	binding; oxygen binding; oxygen transporter activity		NM_013593	Mm.201606
2905577	0.510305	2997.89	1529.84	Sri	Sri	NM_025618	Sri	5 1.0 cM	0		Mus musculus sorcin (Sri), mRNA.	sorcin				GeneID:109552; LocusID:109552; MGI:98419; GI:13385076	muscle development	protein binding	intracellular; plasma membrane	NM_025618	Mm.96211
2906955	1.67505	1526.25	2556.54	Myom1	Myom1	NM_010867	Myom1	17	17		Mus musculus myomesin 1 (Myom1), mRNA.	myomesin 1				GeneID:17929; LocusID:17929; MGI:1341430; GI:6754788	muscle contraction; muscle development; striated muscle contraction	structural constituent of cytoskeleton	cytoskeleton; sarcomere; striated muscle thick filament	NM_010867	Mm.4103
2951637	1.56917	2034.74	3192.84	Actn2	Actn2	NM_033268	Actn2	13 7.0 cM	0		Mus musculus actinin alpha 2 (Actn2), mRNA.	actinin alpha 2				GeneID:11472; MGI:109192; GI:59709449	muscle contraction	actin binding; actin filament binding; calcium ion binding; ligand-dependent nuclear receptor transcription coactivator activity; protein binding; protein binding, bridging; protein homodimerization activity; thyroid hormone receptor coactivator activity	striated muscle thin filament	NM_033268	Mm.37638
2900252	0.520552	1924.38	1001.74	Ddx19b	2810457M08Rik	NM_172284	Ddx19b	8	8		Mus musculus RIKEN cDNA 2810457M08 gene (2810457M08Rik), mRNA.	DDX19 homolog				GeneID:234733; LocusID:234733; MGI:2148251; GI:26986593	mRNA-nucleus export	ATP binding; ATP-dependent helicase activity; ATPase activity; RNA binding; hydrolase activity; nucleic acid binding	cytoplasm; nuclear pore; nucleus	NM_172284	Mm.179331
2904652	0.599707	1729.7	1037.31	Rbm16	Rbm16	AK054357	Rbm16	17 A1	17		Mus musculus 2 days pregnant adult female ovary cDNA, RIKEN full-length enriched library, clone:E330019C16				HTC; CAP trapper		mRNA processing; nuclear mRNA splicing, via spliceosome	nucleic acid binding		XM_619423
2900229	0.541394	1096.84	593.823	Rbms2	Rbms2	NM_019711	Rbms2	10	10		Mus musculus RNA binding motif, single stranded interacting protein 2 (Rbms2), mRNA.	RNA binding motif, single stranded interacting protein 2				GeneID:56516; LocusID:56516; MGI:1861776; GI:9790209	mRNA processing; nuclear mRNA splicing, via spliceosome	RNA binding; nucleic acid binding	nucleus	NM_019711	Mm.42247
2951464	0.447268	4287.92	1917.85	Snrpf	Snrpf	AK008240		10 C2	10		Mus musculus adult male small intestine cDNA, RIKEN full-length enriched library, clone:2010013O18 product:SMALL NUCLEAR				HTC; CAP trapper	GI:12842305	mRNA processing; nuclear mRNA splicing, via spliceosome	RNA binding; RNA splicing factor activity, transesterification mechanism	nucleus; ribonucleoprotein complex; small nucleolar ribonucleoprotein complex; spliceosome complex	XM_892627	Mm.259642
2951478	0.693151	2508.15	1738.53	Slbp	Slbp	NM_009193	Slbp	5	5		Mus musculus stem-loop binding protein (Slbp), mRNA.	stem-loop binding protein		involved in histone mRNA metabolism		GeneID:20492; LocusID:20492; MGI:108402; GI:6677987	mRNA processing	RNA binding	nucleus	NM_009193	Mm.4172
2928485	1.71374	4742.6	8127.61	Slc25a4	Slc25a4	BC003791	Slc25a4	8	8		Mus musculus solute carrier family 25 (mitochondrial carrier, adenine nucleotide translocator), member 4, mRNA (cDNA clone	Slc25a4 protein			MGC	GeneID:11739; MGI:1353495; GI:13277810	mitochondrial transport	binding; transporter activity	inner membrane; integral to membrane; mitochondrial inner membrane; mitochondrion	XM_134169	Mm.16228
1804515	1.52978	1373.5	2101.15	Ndufv1	Ndufv1	NM_133666	Ndufv1	16 38.8 cM	0		Mus musculus NADH dehydrogenase (ubiquinone) flavoprotein 1 (Ndufv1), mRNA.	NADH dehydrogenase (ubiquinone) flavoprotein 1				GeneID:17995; LocusID:17995; MGI:107851; GI:19526814	mitochondrial electron transport, NADH to ubiquinone	NADH dehydrogenase (ubiquinone) activity; NADH dehydrogenase activity; oxidoreductase activity	extracellular space; mitochondrion; respiratory chain complex I (sensu Eukaryota)	NM_133666	Mm.29842
1804623	2.07221	358.448	742.78	Knsl7	Knsl7	AK014461	Kif15	9 F4	9		Mus musculus 13 days embryo whole body cDNA, RIKEN full-length enriched library, clone:3930402I10 product:hypothetical P-loop	kinesin-like 7			HTC; CAP trapper	GI:26380447	microtubule-based process	ATP binding; hydrolase activity; microtubule motor activity	kinesin complex; microtubule associated complex	NM_010620	Mm.278920
2903852	1.6773	289.615	485.77	Hook1	Hook1	NM_030014	Hook1	4 45.5 cM	0		Mus musculus hook homolog 1 (Drosophila) (Hook1), mRNA.	hook homolog 1				GeneID:77963; LocusID:77963; MGI:1925213; GI:22003856	microtubule cytoskeleton organization and biogenesis; spermatogenesis	microtubule binding	cytoplasm; cytoskeleton; microtubule	NM_030014	Mm.49994
1808385	2.09051	833.104	1741.61	Suclg2	Suclg2	NM_011507	Suclg2	6 41.0 cM	0		synonyms: AF171077, AW556404, MGC91183, D6Wsu120e; go_component: mitochondrion [goid 0005739] [evidence IDA]; go_function: ligase activity [goid 0016874] [evidence IEA]; go_function: catalytic activity [goid 0003824] [evidence IEA]; go_function: succinate-CoA ligase (GDP-forming) activity [goid 0004776] [evidence IEA]; go_function: succinate-semialdehyde dehydrogenase activity [goid 0004777] [evi…	succinate-Coenzyme A ligase, GDP-forming, beta subunit				GeneID:20917; LocusID:20917; MGI:1306824; GI:51890205	metabolism; tricarboxylic acid cycle	catalytic activity; ligase activity; succinate-semialdehyde dehydrogenase activity	mitochondrion	NM_011507	Mm.371585
1808272	1.69034	1415	2391.84	Oxct1	Oxct1	NM_024188	Oxct1	15	15		Mus musculus 3-oxoacid CoA transferase 1 (Oxct1), mRNA.	3-oxoacid CoA transferase 1				GeneID:67041; LocusID:67041; MGI:1914291; GI:18266680	metabolism; succinyl-CoA metabolism	3-oxoacid CoA-transferase activity	extracellular space; mitochondrion	NM_024188	Mm.13445
1808575	1.83858	531.384	976.99	Aldh6a1	Aldh6a1	NM_134042	Aldh6a1	12	12		Mus musculus aldehyde dehydrogenase family 6, subfamily A1 (Aldh6a1), mRNA.	aldehyde dehydrogenase family 6, subfamily A1				GeneID:104776; LocusID:104776; MGI:1915077; GI:19527258	metabolism	methylmalonate-semialdehyde dehydrogenase (acylating) activity; oxidoreductase activity	mitochondrion	NM_134042	Mm.247510
1808637	1.53284	1145.59	1756.01	Gstm2	Gstm2	NM_008183	Gstm2	3	3		Mus musculus glutathione S-transferase, mu 2 (Gstm2), mRNA.	glutathione S-transferase, mu 2				GeneID:14863; LocusID:14863; MGI:95861; GI:6680121	metabolism	glutathione transferase activity		NM_008183	Mm.272792
1808686	0.618373	5126.98	3170.39	Gstp2	Gstp2;Gstp1	NM_181796	Gstp2; Gstp1	19 0.0 cM	0		synonyms: Gst3, Gst-3, GSTpiA; Gst p-2; go_function: transferase activity [goid 0016740] [evidence IEA]; go_function: glutathione transferase activity [goid 0004364] [evidence IDA] [pmid 7982937]; go_process: glutathione metabolism [goid 0006749] [evidence IDA] [pmid 7982937]; Mus musculus glutathione S-transferase, pi 2 (Gstp2), mRNA.; synonym: GstpiB; Gst p-1; go_process: metabolism [goid 00081…	glutathione S-transferase, pi 2; glutathione S-transferase, pi 1				GeneID:14869; LocusID:14869; MGI:95864; GI:32401425; GeneID:14870; LocusID:14870; MGI:95865; GI:10092608	metabolism	glutathione transferase activity		NM_181796; NM_013541	Mm.272547; Mm.299292
1808268	2.31804	3115.73	7222.38	Mdh1	Mdh1	NM_008618	Mdh1	11 12.0 cM	0		Mus musculus malate dehydrogenase 1, NAD (soluble) (Mdh1), mRNA.	malate dehydrogenase 1, NAD (soluble)				GeneID:17449; LocusID:17449; MGI:97051; GI:31982178	malate metabolism; tricarboxylic acid cycle; tricarboxylic acid cycle intermediate metabolism	malate dehydrogenase activity; malic enzyme activity; oxidoreductase activity	GO:5829(cytosol)	NM_008618	Mm.212703
1804308	0.286456	1540.37	441.247	Apoe	Apoe	NM_009696	Apoe	7 4.0 cM	0		Mus musculus apolipoprotein E (Apoe), mRNA.	apolipoprotein E				GeneID:11816; LocusID:11816; MGI:88057; GI:6753102	lipid transport; lipoprotein metabolism	heparin binding; lipid binding; lipid transporter activity	extracellular region; extracellular space	NM_009696	Mm.305152
2942171	1.93495	1184.5	2291.95	Lipc	Lipc	NM_008280	Lipc	9 39.0 cM	0		Mus musculus lipase, hepatic (Lipc), mRNA.	lipase, hepatic				GeneID:15450; LocusID:15450; MGI:96216; GI:31982278	lipid catabolism; lipid metabolism	catalytic activity; heparin binding; hydrolase activity; lipase activity; lipid transporter activity; triacylglycerol lipase activity	extracellular space	NM_008280	Mm.362
2928070	1.7597	1222.74	2151.65	Arl6ip5	Arl6ip5	NM_022992	Arl6ip5	6	6		Mus musculus ADP-ribosylation factor-like 6 interacting protein 5 (Arl6ip5), mRNA.	ADP-ribosylation factor-like 6 interacting protein 5				GeneID:65106; LocusID:65106; MGI:1929501; GI:14149750	L-glutamate transport	protein binding	endoplasmic reticulum; integral to membrane	NM_022992	Mm.291014
2942082	0.493332	12117.2	5977.81	Fth1	Fth1	NM_010239	Fth1	19 2.0 cM	0		Mus musculus ferritin heavy chain 1 (Fth1), mRNA.	ferritin heavy chain 1				GeneID:14319; MGI:95588; GI:6753912	iron ion homeostasis; iron ion transport	binding; ferric iron binding		NM_010239	Mm.1776
2902067	0.460468	617.015	284.116	Chrnb4	Chrnb4	NM_148944	Chrnb4	32	0		Mus musculus cholinergic receptor, nicotinic, beta polypeptide 4 (Chrnb4), mRNA.	cholinergic receptor, nicotinic, beta polypeptide 4				GeneID:108015; LocusID:108015; MGI:87892; GI:33563301	ion transport; synaptic transmission; synaptic transmission, cholinergic	GABA-A receptor activity; extracellular ligand-gated ion channel activity; neurotransmitter receptor activity; nicotinic acetylcholine-activated cation-selective channel activity	extracellular space; integral to membrane; membrane fraction; postsynaptic membrane	NM_148944	Mm.32694
1823197	1.62571	657.079	1068.22	C80638	C80638	NM_178877	C80638	3	3		Mus musculus expressed sequence C80638 (C80638), mRNA.	expressed sequence C80638				GeneID:97086; LocusID:97086; MGI:2140077; GI:31982363	ion transport	antiporter activity	integral to membrane	NM_178877	Mm.25081
1804904	2.16503	403.075	872.668	Grb14	Grb14	NM_016719	Grb14	2	2		Mus musculus growth factor receptor bound protein 14 (Grb14), mRNA.	growth factor receptor bound protein 14				GeneID:50915; LocusID:50915; MGI:1355324; GI:7710032	intracellular signaling cascade; signal transduction	SH3/SH2 adaptor protein activity		NM_016719	Mm.214554
2902730	2.12814	430.571	916.315	Asb11	Asb11	NM_026853	Asb11	X	20		Mus musculus ankyrin repeat and SOCS box-containing protein 11 (Asb11), mRNA.	ankyrin repeat and SOCS box-containing protein 11				GeneID:68854; LocusID:68854; MGI:1916104; GI:17105326	intracellular signaling cascade; regulation of transcription, DNA-dependent	DNA binding; transcription factor activity	cellular_component unknown	NM_026853	Mm.33225
2905085	0.561284	1668.07	936.262	Txk	Txk	NM_013698	Txk	5 40.0 cM	0		Mus musculus TXK tyrosine kinase (Txk), mRNA.	TXK tyrosine kinase				GeneID:22165; LocusID:22165; MGI:102960; GI:7305601	intracellular signaling cascade; protein amino acid phosphorylation	ATP binding; protein kinase activity; protein serine/threonine kinase activity; protein-tyrosine kinase activity; transferase activity		NM_013698	Mm.3264
1805426	1.58526	382.744	606.751	Plcb4	Plcb4	NM_013829	Plcb4	2 77.0 cM	0		Mus musculus phospholipase C, beta 4 (Plcb4), mRNA.	phospholipase C beta 4				GeneID:18798; MGI:107464; GI:29293803	intracellular signaling cascade; lipid catabolism; lipid metabolism; signal transduction	hydrolase activity; phosphoinositide phospholipase C activity; signal transducer activity		NM_013829	Mm.38009
1805304	0.562751	1365.02	768.166	Asb7	Asb7	NM_080443	Asb7	7	7		Mus musculus ankyrin repeat and SOCS box-containing protein 7 (Asb7), mRNA.	ankyrin repeat and SOCS box-containing protein 7				GeneID:117589; LocusID:117589; MGI:2152835; GI:17978256	intracellular signaling cascade	molecular_function unknown	cellular_component unknown	NM_080443; NM_178236	Mm.34785
2903248	0.526477	1621.44	853.649	Ap3s2	Ap3s2	NM_009682	Ap3s2	7	7		Mus musculus adaptor-related protein complex 3, sigma 2 subunit (Ap3s2), mRNA.	adaptor-related protein complex 3, sigma 2 subunit				GeneID:11778; LocusID:11778; MGI:1337060; GI:40538814	intracellular protein transport; vesicle-mediated transport		Golgi apparatus; Golgi trans face; clathrin adaptor complex; clathrin vesicle coat	NM_009682	Mm.220173
1804150	1.55572	373.143	580.504	Snx16	Snx16	NM_029068	Snx16	3	3		Mus musculus sorting nexin 16 (Snx16), mRNA.	sorting nexin 16				GeneID:74718; LocusID:74718; MGI:1921968; GI:31560061	intracellular protein transport; intracellular signaling cascade	protein transporter activity		NM_029068	Mm.18110
2931869	1.57425	356.795	561.685	Vdp	Vdp	NM_019490		5	5		Mus musculus vesicle docking protein (Vdp), mRNA.	vesicle docking protein				GeneID:56041; LocusID:56041; MGI:1929095; GI:23956096	intracellular protein transport	protein transporter activity	Golgi apparatus; cytoplasm; membrane	NM_019490	Mm.15868
2905842	0.609374	346.722	211.283	Adam30	Adam30	NM_027665	Adam30	3	3		Mus musculus a disintegrin and metalloproteinase domain 30 (Adam30), mRNA.	a disintegrin and metalloproteinase domain 30				GeneID:71078; LocusID:71078; MGI:1918328; GI:33859704	integrin-mediated signaling pathway; proteolysis and peptidolysis	metalloendopeptidase activity	integral to membrane	NM_027665	Mm.50711
1804978	1.60794	1136.41	1827.28	Cpe	Cpe	NM_013494	Cpe	8 32.6 cM	0		Mus musculus carboxypeptidase E (Cpe), mRNA.	carboxypeptidase E				GeneID:12876; LocusID:12876; MGI:101932; GI:22203763	insulin processing; proteolysis and peptidolysis	carboxypeptidase A activity; carboxypeptidase E activity; carboxypeptidase activity; hydrolase activity; metallopeptidase activity	extracellular space	NM_013494	Mm.31395
2931747	1.94302	229.447	445.819	Inpp5a	Inpp5a	NM_183144	Inpp5a	7	7		Mus musculus inositol polyphosphate-5-phosphatase A (Inpp5a), mRNA.	inositol polyphosphate-5-phosphatase A				GeneID:212111; LocusID:212111; MGI:2686961; GI:34147161	inositol phosphate dephosphorylation	hydrolase activity; inositol-polyphosphate 5-phosphatase activity	membrane fraction	NM_183144	Mm.277096
1805146	1.63264	1336.47	2181.97	Plaa	Plaa	NM_172695	Plaa	4 44.5 cM	0		Mus musculus phospholipase A2, activating protein (Plaa), mRNA.	phospholipase A2, activating protein				GeneID:18786; LocusID:18786; MGI:104810; GI:28077103	inflammatory response; phospholipid metabolism; signal transduction	phospholipase A2 activator activity; protein binding		NM_172695	Mm.22724
2905797	0.635463	13223.2	8402.88	Chi3l4	Chi3l4	NM_145126	Chi3l4	3	3		Mus musculus chitinase 3-like 4 (Chi3l4), mRNA.	chitinase 3-like 4				GeneID:104183; LocusID:104183; MGI:1341098; GI:21553079	inflammatory response; metabolism	hydrolase activity	cellular_component unknown	NM_145126	Mm.244998
2931389	0.593403	16705.9	9913.32	Chi3l3	Chi3l3	NM_009892	Chi3l3	3 50.5 cM	0		Mus musculus chitinase 3-like 3 (Chi3l3), mRNA.	chitinase 3-like 3				GeneID:12655; LocusID:12655; MGI:1330860; GI:6753416	inflammatory response; metabolism	NOT chitinase activity; beta-N-acetylhexosaminidase activity; chitin binding; hydrolase activity; sugar binding	cytoplasmic vesicle	NM_009892	Mm.4571
2903533	0.415082	35058.5	14552.2	Gpx1	Gpx1	NM_008160	Gpx1	9 57.0 cM	0		Mus musculus glutathione peroxidase 1 (Gpx1), mRNA.	glutathione peroxidase 1				GeneID:14775; LocusID:14775; MGI:104887; GI:6680075	induction of apoptosis by oxidative stress; response to oxidative stress; response to reactive oxygen species	glutathione peroxidase activity; oxidoreductase activity	mitochondrion	NM_008160	Mm.1090
1804209	0.581497	2630.99	1529.91	Hebp1	Hebp1	NM_013546	Hebp1	6	6		Mus musculus heme binding protein 1 (Hebp1), mRNA.	heme binding protein 1		a putative heme-binding protein		GeneID:15199; LocusID:15199; MGI:1333880; GI:7305137	heme metabolism	heme binding	cytoplasm; cytosol; mitochondrion	NM_013546	Mm.247996
2903276	0.470009	1771.62	832.676	Alad	Alad	NM_008525	Alad	4 30.6 cM	0		Mus musculus aminolevulinate, delta-, dehydratase (Alad), mRNA.	aminolevulinate, delta-, dehydratase				GeneID:17025; LocusID:17025; MGI:96853; GI:34328485	heme biosynthesis; porphyrin biosynthesis	lyase activity; porphobilinogen synthase activity		NM_008525	Mm.6988
2904832	1.53194	1250.02	1914.95	Alpk3	AW319487	NM_054085	Alpk3	7	7		Mus musculus expressed sequence AW319487 (AW319487), mRNA.	myocyte induction differentiation originator				GeneID:116904; LocusID:116904; MGI:2151224; GI:16930819	heart development; protein amino acid phosphorylation	ATP binding; protein serine/threonine kinase activity	nucleus	NM_054085	Mm.25139
2944100	1.53019	253.719	388.237	Bmp10	Bmp10	NM_009756	Bmp10	6	6		Mus musculus bone morphogenetic protein 10 (Bmp10), mRNA.	bone morphogenetic protein 10 preproprotein				GeneID:12154; LocusID:12154; MGI:1338820; GI:6857763	growth; heart development	cytokine activity; growth factor activity	extracellular region; extracellular space	NM_009756	Mm.57171
2944162	1.60878	501.782	807.259	Cxcr4	Cxcr4	NM_009911	Cxcr4	1 67.4 cM	0		Mus musculus chemokine (C-X-C motif) receptor 4 (Cxcr4), mRNA.	chemokine (C-X-C motif) receptor 4		PBSF/SDF-1 receptor		GeneID:12767; LocusID:12767; MGI:109563; GI:6753460	G-protein coupled receptor protein signaling pathway; T-cell proliferation; brain development; chemotaxis; defense response; germ cell development; germ cell migration; neuronal migration; regulation of cell migration	C-C chemokine receptor activity; C-X-C chemokine receptor activity; G-protein coupled receptor activity; purinergic nucleotide receptor activity, G-protein coupled; rhodopsin-like receptor activity	integral to membrane	NM_009911	Mm.1401
2901723	0.604236	1516.78	916.494	Gng10	Gng10	NM_025277	Gng10	4 27.5 cM	0		Mus musculus guanine nucleotide binding protein (G protein), gamma 10 (Gng10), mRNA.	guanine nucleotide binding protein (G protein), gamma 10				GeneID:14700; LocusID:14700; MGI:1336169; GI:13384616	G-protein coupled receptor protein signaling pathway; signal transduction	signal transducer activity; small GTPase regulatory/interacting protein activity	heterotrimeric G-protein complex	NM_025277	Mm.41780
2928524	0.520303	711.73	370.315	V1rg9	V1rg9	NM_134210	V1rg9	7	7		Mus musculus vomeronasal 1 receptor, G9 (V1rg9), mRNA.	vomeronasal 1 receptor, G9				GeneID:171244; LocusID:171244; MGI:2159648; GI:21717743	G-protein coupled receptor protein signaling pathway; response to pheromone	G-protein coupled receptor activity; pheromone binding; pheromone receptor activity	integral to membrane; integral to plasma membrane	NM_134210	Mm.377200
1809283	0.500358	1068.96	534.863	V1rc28	V1rc28	NM_134183	V1rc28	6	6		Mus musculus vomeronasal 1 receptor, C28 (V1rc28), mRNA.	vomeronasal 1 receptor, C28				GeneID:171201; LocusID:171201; MGI:2159464; GI:21717695	G-protein coupled receptor protein signaling pathway; response to pheromone	G-protein coupled receptor activity; pheromone binding; pheromone receptor activity	integral to membrane; integral to plasma membrane	NM_134183	Mm.377179
2901741	0.620359	880.645	546.316	Rgs19	Rgs19	NM_026446	Rgs19	2 45.0 cM	0		Mus musculus regulator of G-protein signaling 19 (Rgs19), mRNA.	regulator of G-protein signaling 19				GeneID:56470; LocusID:56470; MGI:1915153; GI:13385944	G-protein coupled receptor protein signaling pathway; protein targeting; signal transduction	GTPase activator activity; protein binding; signal transducer activity	cytosol; membrane	NM_026446	Mm.274366
2901584	2.00579	168.854	338.687	Olfr1406	Olfr1406	NM_146763	Olfr1406	1H3	1		Mus musculus olfactory receptor 1406 (Olfr1406), mRNA.	olfactory receptor 1406				GeneID:258758; LocusID:258758; MGI:3031240; GI:22129325	G-protein coupled receptor protein signaling pathway; perception of smell	G-protein coupled receptor activity; olfactory receptor activity	integral to membrane	NM_146763	Mm.223190
1809461	1.91733	144.336	276.739	Olfr550	Olfr550	NM_147104	Olfr550	7000	0		Mus musculus olfactory receptor 550 (Olfr550), mRNA.	olfactory receptor 550				GeneID:259108; LocusID:259108; MGI:3030384; GI:22128765	G-protein coupled receptor protein signaling pathway; perception of smell	G-protein coupled receptor activity; olfactory receptor activity	integral to membrane	NM_147104	Mm.377850
2901145	0.65903	939.212	618.969	Olfr877	Olfr877	NM_146417	Olfr877	9A5	9		Mus musculus olfactory receptor 877 (Olfr877), mRNA.	olfactory receptor 877				GeneID:258412; LocusID:258412; MGI:3030711; GI:33239252	G-protein coupled receptor protein signaling pathway; perception of smell	olfactory receptor activity	integral to membrane	NM_146417	Mm.115804
2901167	0.650018	650.333	422.729	Olfr900	Olfr900	NM_146874	Olfr900	9A5	9		Mus musculus olfactory receptor 900 (Olfr900), mRNA.	olfactory receptor 900				GeneID:258874; LocusID:258874; MGI:3030734; GI:22129129	G-protein coupled receptor protein signaling pathway; perception of smell	G-protein coupled receptor activity; olfactory receptor activity	integral to membrane	NM_146874	Mm.377731
2901154	0.642913	1830.15	1176.63	Olfr830	Olfr830	NM_146566	Olfr830	9A2-9A5	9		Mus musculus olfactory receptor 830 (Olfr830), mRNA.	olfactory receptor 830				GeneID:258559; LocusID:258559; MGI:3030664; GI:22129511	G-protein coupled receptor protein signaling pathway; perception of smell	G-protein coupled receptor activity; olfactory receptor activity	integral to membrane	NM_146566	Mm.377568
2901137	0.639003	1605.62	1025.99	Olfr1158	Olfr1158	NM_146645	Olfr1158	20	0		Mus musculus olfactory receptor 1158 (Olfr1158), mRNA.	olfactory receptor 1158				GeneID:258639; LocusID:258639; MGI:3030992; GI:33239204	G-protein coupled receptor protein signaling pathway; perception of smell	G-protein coupled receptor activity; olfactory receptor activity	integral to membrane	NM_146645	Mm.377606
2901185	0.634058	2816.74	1785.97	Olfr1402	Olfr1402	NM_146275	Olfr1402	3F2-F3	3		Mus musculus olfactory receptor 1402 (Olfr1402), mRNA.	olfactory receptor 1402				GeneID:258272; LocusID:258272; MGI:3031236; GI:22129733	G-protein coupled receptor protein signaling pathway; perception of smell	G-protein coupled receptor activity; olfactory receptor activity	integral to membrane	NM_146275	Mm.377406
2901346	0.629624	2208.41	1390.47	Olfr1160	Olfr1160	NM_146649	Olfr1160	20	0		Mus musculus olfactory receptor 1160 (Olfr1160), mRNA.	olfactory receptor 1160				GeneID:258643; LocusID:258643; MGI:3030994; GI:33239208	G-protein coupled receptor protein signaling pathway; perception of smell	G-protein coupled receptor activity; olfactory receptor activity	integral to membrane	NM_146649	Mm.377610
2901235	0.62907	1139.38	716.748	Olfr1506	Olfr1506	NM_146265	Olfr1506	2	2		Mus musculus olfactory receptor 1506 (Olfr1506), mRNA.	olfactory receptor 1506				GeneID:257665; LocusID:257665; MGI:3031340; GI:22128631	G-protein coupled receptor protein signaling pathway; perception of smell	G-protein coupled receptor activity; olfactory receptor activity	integral to membrane	NM_146265	Mm.271314
2901330	0.626047	1463.5	916.221	Olfr1356	Olfr1356	NM_146308	Olfr1356	10C2	10		Mus musculus olfactory receptor 1356 (Olfr1356), mRNA.	olfactory receptor 1356				GeneID:258305; LocusID:258305; MGI:3031190; GI:22129675	G-protein coupled receptor protein signaling pathway; perception of smell	G-protein coupled receptor activity; olfactory receptor activity	integral to membrane	NM_146308	Mm.377425
2901305	0.623954	797.03	497.31	Olfr2	Olfr2	NM_010983	Olfr2	9 5.0 cM	0		Mus musculus olfactory receptor 2 (Olfr2), mRNA.	olfactory receptor 41				GeneID:18317; LocusID:18317; MGI:97432; GI:7242165	G-protein coupled receptor protein signaling pathway; perception of smell	G-protein coupled receptor activity; olfactory receptor activity	integral to membrane; integral to plasma membrane	NM_010983	Mm.246525
1809475	0.622772	1606.67	1000.59	Olfr76	Olfr76	NM_146682	Olfr76	19C1	19		Mus musculus olfactory receptor 76 (Olfr76), mRNA.	olfactory receptor 76				GeneID:258677; LocusID:258677; MGI:2153205; GI:33239080	G-protein coupled receptor protein signaling pathway; perception of smell	G-protein coupled receptor activity; olfactory receptor activity	integral to membrane	NM_146682	Mm.261576
2901443	0.617476	398.311	245.947	Olfr1166	Olfr1166	NM_146650	Olfr1166	2	2		Mus musculus olfactory receptor 1166 (Olfr1166), mRNA.	olfactory receptor 1166				GeneID:258644; LocusID:258644; MGI:3031000; GI:56118305	G-protein coupled receptor protein signaling pathway; perception of smell	G-protein coupled receptor activity; olfactory receptor activity	integral to membrane	NM_146650	Mm.222991
2901269	0.609243	1522.83	927.774	Olfr1009	Olfr1009	NM_146572	Olfr1009	20	0		Mus musculus olfactory receptor 1009 (Olfr1009), mRNA.	olfactory receptor 1009				GeneID:258565; LocusID:258565; MGI:3030843; GI:22129499	G-protein coupled receptor protein signaling pathway; perception of smell	G-protein coupled receptor activity; olfactory receptor activity; rhodopsin-like receptor activity	integral to membrane	NM_146572	Mm.377570
2901244	0.59909	1637.94	981.274	Olfr1104	Olfr1104	NM_146767	Olfr1104	20	0		Mus musculus olfactory receptor 1104 (Olfr1104), mRNA.	olfactory receptor 1104				GeneID:258763; LocusID:258763; MGI:3030938; GI:22129317	G-protein coupled receptor protein signaling pathway; perception of smell	G-protein coupled receptor activity; olfactory receptor activity	integral to membrane	NM_146767	Mm.377679
1809379	0.592693	483.908	286.809	Olfr1132	Olfr1132	NM_146836	Olfr1132	20	0		Mus musculus olfactory receptor 1132 (Olfr1132), mRNA.	olfactory receptor 1132				GeneID:258833; LocusID:258833; MGI:3030966; GI:22129191	G-protein coupled receptor protein signaling pathway; perception of smell	G-protein coupled receptor activity; olfactory receptor activity	integral to membrane	NM_146836	Mm.377713
2901259	0.588163	1592.65	936.74	Olfr395	Olfr395	NM_147005	Olfr395	11B4	11		Mus musculus olfactory receptor 395 (Olfr395), mRNA.	olfactory receptor 395				GeneID:259007; LocusID:259007; MGI:3030229; GI:22128933	G-protein coupled receptor protein signaling pathway; perception of smell	G-protein coupled receptor activity; olfactory receptor activity	integral to membrane	NM_147005	Mm.340347
2901355	0.586056	3094.42	1813.51	Olfr157	Olfr157	NM_019475	Olfr157	4 21.5 cM	0		Mus musculus olfactory receptor 157 (Olfr157), mRNA.	olfactory receptor 157				GeneID:29847; LocusID:29847; MGI:1352684; GI:11276079	G-protein coupled receptor protein signaling pathway; perception of smell	G-protein coupled receptor activity; olfactory receptor activity; rhodopsin-like receptor activity	integral to membrane; integral to plasma membrane	NM_019475	Mm.317638
2901333	0.582657	2225.01	1296.42	Olfr593	Olfr593	NM_146380	Olfr593	7000	0		Mus musculus olfactory receptor 593 (Olfr593), mRNA.	olfactory receptor 593				GeneID:258378; LocusID:258378; MGI:3030427; GI:22129545	G-protein coupled receptor protein signaling pathway; perception of smell	G-protein coupled receptor activity; olfactory receptor activity	integral to membrane	NM_146380	Mm.377466
2901228	0.581178	2020.07	1174.02	Olfr870	Olfr870;Olfr871	NM_146903		9A2-9A5	9		synonyms: Olfr72, MOR141-1; olfactory receptor MOR141-1; GA_x6K02T2PVTD-13912679-13911744; go_component: integral to membrane [goid 0016021] [evidence ISS] [pmid 14611657]; go_function: receptor activity [goid 0004872] [evidence IEA]; go_function: olfactory receptor activity [goid 0004984] [evidence ISS] [pmid 14611657]; go_function: G-protein coupled receptor activity [goid 0004930] [evidence IE…	olfactory receptor 72 gene; olfactory receptor 871				GeneID:57251; LocusID:57251; MGI:3030704; GI:22380661; GeneID:258905; LocusID:258905; MGI:3030705; GI:22129077	G-protein coupled receptor protein signaling pathway; perception of smell	G-protein coupled receptor activity; olfactory receptor activity	integral to membrane	NM_146904; NM_146903	Mm.103798
2901181	0.571123	1738.2	992.729	Olfr52	Olfr52	NM_146583	Olfr52	20	0		Mus musculus olfactory receptor 52 (Olfr52), mRNA.	olfactory receptor 52				GeneID:18352; LocusID:18352; MGI:1333748; GI:22208858	G-protein coupled receptor protein signaling pathway; perception of smell	G-protein coupled receptor activity; olfactory receptor activity; rhodopsin-like receptor activity	integral to membrane; integral to plasma membrane	NM_146583	Mm.222842
2901224	0.566884	952.151	539.759	Olfr1433	Olfr1433	NM_146685	Olfr1433	19C1	19		Mus musculus olfactory receptor 1433 (Olfr1433), mRNA.	olfactory receptor 1433				GeneID:258680; LocusID:258680; MGI:3031267; GI:33239088	G-protein coupled receptor protein signaling pathway; perception of smell	G-protein coupled receptor activity; olfactory receptor activity	integral to membrane	NM_146685	Mm.271521
2901250	0.554781	1217.74	675.578	Olfr875	Olfr875	NM_146749	Olfr875	9A5	9		Mus musculus olfactory receptor 875 (Olfr875), mRNA.	olfactory receptor 875				GeneID:258744; LocusID:258744; MGI:3030709; GI:22129347	G-protein coupled receptor protein signaling pathway; perception of smell	G-protein coupled receptor activity; olfactory receptor activity	integral to membrane	NM_146749	Mm.347661
2901329	0.543809	1670.84	908.62	Olfr652	Olfr652	NM_147048	Olfr652	7000	0		Mus musculus olfactory receptor 652 (Olfr652), mRNA.	olfactory receptor 652				GeneID:259050; LocusID:259050; MGI:3030486; GI:22128859	G-protein coupled receptor protein signaling pathway; perception of smell	G-protein coupled receptor activity; olfactory receptor activity	integral to membrane	NM_147048	Mm.377808
2901363	0.515314	2769.77	1427.3	Olfr156	Olfr156	NM_019474	Olfr156	4 21.5 cM	0		Mus musculus olfactory receptor 156 (Olfr156), mRNA.	olfactory receptor 156				GeneID:29846; LocusID:29846; MGI:1352683; GI:11276077	G-protein coupled receptor protein signaling pathway; perception of smell	G-protein coupled receptor activity; olfactory receptor activity; rhodopsin-like receptor activity	integral to membrane; integral to plasma membrane	NM_019474	Mm.377121
2901281	0.513577	2432.42	1249.23	Olfr765	Olfr765;Olfr767	NM_146318	Olfr765; Olfr767	10D3	10		synonym: MOR115-4; GA_x6K02T2PULF-10732607-10731678; olfactory receptor MOR115-4; go_component: integral to membrane [goid 0016021] [evidence ISS] [pmid 14611657]; go_function: receptor activity [goid 0004872] [evidence IEA]; go_function: olfactory receptor activity [goid 0004984] [evidence ISS] [pmid 14611657]; go_process: sensory perception of smell [goid 0007608] [evidence ISS] [pmid 14611657]…	olfactory receptor 765; olfactory receptor 767				GeneID:258315; LocusID:258315; MGI:3030599; GI:33239322; GeneID:258760; LocusID:258760; MGI:3030601; GI:22129321	G-protein coupled receptor protein signaling pathway; perception of smell	G-protein coupled receptor activity; olfactory receptor activity	integral to membrane	NM_146318; NM_146422	Mm.377432
2901267	0.507959	1861.75	945.69	Olfr1023	Olfr1023	NM_146587	Olfr1023	20	0		Mus musculus olfactory receptor 1023 (Olfr1023), mRNA.	olfactory receptor 1023				GeneID:258580; LocusID:258580; MGI:3030857; GI:22129477	G-protein coupled receptor protein signaling pathway; perception of smell	G-protein coupled receptor activity; olfactory receptor activity	integral to membrane	NM_146587	Mm.377576
2901171	0.49275	1276.9	629.192	Olfr815	Olfr815	NM_146670	Olfr815	10D3	10		Mus musculus olfactory receptor 815 (Olfr815), mRNA.	olfactory receptor 815				GeneID:258665; LocusID:258665; MGI:3030649; GI:33239330	G-protein coupled receptor protein signaling pathway; perception of smell	G-protein coupled receptor activity; olfactory receptor activity	integral to membrane	NM_146670	Mm.377627
2901320	0.449214	1675.23	752.536	Olfr829	Olfr829	NM_147067	Olfr829	9A2-9A5	9		Mus musculus olfactory receptor 829 (Olfr829), mRNA.	olfactory receptor 829				GeneID:259070; LocusID:259070; MGI:3030663; GI:22128823	G-protein coupled receptor protein signaling pathway; perception of smell	G-protein coupled receptor activity; olfactory receptor activity	integral to membrane	NM_147067	Mm.377821
2901239	0.43383	1191.15	516.758	Olfr399	Olfr399	NM_147004	Olfr399	11B4	11		Mus musculus olfactory receptor 399 (Olfr399), mRNA.	olfactory receptor 399				GeneID:259006; LocusID:259006; MGI:3030233; GI:22128931	G-protein coupled receptor protein signaling pathway; perception of smell	G-protein coupled receptor activity; olfactory receptor activity	integral to membrane	NM_147004	Mm.377785
2901335	0.232459	2663.58	619.173	Olfr713	Olfr713	NM_147034	Olfr713	7000	0		Mus musculus olfactory receptor 713 (Olfr713), mRNA.	olfactory receptor 713				GeneID:259036; LocusID:259036; MGI:3030547; GI:22128877	G-protein coupled receptor protein signaling pathway; perception of smell	G-protein coupled receptor activity; olfactory receptor activity	integral to membrane	NM_147034	Mm.377801
2901349	0.696228	1198.66	834.541	Lphn3	5430402I23Rik	AK045510	Lphn3	5 E1	5		Mus musculus adult male corpora quadrigemina cDNA, RIKEN full-length enriched library, clone:B230207O18 product:unknown EST,	latrophilin 3			HTC; CAP trapper		G-protein coupled receptor protein signaling pathway; neuropeptide signaling pathway	G-protein coupled receptor activity; latrotoxin receptor activity; sugar binding	extracellular space; integral to membrane	NM_198702	Mm.273631
2901702	0.561433	319.925	179.616	Grm5	Grm5	AK032422	Grm5	7 D3	7		Mus musculus adult male olfactory brain cDNA, RIKEN full-length enriched library, clone:6430542K11 product:METABOTROPIC GLUTAMATE				HTC; CAP trapper		G-protein coupled receptor protein signaling pathway; learning	PLC activating metabotropic glutamate receptor activity; metabotropic glutamate, GABA-B-like receptor activity; protein binding	cytoplasm; integral to membrane; plasma membrane	XM_149971	Mm.235018
2901725	0.560109	1802.48	1009.59	Ramp1	Ramp1	NM_016894	Ramp1	1 56.0 cM	0		Mus musculus receptor (calcitonin) activity modifying protein 1 (Ramp1), mRNA.	receptor-activity modifying protein 1				GeneID:51801; LocusID:51801; MGI:1858418; GI:8394145	G-protein coupled receptor protein signaling pathway; intracellular protein transport; regulation of G-protein coupled receptor protein signaling pathway	coreceptor, soluble ligand activity; protein transporter activity; receptor activity	extracellular space; integral to membrane	NM_016894	Mm.3272
2901365	0.578227	2478.25	1432.99	Oprm1	Oprm1	NM_011013	Oprm1	10 8.0 cM	0		Mus musculus opioid receptor, mu 1 (Oprm1), mRNA.	opioid receptor, mu 1				GeneID:18390; LocusID:18390; MGI:97441; GI:6754940	G-protein coupled receptor protein signaling pathway; G-protein signaling, adenylate cyclase inhibiting pathway; behavior; dopamine receptor, adenylate cyclase activating pathway	G-protein coupled receptor activity; mu-opioid receptor activity; neuropeptide Y receptor activity; purinergic nucleotide receptor activity, G-protein coupled; rhodopsin-like receptor activity	integral to membrane; membrane fraction	NM_011013	Mm.373535
2901450	0.592198	912.546	540.408	Fpr-rs1	Fpr-rs1;Fprl1	NM_008038	Fprl1	17q13	0		synonyms: Lxa4r, LXA4-R; go_component: integral to membrane [goid 0016021] [evidence IEA]; go_function: receptor activity [goid 0004872] [evidence IDA] [pmid 12218158]; go_function: signal transducer activity [goid 0004871] [evidence IEA]; go_function: rhodopsin-like receptor activity [goid 0001584] [evidence IEA]; go_function: N-formyl peptide receptor activity [goid 0004982] [evidence IEA]; go_…	formyl peptide receptor, related sequence 1; formyl peptide receptor-like 1				GeneID:14288; MGI:1278320; GI:6679851; GeneID:14294; LocusID:14294; MGI:1194495; GI:6679859	G-protein coupled receptor protein signaling pathway; chemotaxis	G-protein coupled receptor activity; N-formyl peptide receptor activity; rhodopsin-like receptor activity	integral to membrane	NM_008042	Mm.353272
2951686	1.6826	839.712	1412.9	Calm1	Calm1	NM_009790	Calm1	7 4.5 cM	0		Mus musculus calmodulin 1 (Calm1), mRNA.	calmodulin 1				GeneID:12313; LocusID:12313; MGI:88251; GI:6753244	G-protein coupled receptor protein signaling pathway; cell cycle	calcium ion binding; protein binding	cytoplasm; plasma membrane	NM_009790	Mm.285993
2904580	0.582976	621.103	362.088	GPCR01	Gpr12;GPCR01	NM_008151	Gpr12	5	5		synonyms: Gpcr01, Gpcr12, Gpcr20, Gpcr21; go_function: receptor activity [goid 0004872] [evidence IEA]; go_function: signal transducer activity [goid 0004871] [evidence IEA]; go_function: rhodopsin-like receptor activity [goid 0001584] [evidence IEA]; go_function: G-protein coupled receptor activity [goid 0004930] [evidence IEA]; go_function: G-protein coupled receptor activity, unknown ligand [g…	G-protein coupled receptor 12; G protein-coupled receptor				GeneID:14738; MGI:101909; GI:6680061; GI:455486	G-protein coupled receptor protein signaling pathway; calcium ion homeostasis	G-protein coupled receptor activity; G-protein coupled receptor activity, unknown ligand; lysosphingolipid and lysophosphatidic acid receptor activity; rhodopsin-like receptor activity	integral to membrane	NM_001010941; NM_008151	Mm.153539
1823849	2.01078	98.7954	198.656	Gm1012	Gm1012	NM_201367	Gpr176	2	2		Mus musculus gene model 1012, (NCBI) (Gm1012), mRNA.	gene model 1012				GeneID:381413; LocusID:381413; MGI:2685858; GI:41235755	G-protein coupled receptor protein signaling pathway	G-protein coupled receptor activity	integral to membrane	NM_201367	Mm.70979
2901359	0.610355	2149.7	1312.08	Drd3	Drd3	NM_007877	Drd3	16 23.3 cM	0		Mus musculus dopamine receptor 3 (Drd3), mRNA.	dopamine receptor 3				GeneID:13490; LocusID:13490; MGI:94925; GI:6681221	G-protein coupled receptor protein signaling pathway	G-protein coupled receptor activity; dopamine receptor activity; rhodopsin-like receptor activity	integral to membrane	NM_007877	Mm.327835
2901371	0.590044	1471.58	868.297	Htr1f	Htr1f	NM_008310	Htr1f	16 38.8 cM	0		Mus musculus 5-hydroxytryptamine (serotonin) receptor 1F (Htr1f), mRNA.	5-hydroxytryptamine (serotonin) receptor 1F				GeneID:15557; LocusID:15557; MGI:99842; GI:6680321	G-protein coupled receptor protein signaling pathway	G-protein coupled receptor activity; adrenoceptor activity; rhodopsin-like receptor activity; serotonin receptor activity	integral to membrane	NM_008310	Mm.5040
1804477	1.90808	2341.26	4467.32	Ndufa9	Ndufa9	NM_025358	Ndufa9	6	6		Mus musculus NADH dehydrogenase (ubiquinone) 1 alpha subcomplex, 9 (Ndufa9), mRNA.	NADH dehydrogenase (ubiquinone) 1 alpha subcomplex, 9				GeneID:66108; LocusID:66108; MGI:1913358; GI:13384720	GO:9225(nucleotide-sugar metabolism)	oxidoreductase activity	extracellular space; mitochondrion	NM_025358	Mm.29939
2928376	1.73891	1383.97	2406.6	Timp2	Timp2	NM_011594	Timp2	11 72.0 cM	0		Mus musculus tissue inhibitor of metalloproteinase 2 (Timp2), mRNA.	tissue inhibitor of metalloproteinase 2				GeneID:21858; LocusID:21858; MGI:98753; GI:31543867	GO:8285(negative regulation of cell proliferation); GO:43408(regulation of MAPKKK cascade); GO:30814(regulation of cAMP metabolism); GO:45664(regulation of neuron differentiation)	enzyme activator activity; metalloendopeptidase inhibitor activity	basement membrane; extracellular matrix (sensu Metazoa); extracellular space	NM_011594	Mm.206505
1807872	1.85224	546.35	1011.97	Tnc	Tnc	AK048765	Tnc	4	4		Mus musculus 0 day neonate cerebellum cDNA, RIKEN full-length enriched library, clone:C230053B09 product:mRNA for fibronectin	tenascin C			HTC; CAP trapper	GI:26339558	GO:7528(neuromuscular junction development)	GO:1968(fibronectin binding)	GO:5604(basement membrane); GO:5615(extracellular space)	NM_011607	Mm.980
1804283	1.74605	2654.18	4634.34	Tnc	Tnc	NM_011607	Tnc	4 32.2 cM	0		Mus musculus tenascin C (Tnc), mRNA.	tenascin C				GeneID:21923; LocusID:21923; MGI:101922; GI:7106435	GO:7528(neuromuscular junction development)	GO:1968(fibronectin binding)	extracellular space	NM_011607	Mm.980
1817645	2.62851	148.898	391.379	Zpbp2	2610022C02Rik	AK011513	Zpbp2	11 D	11		Mus musculus 10 days embryo whole body cDNA, RIKEN full-length enriched library, clone:2610022C02 product:hypothetical protein,	zona pellucida binding protein 2 isoform 1			HTC; CAP trapper		GO:7339(binding of sperm to zona pellucida); GO:4(biological process unknown)	GO:5554(molecular function unknown)	GO:8372(cellular component unknown); GO:5576(extracellular region)	NM_027061	Mm.55996
2899763	0.649286	1423.14	924.024	Ebf3	3110018A08Rik	AK014058	Ebf3	7 F3-F4	7		Mus musculus 13 days embryo head cDNA, RIKEN full-length enriched library, clone:3110018A08 product:unknown EST, full insert	early B-cell factor 3			HTC; CAP trapper		GO:7275(development); GO:45941(positive regulation of transcription); GO:45449(regulation of transcription); GO:6355(regulation of transcription, DNA-dependent); GO:6350(transcription)	GO:3677(DNA binding); GO:46872(metal ion binding); GO:5515(protein binding); GO:30528(transcription regulator activity); GO:8270(zinc ion binding)	GO:5634(nucleus)	NM_010096	Mm.258708
1805486	2.22044	874.59	1941.98	Ahnak	1110004P15Rik	BC036151		19 A	19		Mus musculus RIKEN cDNA 1110004P15 gene, mRNA (cDNA clone IMAGE:4977508), partial cds.	AHNAK nucleoprotein isoform 1					GO:7242(intracellular signaling cascade)		GO:5911(intercellular junction)	NM_009643	Mm.203866
1808925	1.75853	1004.66	1766.73	Ahnak	1110004P15Rik	NM_009643		19 A	19		Mus musculus, Similar to AHNAK-related, clone IMAGE:3599271, mRNA.	AHNAK nucleoprotein isoform 1			HTC		GO:7242(intracellular signaling cascade)		GO:5911(intercellular junction)	NM_009643	Mm.203866
2958867	1.57161	366.95	576.701	Gprc5c	Gprc5c	BC008228	Gprc5c	11 E2	11		Mus musculus mRNA similar to RIKEN cDNA 2010003O02 gene (cDNA clone MGC:6786 IMAGE:2646597), complete cds.	Similar to RIKEN cDNA 2010003O02 gene			MGC	GI:14198329	GO:7186(G-protein coupled receptor protein signaling pathway); GO:7165(signal transduction); GO:7601(visual perception)	GO:4930(G-protein coupled receptor activity); GO:8067(metabotropic glutamate, GABA-B-like receptor activity); GO:4872(receptor activity); GO:5118(sevenless binding); GO:4871(signal transducer activity)	GO:16021(integral to membrane); GO:16020(membrane); GO:5739(mitochondrion)	NM_147217	Mm.242413
2950698	2.71812	1342.33	3648.63	8030451F13Rik	8030451F13Rik	NM_175418	8030451F13Rik	10	10		Mus musculus RIKEN cDNA 8030451F13 gene (8030451F13Rik), mRNA.	RIKEN cDNA 8030451F13				GeneID:109272; LocusID:109272; MGI:1924741; GI:40254303	GO:7155(cell adhesion); GO:7517(muscle development); GO:6941(striated muscle contraction)	GO:5515(protein binding)	GO:16020(membrane); GO:5863(striated muscle thick filament)	NM_175418	Mm.147208
1805459	1.65047	356.635	588.614	Lpp	Lpp	NM_178665	Lpp	16	16		Mus musculus LIM domain containing preferred translocation partner in lipoma (Lpp), mRNA.	LIM domain containing preferred translocation partner in lipoma				GeneID:210126; LocusID:210126; MGI:2441849; GI:31982290	GO:7155(cell adhesion)	GO:46872(metal ion binding); GO:5515(protein binding); GO:8270(zinc ion binding)	GO:5634(nucleus)	NM_178665	Mm.209385
2950238	0.590638	451.305	266.558	Esco2	2410004I17Rik	NM_028039	Esco2	14	14		Mus musculus RIKEN cDNA 2410004I17 gene (2410004I17Rik), mRNA.	establishment of cohesion 1 homolog 2				GeneID:71988; MGI:1919238; GI:34787410	GO:7049(cell cycle)	GO:8415(acyltransferase activity); GO:46872(metal ion binding); GO:16740(transferase activity); GO:8270(zinc ion binding)	GO:5634(nucleus)	NM_028039	Mm.249280
2906849	0.570545	1867.91	1065.73	Clec4d	Clecsf8	NM_010819	Clec4d	6 56.5 cM	0		Mus musculus C-type (calcium dependent, carbohydrate recognition domain) lectin, superfamily member 8 (Clecsf8), mRNA.	C-type lectin, superfamily member 8				GeneID:17474; MGI:1298389; GI:6754728	GO:6955(immune response)	sugar binding	integral to membrane	NM_010819	Mm.299633
1803852	0.683551	1077.75	736.699	Usp5	Usp5	NM_013700	Usp5	6 60.2 cM	0		Mus musculus ubiquitin specific protease 5 (isopeptidase T) (Usp5), mRNA.	ubiquitin specific protease 5 (isopeptidase T)				GeneID:22225; LocusID:22225; MGI:1347343; GI:7305619	GO:6512(ubiquitin cycle); GO:6511(ubiquitin-dependent protein catabolism)	GO:4197(cysteine-type endopeptidase activity); GO:8234(cysteine-type peptidase activity); GO:16787(hydrolase activity); GO:46872(metal ion binding); GO:8233(peptidase activity); GO:4221(ubiquitin thiolesterase activity); GO:8270(zinc ion binding)		NM_013700	Mm.3571
2934095	0.356275	3688.92	1314.27	Pomgnt1	4930467B06Rik	NM_026651		4	4		synonyms: 0610016I07Rik, 4930467B06Rik; isoform 2 is encoded by transcript variant 2; O-mannosyl N-acetylglucosaminyltransferase; go_component: Golgi stack [goid 0005795] [evidence IEA]; go_component: Golgi membrane [goid 0000139] [evidence IEA]; go_component: integral to membrane [goid 0016021] [evidence IEA]; go_function: transferase activity [goid 0016740] [evidence IEA]; go_function: manganes…	O-mannosyl N-acetylglucosaminyltransferase				GeneID:68273; LocusID:68273; MGI:1915523; GI:27777638; GI:22267452	GO:6487(protein amino acid N-linked glycosylation)	transferase activity; transferase activity, transferring glycosyl groups	GO:139(Golgi membrane); GO:5795(Golgi stack); GO:16021(integral to membrane); GO:16020(membrane)	NM_026651; NM_029786	Mm.196045
2959100	2.07208	3762.92	7797.05	Hspb6	Hspb6	BC051228	Hspb6	7 A3	7		Mus musculus heat shock protein, alpha-crystallin-related, B6, mRNA (cDNA clone IMAGE:3471643), partial cds.	heat shock protein, alpha-crystallin-related, B6					GO:6457(protein folding); GO:6986(response to unfolded protein)			NM_001012401	Mm.373625
2903559	0.689002	957.121	659.459	AW049829	AW049829	NM_153571	AW049829	5	5		Mus musculus expressed sequence AW049829 (AW049829), mRNA.	J-type co-chaperone HSC20				GeneID:100900; LocusID:100900; MGI:2141135; GI:23956362	GO:6457(protein folding)	GO:51087(chaperone binding); GO:31072(heat shock protein binding); GO:51082(unfolded protein binding)	GO:5739(mitochondrion)	NM_153571	Mm.200231
2951861	0.532903	12931.9	6891.44	Mrps10	Mrps10	NM_183086	Mrps10	17	17		Mus musculus mitochondrial ribosomal protein S10 (Mrps10), mRNA.	mitochondrial ribosomal protein S10				GeneID:64657; LocusID:64657; MGI:1928139; GI:34147049	GO:6412(protein biosynthesis)	structural constituent of ribosome	mitochondrial small ribosomal subunit	NM_183086	Mm.216250
2951857	0.492849	37207.5	18337.7	Rpl13a	Rpl13a	NM_009438	Rpl13a	7 69.0 cM	0		Mus musculus ribosomal protein L13a (Rpl13a), mRNA.	ribosomal protein L13a				GeneID:22121; LocusID:22121; MGI:1351455; GI:31981945	GO:6412(protein biosynthesis)	GO:3735(structural constituent of ribosome)	GO:5622(intracellular); GO:15934(large ribosomal subunit); GO:30529(ribonucleoprotein complex); GO:5840(ribosome)	NM_009438	Mm.180458
2934202	0.624061	548.762	342.461	6530403A03Rik	6530403A03Rik	NM_026382	6530403A03Rik	13	13		Mus musculus RIKEN cDNA 6530403A03 gene (6530403A03Rik), mRNA.	RIKEN cDNA 6530403A03				GeneID:67797; LocusID:67797; MGI:1915047; GI:13385874	GO:6397(mRNA processing); GO:398(nuclear mRNA splicing, via spliceosome)		GO:5634(nucleus); GO:5681(spliceosome complex)	NM_026382	Mm.250783
2934161	0.568058	2229.72	1266.61	Sf3b5	Sf3b5	NM_175102	Sf3b5	10	10		Mus musculus splicing factor 3b, subunit 5 (Sf3b5), mRNA.	splicing factor 3b, subunit 5				GeneID:66125; LocusID:66125; MGI:1913375; GI:29171314	GO:6397(mRNA processing); GO:398(nuclear mRNA splicing, via spliceosome)		GO:5634(nucleus); GO:5681(spliceosome complex)	NM_175102	Mm.29743
2959156	0.552709	1391.05	768.847	2810418N01Rik	2810418N01Rik	BC027537	2810418N01Rik	2 H1	2		Mus musculus RIKEN cDNA 2810418N01 gene, mRNA (cDNA clone MGC:41228 IMAGE:3466154), complete cds.	2810418N01Rik protein			MGC	GeneID:69270; MGI:1916520; GI:20380632	GO:6260(DNA replication)		GO:5634(nucleus)	XM_130416	Mm.271603
2906814	0.55332	679.725	376.106	Spnb1	Spnb1	NM_013675	Spnb1	12 33.0 cM	0		Mus musculus spectrin beta 1 (Spnb1), mRNA.	spectrin beta 1				GeneID:20741; LocusID:20741; MGI:98387; GI:50300486	GO:51016(barbed-end actin filament capping)	actin binding	cytoskeleton; membrane	NM_013675	Mm.32881
2942040	2.13156	629.667	1342.17	Timp1	Timp1	NM_011593	Timp1	X 6.2 cM	0		Mus musculus tissue inhibitor of metalloproteinase 1 (Timp1), mRNA.	tissue inhibitor of metalloproteinase 1				GeneID:21857; LocusID:21857; MGI:98752; GI:6755795	GO:43249(erythrocyte maturation)	metalloendopeptidase inhibitor activity	basement membrane; extracellular matrix (sensu Metazoa); extracellular space	NM_011593	Mm.8245
2902920	1.66617	925.895	1542.7	Satb2	LOC212712	BC026632	Satb2	1 C1.3	1		Mus musculus, clone IMAGE:4983969, mRNA.	two cut domains-containing homeodomain protein					GO:4(biological process unknown); GO:7275(development); GO:45449(regulation of transcription); GO:6355(regulation of transcription, DNA-dependent); GO:6350(transcription)	GO:3677(DNA binding); GO:5554(molecular function unknown); GO:3700(transcription factor activity)	GO:8372(cellular component unknown); GO:5634(nucleus)	NM_139146	Mm.145599
2950557	0.66212	675.086	446.988	Mpv17l	Mpv17l	NM_033564	Mpv17l	16	16		Mus musculus Mpv17 transgene, kidney disease mutant-like (Mpv17l), mRNA.	Mpv17 transgene, kidney disease mutant-like				GeneID:93734; LocusID:93734; MGI:2135951; GI:26024193	GO:4(biological process unknown)	GO:5554(molecular function unknown)	GO:8372(cellular component unknown)	NM_033564	Mm.76554
2959503	1.55227	683.576	1061.1	Kazald1	Kazald1	NM_178929	Kazald1	19	19		Mus musculus Kazal-type serine protease inhibitor domain 1 (Kazald1), mRNA.	Kazal-type serine protease inhibitor domain 1				GeneID:107250; LocusID:107250; MGI:2147606; GI:30725806	GO:30154(cell differentiation); GO:7275(development); GO:1503(ossification); GO:1558(regulation of cell growth)	peptidase activity	GO:5576(extracellular region)	NM_178929	Mm.24417
1808614	1.64963	741.14	1222.61	2310016A09Rik	2310016A09Rik	NM_181588	2310016A09Rik	15	15		Mus musculus RIKEN cDNA 2310016A09 gene (2310016A09Rik), mRNA.	RIKEN cDNA 2310016A09				GeneID:69574; LocusID:69574; MGI:1916824; GI:31712014	GO:19439(aromatic compound catabolism)	catalytic activity; hydrolase activity		NM_181588	Mm.28108
2928131	1.55963	418.425	652.588	Fkrp	Fkrp	NM_173430	Fkrp	7	7		Mus musculus fukutin related protein (Fkrp), mRNA.	fukutin related protein		putative glycosyltransferase		GeneID:243853; LocusID:243853; MGI:2447586; GI:27734120	glycoprotein biosynthesis; protein processing	transferase activity	Golgi apparatus; integral to membrane	NM_173430	Mm.39703
1808289	2.13307	1773.77	3783.57	Ldh2	Ldh2	NM_008492	Ldhb	6 62.0 cM	0		Mus musculus lactate dehydrogenase 2, B chain (Ldh2), mRNA.	lactate dehydrogenase 2, B chain				GeneID:16832; LocusID:16832; MGI:96763; GI:6678674	glycolysis; tricarboxylic acid cycle intermediate metabolism	L-lactate dehydrogenase activity; oxidoreductase activity	GO:5737(cytoplasm)	NM_008492	Mm.9745
1808134	0.592221	717.742	425.062	Ldh3	Ldh3	NM_013580	Ldhc	7 23.5 cM	0		Mus musculus lactate dehydrogenase 3, C chain, sperm specific (Ldh3), mRNA.	lactate dehydrogenase 3, C chain, sperm specific				GeneID:16833; LocusID:16833; MGI:96764; GI:7305229	glycolysis; tricarboxylic acid cycle intermediate metabolism	L-lactate dehydrogenase activity; catalytic activity; oxidoreductase activity	GO:5737(cytoplasm)	NM_013580	Mm.16563
1808280	1.6751	2313.22	3874.87	Pdha1	Pdha1	NM_008810	Pdha1	X 66.5 cM	0		Mus musculus pyruvate dehydrogenase E1 alpha 1 (Pdha1), mRNA.	pyruvate dehydrogenase E1 alpha 1				GeneID:18597; LocusID:18597; MGI:97532; GI:6679261	glycolysis; metabolism	oxidoreductase activity; oxidoreductase activity, acting on the aldehyde or oxo group of donors, disulfide as acceptor; pyruvate dehydrogenase (acetyl-transferring) activity; pyruvate dehydrogenase activity	extracellular space; mitochondrion	NM_008810	Mm.34775
2905409	1.65263	277.825	459.142	Phka1	Phka1	NM_173021	Phka1	X 39.0 cM	0		synonyms: Phka, 5330411D17, 9830108K24Rik; isoform 1 is encoded by transcript variant 1; go_function: kinase activity [goid 0016301] [evidence IEA]; go_function: calmodulin binding [goid 0005516] [evidence IEA]; go_function: transferase activity [goid 0016740] [evidence IEA]; go_function: phosphorylase kinase activity [goid 0004689] [evidence IEA]; go_process: muscle development [goid 0007517] [e…	phosphorylase kinase alpha 1				GeneID:18679; LocusID:18679; MGI:97576; GI:6679301; GI:27819665	glycogen metabolism; muscle development	calmodulin binding; kinase activity; phosphorylase kinase activity; transferase activity	phosphorylase kinase complex	NM_008832; NM_173021	Mm.212889
1808419	1.79026	1000.07	1790.39	Agl	Agl	AK004346	Agl	3 G1	3	3.2.1.33	Mus musculus 18-day embryo whole body cDNA, RIKEN full-length enriched library, clone:1110061O17 product:amylo-1,6-glucosidase,				HTC; CAP trapper		glycogen metabolism	glycogen debranching enzyme activity; transferase activity	cellular_component unknown	XM_131166	Mm.237099
1808068	1.65525	1111.71	1840.16	Gys3	Gys3	NM_008195		7	7		Mus musculus glycogen synthase 3, brain (Gys3), mRNA.	glycogen synthase 3, brain				GeneID:14937; LocusID:14937; MGI:107378; GI:6680141	glycogen biosynthesis	catalytic activity; glycogen (starch) synthase activity; transferase activity; transferase activity, transferring glycosyl groups		NM_008195	Mm.275654
2900952	1.86848	458.743	857.155	Gstk1	Gstk1	NM_029555	Gstk1	6	6		Mus musculus glutathione S-transferase kappa 1 (Gstk1), mRNA.	glutathione S-transferase class kappa				GeneID:76263; LocusID:76263; MGI:1923513; GI:21313138	glutathione metabolism; protein targeting	glutathione peroxidase activity; glutathione transferase activity; protein disulfide oxidoreductase activity	mitochondrion; periplasmic space (sensu Gram-negative Bacteria)	NM_029555	Mm.267014
2905687	0.617039	1394.81	860.655	Fn3k	Fn3k	NM_022014	Fn3k	11	11		Mus musculus fructosamine 3 kinase (Fn3k), mRNA.	fructosamine 3 kinase		Phosphorylation of fructosamines (glycation products)		GeneID:63828; LocusID:63828; MGI:1926834; GI:11528496	fructosamine metabolism	fructosamine-3-kinase activity; transferase activity	cytosol; soluble fraction	NM_022014	Mm.266448
2903775	1.58218	869.375	1375.5	Crat	Crat	NM_007760	Crat	2 18.0 cM	0		Mus musculus carnitine acetyltransferase (Crat), mRNA.	carnitine acetyltransferase				GeneID:12908; LocusID:12908; MGI:109501; GI:6681009	fatty acid metabolism; transport	acyltransferase activity; carnitine O-acetyltransferase activity	mitochondrion; peroxisome	NM_007760	Mm.20396
1804608	1.47751	2966.33	4382.77	Ech1	Ech1	NM_016772	Ech1	7	7		Mus musculus enoyl coenzyme A hydratase 1, peroxisomal (Ech1), mRNA.	enoyl coenzyme A hydratase 1, peroxisomal				GeneID:51798; LocusID:51798; MGI:1858208; GI:7949037	fatty acid metabolism	catalytic activity; isomerase activity	mitochondrion; peroxisome	NM_016772	Mm.291776
1808308	1.46933	2334.63	3430.34	Tpi1	Tpi1	NM_009415	Tpi1	6 60.2 cM	0		Mus musculus triosephosphate isomerase 1 (Tpi1), mRNA.	triosephosphate isomerase 1				GeneID:21991; LocusID:21991; MGI:98797; GI:6678413	fatty acid biosynthesis; gluconeogenesis; glycolysis; lipid biosynthesis; pentose-phosphate shunt	isomerase activity; triose-phosphate isomerase activity		NM_009415	Mm.4222
2903786	0.608838	893.731	544.137	Elovl1	Elovl1	NM_019422	Elovl1	4	4		Mus musculus elongation of very long chain fatty acids (FEN1/Elo2, SUR4/Elo3, yeast)-like 1 (Elovl1), mRNA.	elongation of very long chain fatty acids (FEN1/Elo2, SUR4/Elo3, yeast)-like 1		involved in fatty acid elongation		GeneID:54325; LocusID:54325; MGI:1858959; GI:9507145	fatty acid biosynthesis		endoplasmic reticulum; integral to membrane	NM_019422	Mm.282096
2900990	1.96889	2009.05	3955.59	Cryab	Cryab	NM_009964	Cryab	9 29.0 cM	0		Mus musculus crystallin, alpha B (Cryab), mRNA.	crystallin, alpha B				GeneID:12955; LocusID:12955; MGI:88516; GI:6753530	eye morphogenesis (sensu Mammalia); muscle development; response to heat	structural constituent of eye lens	Z disc; contractile fiber; insoluble fraction; plasma membrane	NM_009964	Mm.178
1804458	1.57863	508.396	802.571	Exoc7	Exoc7	NM_016857	Exoc7	11	11		Mus musculus exocyst complex component 7 (Exoc7), mRNA.	exocyst component protein homolog				GeneID:53413; LocusID:53413; MGI:1859270; GI:8393337	exocytosis; protein transport		exocyst	NM_016857	Mm.22530
2903347	0.576078	738.135	425.224	Unc13b	Unc13b	NM_021468	Unc13b	4	4		Mus musculus unc-13 homolog B (C. elegans) (Unc13b), mRNA.	unc-13 homolog B				GeneID:22249; LocusID:22249; MGI:1342278; GI:10946864	exocytosis; intracellular signaling cascade; synaptic transmission; synaptic vesicle maturation	diacylglycerol binding; non-kinase phorbol ester receptor activity	synaptosome	NM_021468	Mm.128892
2910916	1.58833	1135.78	1803.99	Atp2a2	Atp2a2	NM_009722	Atp2a2	5	5		Mus musculus ATPase, Ca++ transporting, cardiac muscle, slow twitch 2 (Atp2a2), mRNA.	ATPase, Ca++ transporting, cardiac muscle, slow twitch 2		Ca2+ transporting ATPase		GeneID:11938; LocusID:11938; MGI:88110; GI:6806903	ER-nuclear signaling pathway; calcium ion transport; cation transport; metabolism; regulation of muscle contraction	ATP binding; ATPase activity, coupled to transmembrane movement of ions, phosphorylative mechanism; calcium ion binding; calcium-transporting ATPase activity; catalytic activity; hydrolase activity; hydrolase activity, acting on acid anhydrides, catalyzing transmembrane movement of substances; magnesium ion binding	integral to membrane; microsome; sarcoplasmic reticulum	NM_009722	Mm.227583
2931413	1.64294	656.267	1078.21	Lman1	Lman1	NM_027400	Lman1	18	18		Mus musculus lectin, mannose-binding, 1 (Lman1), mRNA.	lectin, mannose-binding, 1				GeneID:70361; LocusID:70361; MGI:1917611; GI:21312570	ER to Golgi transport; protein transport	sugar binding	Golgi apparatus; endoplasmic reticulum; integral to membrane	NM_027400	Mm.290857
2904388	0.617699	847.263	523.353	Wt1	Wt1	NM_144783	Wt1	2 58.0 cM	0		Mus musculus Wilms tumor homolog (Wt1), mRNA.	Wilms tumor homolog				GeneID:22431; LocusID:22431; MGI:98968; GI:21450125	epithelial cell differentiation; eye morphogenesis; germ cell development; male gonad development; mesonephros development; metanephros development; negative regulation of cell cycle; regulation of transcription from Pol II promoter; regulation of transcription, DNA-dependent	DNA binding; nucleic acid binding; protein binding; transcription factor activity; zinc ion binding	cytoplasm; nucleus	NM_144783	Mm.246679
2931839	1.63344	456.66	745.927	Cav2	Cav2	NM_016900	Cav2	6	6		Mus musculus caveolin 2 (Cav2), mRNA.	caveolin 2				GeneID:12390; LocusID:12390; MGI:107571; GI:18702317	endocytosis; negative regulation of endothelial cell proliferation; protein oligomerization	protein homodimerization activity	caveola; caveolar membrane; integral to membrane; integral to plasma membrane; perinuclear region	NM_016900	Mm.31915
2928285	1.79721	647.023	1162.84	Cav1	Cav1	NM_007616	Cav1	6	6		Mus musculus caveolin, caveolae protein 1 (Cav1), mRNA.	caveolin, caveolae protein 1				GeneID:12389; LocusID:12389; MGI:102709; GI:6680854	endocytosis; inactivation of MAPK; lipid storage; negative regulation of cell proliferation; negative regulation of endothelial cell proliferation; negative regulation of nitric oxide biosynthesis; negative regulation of signal transduction; negative regulation of vasodilation; positive regulation of vasoconstriction; protein homooligomerization; protein oligomerization; regulation of fatty acid …	protein binding	caveola; caveolar membrane; integral to membrane; integral to membrane of membrane fraction; integral to plasma membrane; lipid raft; perinuclear region	NM_007616	Mm.28278
1804527	2.07487	640.85	1329.68	Epn2	Epn2	AK020606	Epn2	11 B2	11		Mus musculus adult male urinary bladder cDNA, RIKEN full-length enriched library, clone:9530051D10 product:EH DOMAIN BINDING	epsin 2			HTC; CAP trapper	RP23-155J3.7	endocytosis	lipid binding		NM_010148	Mm.139695
2953780	1.92793	450.084	867.731	Ski	Ski	AK009316	Ski	4	4		Mus musculus adult male tongue cDNA, RIKEN full-length enriched library, clone:2310012I02 product:SKI PROTO-ONCOGENE homolog [Mus	Sloan-Kettering viral oncogene homolog			HTC; CAP trapper		embryonic limb morphogenesis	protein binding	cytoplasm; nucleus; transcriptional repressor complex	NM_011385	Mm.28520
1804512	1.77107	2397.65	4246.41	Uqcrc2	Uqcrc2	NM_025899	Uqcrc2	7	7		Mus musculus ubiquinol cytochrome c reductase core protein 2 (Uqcrc2), mRNA.	ubiquinol cytochrome c reductase core protein 2				GeneID:67003; LocusID:67003; MGI:1914253; GI:22267442	electron transport; proteolysis and peptidolysis	metalloendopeptidase activity; oxidoreductase activity	inner membrane; mitochondrial electron transport chain; mitochondrion	NM_025899	Mm.334206
1804508	1.73068	3222.56	5577.22	Ndufb9	Ndufb9	NM_023172	Ndufb9	15	15		Mus musculus NADH dehydrogenase (ubiquinone) 1 beta subcomplex, 9 (Ndufb9), mRNA.	NADH dehydrogenase (ubiquinone) 1 beta subcomplex, 9				GeneID:66218; LocusID:66218; MGI:1913468; GI:29789148	electron transport; mitochondrial electron transport, NADH to ubiquinone; perception of sound	NADH dehydrogenase (ubiquinone) activity; NADH dehydrogenase activity; oxidoreductase activity; oxidoreductase activity, acting on NADH or NADPH	mitochondrial inner membrane; mitochondrion	NM_023172	Mm.322294
1804468	1.64319	951.791	1563.97	Acadl	Acadl	NM_007381	Acadl	1 27.3 cM	0		Mus musculus acetyl-Coenzyme A dehydrogenase, long-chain (Acadl), mRNA.	acetyl-Coenzyme A dehydrogenase, long-chain				GeneID:11363; LocusID:11363; MGI:87866; GI:31982520	electron transport; fatty acid metabolism	acyl-CoA dehydrogenase activity; long-chain-acyl-CoA dehydrogenase activity; oxidoreductase activity	extracellular space; mitochondrion	NM_007381	Mm.2445
1804431	2.65451	2852.02	7570.72	Cox7a1	Cox7a1	NM_009944	Cox7a1	7 8.0 cM	0		Mus musculus cytochrome c oxidase, subunit VIIa 1 (Cox7a1), mRNA.	cytochrome c oxidase, subunit VIIa 1				GeneID:12865; LocusID:12865; MGI:1316714; GI:6753504	electron transport	cytochrome-c oxidase activity; electron transporter activity; oxidoreductase activity	inner membrane; mitochondrion; respiratory chain complex IV (sensu Eukaryota)	NM_009944	Mm.12907
2931586	1.84379	6957.65	12828.4	Cox8b	Cox8b	NM_007751	Cox8b	7 68.8 cM	0		Mus musculus cytochrome c oxidase, subunit VIIIb (Cox8b), mRNA.	cytochrome c oxidase, subunit VIIIb				GeneID:12869; LocusID:12869; MGI:105958; GI:6680995	electron transport	cytochrome-c oxidase activity; oxidoreductase activity	inner membrane; integral to membrane; mitochondrion; respiratory chain complex IV (sensu Eukaryota)	NM_007751	Mm.3841
1804408	1.54836	376.024	582.222	Srpx2	Srpx2	NM_026838	Srpx2	X	20		Mus musculus sushi-repeat-containing protein, X-linked 2 (Srpx2), mRNA.	sushi-repeat containing protein				GeneID:68792; LocusID:68792; MGI:1916042; GI:21703702	electron transport		extracellular space	NM_026838	Mm.263553
1808684	1.46976	3696.07	5432.33	Cox7b	Cox7b	NM_025379	Cox7b	X	20		Mus musculus cytochrome c oxidase subunit VIIb (Cox7b), mRNA.	cytochrome c oxidase subunit VIIb				GeneID:66142; LocusID:66142; MGI:1913392; GI:13384754	electron transport	cytochrome-c oxidase activity; oxidoreductase activity	inner membrane; integral to membrane; mitochondrial electron transport chain; mitochondrion	NM_025379	Mm.197728
2904878	0.635413	415.115	263.769	Cyp4f18	Cyp4f18	NM_024444	Cyp4f18	8	8		Mus musculus cytochrome P450, family 4, subfamily f, polypeptide 18 (Cyp4f18), mRNA.	cytochrome P450 CYP4F18				GeneID:72054; LocusID:72054; MGI:1919304; GI:13277364	electron transport	monooxygenase activity; nucleic acid binding	extracellular space	NM_024444	Mm.160020
1804422	0.597852	1167.46	697.968	Il4i1	Il4i1	NM_010215	Il4i1	7 23.1 cM	0		Mus musculus interleukin 4 induced 1 (Il4i1), mRNA.	interleukin 4 induced 1				GeneID:14204; LocusID:14204; MGI:109552; GI:6753872	electron transport	oxidoreductase activity		NM_010215	Mm.347426
2903681	0.54246	605.358	328.383	Cyp8b1	Cyp8b1	NM_010012	Cyp8b1	9 71.0 cM	0		Mus musculus cytochrome P450, family 8, subfamily b, polypeptide 1 (Cyp8b1), mRNA.	cytochrome P450, family 8, subfamily b, polypeptide 1				GeneID:13124; LocusID:13124; MGI:1338044; GI:31981808	electron transport	monooxygenase activity; oxidoreductase activity	endoplasmic reticulum; extracellular space; integral to membrane; microsome	NM_010012	Mm.20889
2959567	0.520644	2250.23	1171.57	Tyms	Tyms	NM_021288	Tyms	5 18.2 cM	0		synonym: TS; go_function: transferase activity [goid 0016740] [evidence IEA]; go_function: methyltransferase activity [goid 0008168] [evidence IEA]; go_function: thymidylate synthase activity [goid 0004799] [evidence IEA]; go_process: dTMP biosynthesis [goid 0006231] [evidence IEA]; go_process: nucleotide biosynthesis [goid 0009165] [evidence IEA]; Mus musculus thymidylate synthase (Tyms), mRNA.	thymidylate synthase				GeneID:22171; LocusID:22171; MGI:98878; GI:46358062	dTMP biosynthesis; nucleotide biosynthesis	methyltransferase activity; thymidylate synthase activity		NM_021288	Mm.268395
2900233	0.416774	1722.62	717.942	Rnaseh2a	Rnaseh2a	BC038158	Rnaseh2a	8 C3	8		Mus musculus ribonuclease H2, large subunit, mRNA (cDNA clone MGC:48163 IMAGE:1493985), complete cds.	ribonuclease H2, large subunit			MGC	GeneID:69724; MGI:1916974; GI:23273263	DNA replication; RNA catabolism; RNA metabolism	RNA binding; endonuclease activity; hydrolase activity; ribonuclease H activity; ribonuclease activity		NM_027187	Mm.182470
2900244	0.602806	2983.19	1798.28	Dut	Dutp	NM_023595	Dut	2 70.0 cM	0		Mus musculus deoxyuridine triphosphatase (Dutp), mRNA.	deoxyuridine triphosphatase				GeneID:110074; LocusID:110074; MGI:1346051; GI:21281687	DNA replication; nucleobase, nucleoside, nucleotide and nucleic acid metabolism; nucleotide metabolism; tRNA metabolism	dUTP diphosphatase activity; hydrolase activity; magnesium ion binding; pseudouridylate synthase activity	mitochondrion; nucleus	NM_023595	Mm.282499
2900238	0.567188	3219.63	1826.13	Cdc6	Cdc6	NM_011799	Cdc6	11	11		Mus musculus cell division cycle 6 homolog (S. cerevisiae) (Cdc6), mRNA.	cell division cycle 6 homolog		initiator of DNA replication		GeneID:23834; LocusID:23834; MGI:1345150; GI:6753368	DNA replication; cell cycle; cytokinesis; mitosis	ATP binding; chromatin binding; nucleoside-triphosphatase activity; nucleotide binding	cytoplasm; nucleus; spindle	NM_011799	Mm.20912
2900241	0.548077	3119.64	1709.8	Rpa3	Rpa3	NM_026632	Rpa3	6	6		Mus musculus replication protein A3 (Rpa3), mRNA.	replication protein A3				GeneID:68240; LocusID:68240; MGI:1915490; GI:13386122	DNA replication	nucleic acid binding	nucleus	NM_026632	Mm.29073
2903934	0.302819	2143.89	649.21	Hist4h4	Hist4h4	NM_175652	Hist4h4	6	6		Mus musculus histone 4, H4 (Hist4h4), mRNA.	histone 4, H4				GeneID:320332; LocusID:320332; MGI:2448443; GI:28316746	DNA packaging; chromosome organization and biogenesis (sensu Eukaryota); nucleosome assembly	DNA binding	chromosome; nucleosome; nucleus	NM_175652	Mm.246720
2899703	0.612467	1448.92	887.417	Dnmt3b	Dnmt3b	NM_001003961	Dnmt3b	2	2		Mus musculus DNA methyltransferase 3B (Dnmt3b), transcript variant 3, mRNA.	DNA methyltransferase 3B isoform 1; DNA methyltransferase 3B isoform 4; DNA methyltransferase 3B isoform 3; DNA methyltransferase 3B isoform 2		methylates cytosine in DNA		GeneID:13436; LocusID:13436; MGI:1261819; GI:51556229; GI:51556271; GI:51556223; GI:51556217	DNA methylation; imprinting	DNA binding; methyltransferase activity; protein binding	heterochromatin; nuclear heterochromatin; nucleus	NM_001003960; NM_001003961; NM_001003963; NM_010068	Mm.89772
2899928	1.54043	977.714	1506.1	Ctgf	Ctgf	NM_010217	Ctgf	10 17.0 cM	0		Mus musculus connective tissue growth factor (Ctgf), mRNA.	connective tissue growth factor				GeneID:14219; LocusID:14219; MGI:95537; GI:6753878	DNA metabolism; angiogenesis; cartilage condensation; cell adhesion; cell differentiation; cell migration; cell-matrix adhesion; fibroblast growth factor receptor signaling pathway; integrin-mediated signaling pathway; ossification; regulation of cell growth	heparin binding; insulin-like growth factor binding; integrin binding; protein binding	extracellular matrix (sensu Metazoa); extracellular region; extracellular space	NM_010217	Mm.1810
2899875	0.513701	1923.36	988.031	Tk1	Tk1	NM_009387	Tk1	11 78.0 cM	0		Mus musculus thymidine kinase 1 (Tk1), mRNA.	thymidine kinase 1				GeneID:21877; LocusID:21877; MGI:98763; GI:6678357	DNA metabolism	ATP binding; kinase activity; thymidine kinase activity; transferase activity		NM_009387	Mm.2661
2900060	0.626156	2730.37	1709.64	Banf1	Banf1	NM_011793	Banf1	19	19		Mus musculus barrier to autointegration factor 1 (Banf1), mRNA.	barrier to autointegration factor 1				GeneID:23825; LocusID:23825; MGI:1346330; GI:6753178	DNA integration; provirus integration	DNA binding	chromosome; nucleus	NM_011793	Mm.358649
2934183	1.70101	395.35	672.495	Ppfibp1	Ppfibp1	NM_026221	Ppfibp1	6	6		synonyms: AW214454, AW261454, 4632409B19Rik; go_component: cellular component unknown [goid 0008372] [evidence ND]; go_function: DNA binding [goid 0003677] [evidence IEA]; go_function: integrase activity [goid 0008907] [evidence IEA]; go_process: DNA integration [goid 0015074] [evidence IEA]; Mus musculus PTPRF interacting protein, binding protein 1 (liprin beta 1) (Ppfibp1), mRNA.	PTPRF interacting protein, binding protein 1 (liprin beta 1)				GeneID:67533; LocusID:67533; MGI:1914783; GI:49274606	DNA integration	DNA binding; integrase activity	cellular_component unknown	NM_026221	Mm.103382
1805179	0.513591	3507.23	1801.28	Sod1	Sod1	NM_011434	Sod1	16 61.0 cM	0	1.15.1.1	synonyms: Ipo1, SODC, Ipo-1, Sod-1, CuZnSOD, Cu/Zn-SOD, MGC107553, B430204E11Rik; Cu(2+)-Zn2+ superoxide dismutase; go_component: cytoplasm [goid 0005737] [evidence TAS]; go_component: mitochondrion [goid 0005739] [evidence IDA]; go_function: zinc ion binding [goid 0008270] [evidence IEA]; go_function: metal ion binding [goid 0046872] [evidence IEA]; go_function: copper ion binding [goid 0005507]…	superoxide dismutase 1, soluble				GeneID:20655; LocusID:20655; MGI:98351; GI:45597447	DNA fragmentation during apoptosis; activation of MAPK; removal of superoxide radicals; response to oxidative stress; superoxide metabolism	antioxidant activity; copper, zinc superoxide dismutase activity; metal ion binding; oxidoreductase activity	cytoplasm; mitochondrion	NM_011434	Mm.276325
2904556	1.57554	1101.24	1735.04	Ches1	Ches1	NM_183186	Ches1	12 F1	12		Mus musculus 4 days neonate thymus cDNA, RIKEN full-length enriched library, clone:B630006M02 product:checkpoint suppressor 1, full	checkpoint suppressor 1			HTC; CAP trapper		DNA damage checkpoint; G2 phase of mitotic cell cycle; regulation of transcription, DNA-dependent	DNA binding; transcription factor activity	nucleus	NM_183186	Mm.233734
2902928	1.5549	738.478	1148.26	Prrx1	Prrx1	NM_011127	Prrx1	1 85.4 cM	0		Mus musculus paired related homeobox 1 (Prrx1), mRNA.	paired related homeobox 1				GeneID:18933; LocusID:18933; MGI:97712; GI:6755116	development; regulation of transcription, DNA-dependent	DNA binding; transcription factor activity	nucleus; transcription factor complex	NM_011127	Mm.288642
2951748	0.63387	3987.94	2527.84	Gpx4	Gpx4	NM_008162	Gpx4	10 43.0 cM	0		Mus musculus glutathione peroxidase 4 (Gpx4), mRNA.	glutathione peroxidase 4				GeneID:14779; LocusID:14779; MGI:104767; GI:13540480	development; establishment and/or maintenance of chromatin architecture; response to oxidative stress; spermatogenesis	glutathione peroxidase activity; oxidoreductase activity	cytosol; mitochondrion; nuclear membrane; nucleus	NM_008162	Mm.332810
2941948	1.62144	681.695	1105.33	Gpc4	Gpc4	NM_008150	Gpc4	X 16.0 cM	0		Mus musculus glypican 4 (Gpc4), mRNA.	glypican 4				GeneID:14735; LocusID:14735; MGI:104902; GI:6680059	development	transmembrane receptor activity	extracellular matrix (sensu Metazoa); extracellular space; membrane	NM_008150	Mm.1528
2931501	1.49454	1232.62	1842.2	Ifitm5	Ifitm5	NM_053088	Ifitm5	7	7		Mus musculus interferon induced transmembrane protein 5 (Ifitm5), mRNA.	haemopoiesis related membrane protein 1				GeneID:73835; LocusID:73835; MGI:1934923; GI:33504579	development	molecular_function unknown	integral to membrane	NM_053088	Mm.347998
1804925	0.616193	3399.49	2094.74	Ly86	Ly86	NM_010745	Ly86	13	13		Mus musculus lymphocyte antigen 86 (Ly86), mRNA.	lymphocyte antigen 86				GeneID:17084; LocusID:17084; MGI:1321404; GI:6754588	defense response; immune response; inflammatory response		extracellular space; plasma membrane	NM_010745	Mm.2639
1805056	0.373066	25196.9	9400.1	Prg2	Prg2	NM_008920	Prg2	2 50.0 cM	0		Mus musculus proteoglycan 2, bone marrow (Prg2), mRNA.	proteoglycan 2, bone marrow				GeneID:19074; LocusID:19074; MGI:103294; GI:6679457	defense response to bacteria; immune response	sugar binding	extracellular space	NM_008920	Mm.142727
2944008	2.42019	1123.94	2720.15	Myl2	Myl2	NM_010861	Myl2	5	5		Mus musculus myosin, light polypeptide 2, regulatory, cardiac, slow (Myl2), mRNA.	myosin, light polypeptide 2, regulatory, cardiac, slow		phosphorylatable myosin light chain		GeneID:17906; LocusID:17906; MGI:97272; GI:6754778	cytoskeleton organization and biogenesis; muscle development	calcium ion binding	cytoskeleton; myosin	NM_010861	Mm.1529
2905609	2.18961	6326.3	13852.1	Mylpf	Mylpf	NM_016754	Mylpf	7	7		Mus musculus myosin light chain, phosphorylatable, fast skeletal muscle (Mylpf), mRNA.	myosin light chain, phosphorylatable, fast skeletal muscle				GeneID:17907; LocusID:17907; MGI:97273; GI:7949078	cytoskeleton organization and biogenesis; muscle development	calcium ion binding	cytoskeleton; myosin	NM_016754	Mm.14526
2905616	1.68136	11054.9	18587.3	Myl1	Myl1	NM_021285	Myl1	1 34.1 cM	0		Mus musculus myosin, light polypeptide 1 (Myl1), mRNA.	myosin, light polypeptide 1				GeneID:17901; LocusID:17901; MGI:97269; GI:29789016	cytoskeleton organization and biogenesis; muscle development	calcium ion binding	cytoskeleton; myosin	NM_021285	Mm.1000
2907048	1.90037	142.025	269.9	Sgcb	Sgcb	NM_011890	Sgcb	Y	21		Mus musculus sarcoglycan, beta (dystrophin-associated glycoprotein) (Sgcb), mRNA.	sarcoglycan, beta (dystrophin-associated glycoprotein)				GeneID:24051; LocusID:24051; MGI:1346523; GI:6755482	cytoskeleton organization and biogenesis; membrane organization and biogenesis		cytoskeleton; integral to membrane; integral to plasma membrane; sarcoglycan complex	NM_011890	Mm.348686
2907233	1.69947	500.285	850.219	Sgcg	Sgcg	NM_011892	Sgcg	14	14		Mus musculus sarcoglycan, gamma (dystrophin-associated glycoprotein) (Sgcg), mRNA.	sarcoglycan, gamma (dystrophin-associated glycoprotein)				GeneID:24053; LocusID:24053; MGI:1346524; GI:6755488	cytoskeleton organization and biogenesis; membrane organization and biogenesis	protein binding	cytoskeleton; integral to membrane; integral to plasma membrane; sarcoglycan complex	NM_011892	Mm.72173
2931418	0.561097	5907.07	3314.44	Gypa	Gypa	NM_010369	Gypa	8 36.0 cM	0		Mus musculus glycophorin A (Gypa), mRNA.	glycophorin A				GeneID:14934; LocusID:14934; MGI:95880; GI:31542924	cytoskeletal anchoring; regulation of response to osmotic stress	protein binding; protein homodimerization activity	external side of plasma membrane; integral to membrane; integral to plasma membrane	NM_010369	Mm.13123
2910577	1.48634	655.898	974.884	Kif5b	Kif5b	NM_008448	Kif5b	18 1.0 cM	0		Mus musculus kinesin family member 5B (Kif5b), mRNA.	kinesin family member 5B		motor protein		GeneID:16573; MGI:1098268; GI:6680572	cytoplasm organization and biogenesis; microtubule-based movement; microtubule-based process; mitochondrial transport	ATP binding; microtubule motor activity; protein binding	kinesin complex; microtubule associated complex	NM_008448	Mm.223744
2935011	0.609685	1819.53	1109.34	Cdca3	Cdca3	NM_013538	Cdca3	6 60.19 cM	0		Mus musculus cell division cycle associated 3 (Cdca3), mRNA.	cell division cycle associated 3				GeneID:14793; LocusID:14793; MGI:1315198; GI:7305111	cytokinesis	molecular_function unknown	cellular_component unknown	NM_013538	Mm.285723
2906808	0.551116	995.331	548.543	Il1rap	Il1rap	NM_134103	Il1rap	16	16		Mus musculus interleukin 1 receptor accessory protein (Il1rap), mRNA.	interleukin 1 receptor accessory protein isoform b				GeneID:16180; LocusID:16180; MGI:104975; GI:19882203	cytokine and chemokine mediated signaling pathway; interleukin-2 biosynthesis	interleukin-1 receptor activity; signal transducer activity; transmembrane receptor activity	integral to membrane	NM_008364; NM_134103	Mm.253424
2910835	0.64935	861.484	559.405	Nme4	Nme4	NM_019731	Nme4	17	17		Mus musculus expressed in non-metastatic cells 4, protein (Nme4), mRNA.	nucleoside diphosphate kinase 4				GeneID:56520; LocusID:56520; MGI:1931148; GI:9790123	CTP biosynthesis; GTP biosynthesis; UTP biosynthesis; nucleotide metabolism	ATP binding; kinase activity; magnesium ion binding; nucleoside-diphosphate kinase activity; nucleotide binding; transferase activity	extracellular space; mitochondrion	NM_019731	Mm.41787
2899886	0.62655	1902.76	1192.18	Nme3	Nme3	NM_019730	Nme3	17	17		Mus musculus expressed in non-metastatic cells 3 (Nme3), mRNA.	nucleoside diphosphate kinase DR-nm23				GeneID:79059; LocusID:79059; MGI:1930182; GI:9790121	CTP biosynthesis; GTP biosynthesis; UTP biosynthesis; nucleotide metabolism	ATP binding; kinase activity; magnesium ion binding; nucleoside-diphosphate kinase activity; nucleotide binding; transferase activity	extracellular space	NM_019730	Mm.27278
2900080	0.573991	5008.13	2874.62	Hist1h2bl; Hist1h2bn; Hist1h2bc; Hist1h2bm; Hist1h2be; Hist1h2bp; Hist1h2bb; Hist1h2bk; Hist1h2bg	Hist1h2b	NM_178199	Hist1h2bl; Hist1h2bn; Hist1h2bc; Hist1h2bm; Hist1h2be; Hist1h2bp; Hist1h2bb; Hist1h2bk; Hist1h2bg	13	13		synonym: H2b-291a; go_component: nucleus [goid 0005634] [evidence IEA]; go_component: chromosome [goid 0005694] [evidence IEA]; go_component: nucleosome [goid 0000786] [evidence IEA]; go_function: DNA binding [goid 0003677] [evidence IEA]; go_process: nucleosome assembly [goid 0006334] [evidence IEA]; go_process: chromosome organization and biogenesis (sensu Eukaryota) [goid 0007001] [evidence IE…	histone 1, H2bl; histone 1, H2bn; histone 1, H2bc; histone 1, H2bm; histone 1, H2be; histone 1, H2bp; histone 1, H2bb; histone 1, H2bk; histone 1, H2bg				GeneID:319185; LocusID:319185; MGI:2448403; GI:30061389; GeneID:319187; LocusID:319187; MGI:2448407; GI:30061395; GeneID:68024; LocusID:68024; MGI:1915274; GI:17505204; GeneID:319186; LocusID:319186; MGI:2448404; GI:30061385; GeneID:319179; LocusID:319179; MGI:2448380; GI:30089706; GeneID:319188; LocusID:319188; MGI:2448409; GI:30061391; GeneID:319178; LocusID:319178; MGI:2448377; GI:28316760; Ge…	chromosome organization and biogenesis (sensu Eukaryota); nucleosome assembly; biological_process unknown	DNA binding; molecular_function unknown	chromosome; nucleosome; nucleus; cellular_component unknown	NM_178199; NM_178201; NM_023422; NM_178200; NM_178194; NM_178202; NM_175664; NM_175665; NM_178196	Mm.261677; Mm.261676; Mm.277425; Mm.170587; Mm.264645; Mm.249751; Mm.358955; Mm.261673
2903129	0.643305	648.797	417.374	Hist3h2ba	Hist3h2ba	NM_030082	Hist3h2ba	11	11		Mus musculus histone 3, H2ba (Hist3h2ba), mRNA.	histone 3, H2ba				GeneID:78303; LocusID:78303; MGI:1925553; GI:13386452	chromosome organization and biogenesis (sensu Eukaryota); nucleosome assembly	DNA binding	chromosome; nucleosome; nucleus	NM_030082	Mm.28022
2904081	0.586823	3311.17	1943.07	H2afz	H2afz	NM_016750	H2afz	3	3		Mus musculus H2A histone family, member Z (H2afz), mRNA.	H2A histone family, member Z				GeneID:51788; LocusID:51788; MGI:1888388; GI:7949045	chromosome organization and biogenesis (sensu Eukaryota); nucleosome assembly	DNA binding	NOT Barr body; chromosome; nucleosome; nucleus	NM_016750	Mm.117541
2903920	0.43321	222.389	96.3413	Hist2h4	Hist2h4	NM_033596	Hist2h4	3	3		Mus musculus histone 2, H4 (Hist2h4), mRNA.	germinal histone H4				GeneID:97122; LocusID:97122; MGI:2140113; GI:21361209	chromosome organization and biogenesis (sensu Eukaryota); nucleosome assembly	DNA binding	chromosome; nucleosome; nucleus	NM_033596	Mm.227295
2903986	0.365992	576.522	211.002	Hist1h3h	Hist1h3h;Hist1h3g;Hist1h3i;Hist1h3e	NM_178206	Hist1h3h; Hist1h3g; Hist1h3i; Hist1h3e	13	13		synonym: H3-291; go_component: nucleus [goid 0005634] [evidence IEA]; go_component: chromosome [goid 0005694] [evidence IEA]; go_component: nucleosome [goid 0000786] [evidence IEA]; go_function: DNA binding [goid 0003677] [evidence IEA]; go_process: nucleosome assembly [goid 0006334] [evidence IEA]; go_process: chromosome organization and biogenesis (sensu Eukaryota) [goid 0007001] [evidence IEA]…	histone 1, H3h; histone 1, H3g; histone 1, H3i; histone 1, H3e				GeneID:319152; LocusID:319152; MGI:2448349; GI:30061343; GeneID:97908; LocusID:97908; MGI:2145541; GI:21489955; GeneID:319153; LocusID:319153; MGI:2448350; GI:30061345; GeneID:319151; LocusID:319151; MGI:2448326; GI:30061341	chromosome organization and biogenesis (sensu Eukaryota); nucleosome assembly	DNA binding	chromosome; nucleosome; nucleus	NM_178206; NM_145073; NM_178207; NM_178205	Mm.261657; Mm.261660; Mm.261658
2904050	0.360465	9607.12	3463.03	Hist1h4k	Hist1h4k;Hist1h4b;Hist1h4i;Hist1h4a;Hist1h4m;Hist1h4h;Hist1h4c;Hist1h4j	NM_178211	Hist1h4k; Hist1h4b; Hist1h4i; Hist1h4a; Hist1h4m; Hist1h4h; Hist1h4c; Hist1h4j	13	13		go_component: nucleus [goid 0005634] [evidence IEA]; go_component: chromosome [goid 0005694] [evidence IEA]; go_component: nucleosome [goid 0000786] [evidence IEA]; go_function: DNA binding [goid 0003677] [evidence IEA]; go_process: nucleosome assembly [goid 0006334] [evidence IEA]; go_process: chromosome organization and biogenesis (sensu Eukaryota) [goid 0007001] [evidence IEA]; Mus musculus hi…	histone 1, H4k; histone 1, H4b; histone 1, H4i; histone 1, H4a; histone 1, H4m; histone 1, H4h; histone 1, H4c; histone 1, H4j				GeneID:319160; LocusID:319160; MGI:2448439; GI:30061359; GeneID:326620; LocusID:326620; MGI:2448420; GI:30061405; GeneID:319158; LocusID:319158; MGI:2448432; GI:46430493; GeneID:326619; LocusID:326619; MGI:2448419; GI:30061403; GeneID:319161; LocusID:319161; MGI:2448441; GI:30089708; GeneID:69386; LocusID:69386; MGI:2448427; GI:23943922; GeneID:319155; LocusID:319155; MGI:2448421; GI:30061349; Ge…	chromosome organization and biogenesis (sensu Eukaryota); nucleosome assembly	DNA binding	chromosome; nucleosome; nucleus	NM_178211; NM_178193; NM_175656; NM_178192; NM_175657; NM_153173; NM_178208; NM_178210	Mm.255646; Mm.261642; Mm.14775; Mm.228709; Mm.261664; Mm.158272; Mm.261662; Mm.144300
2933999	0.318637	18559.5	5913.75	Hist1h4d	Hist1h4d	NM_175654	Hist1h4d	13	13		Mus musculus histone 1, H4d (Hist1h4d), mRNA.	histone 1, H4d				GeneID:319156; LocusID:319156; MGI:2448423; GI:30089714	chromosome organization and biogenesis (sensu Eukaryota); nucleosome assembly	DNA binding	chromosome; nucleosome; nucleus	NM_175654	Mm.260530
2904040	0.282131	2966.42	836.918	Hist1h4f	Hist1h4f	NM_175655	Hist1h4f	13	13		Mus musculus histone 1, H4f (Hist1h4f), mRNA.	histone 1, H4f				GeneID:319157; LocusID:319157; MGI:2448425; GI:30061355	chromosome organization and biogenesis (sensu Eukaryota); nucleosome assembly	DNA binding	chromosome; nucleosome; nucleus	NM_175655	Mm.377875
2903145	0.619119	1046.68	648.019	Smarcb1	Smarcb1	NM_011418	Smarcb1	10	10		Mus musculus SWI/SNF related, matrix associated, actin dependent regulator of chromatin, subfamily b, member 1 (Smarcb1), mRNA.	SWI/SNF related, matrix associated, actin dependent regulator of chromatin, subfamily b, member 1				GeneID:20587; LocusID:20587; MGI:1328366; GI:6755578	chromatin remodeling; regulation of transcription, DNA-dependent		nuclear chromosome; nucleus	NM_011418	Mm.279751
2904010	1.72258	935.842	1612.06	Hdac2	Hdac2	NM_008229	Hdac2	10 26.0 cM	0		Mus musculus histone deacetylase 2 (Hdac2), mRNA.	histone deacetylase 2				GeneID:15182; LocusID:15182; MGI:1097691; GI:6680195	chromatin modification; regulation of transcription, DNA-dependent	histone deacetylase activity; hydrolase activity; protein binding; transcription factor activity	heterochromatin; nucleus; transcription factor complex	NM_008229	Mm.19806
1804966	1.55505	1129.4	1756.28	Hdlbp	Hdlbp	NM_133808	Hdlbp	1 55.3 cM	0		Mus musculus high density lipoprotein (HDL) binding protein (Hdlbp), mRNA.	high density lipoprotein binding protein				GeneID:110611; LocusID:110611; MGI:99256; GI:19527028	cholesterol metabolism; lipid transport	RNA binding; lipid transporter activity; nucleic acid binding	nucleus	NM_133808	Mm.30012
1804855	0.60773	611.169	371.425	Clca5	AI586120	NM_178697	Clca5	3	3		Mus musculus expressed sequence AI586120 (AI586120), mRNA.	chloride channel calcium activated 5				GeneID:229933; LocusID:229933; MGI:2139758; GI:30520101	chloride transport	chloride channel activity; ligand-gated ion channel activity	integral to membrane; plasma membrane	NM_178697	Mm.331420
1804324	1.5826	1361.61	2154.89	Fmod	Fmod	NM_021355	Fmod	1 74.3 cM	0		Mus musculus fibromodulin (Fmod), mRNA.	fibromodulin				GeneID:14264; LocusID:14264; MGI:1328364; GI:10946680	chemotaxis		extracellular matrix (sensu Metazoa); extracellular space	NM_021355	Mm.287146
2901077	1.41405	778.713	1101.13	Cklfsf3	Cklfsf3	NM_024217	Cmtm3	8	8		Mus musculus chemokine-like factor super family 3 (Cklfsf3), mRNA.	chemokine-like factor super family 3				GeneID:68119; LocusID:68119; MGI:2447162; GI:13195644	chemotaxis	cytokine activity	integral to membrane	NM_024217	Mm.373569
2900329	0.400092	10612.5	4245.97	Ear2	Ear2	NM_007895	Ear2	14 B	14		Mus musculus eosinophil-associated, ribonuclease A family, member 2 (Ear2), mRNA.	eosinophil-associated, ribonuclease A family, member 2				GeneID:13587; LocusID:13587; MGI:108020; GI:6681251	chemotaxis	endonuclease activity; hydrolase activity; nucleic acid binding; pancreatic ribonuclease activity		NM_007895	Mm.86948
2900337	0.251084	14934.5	3749.8	Ear3	Ear3;Ear2	NM_017388	Ear3; Ear2	Un|28536929; 14 B	0		synonyms: mR3, Rnase3; eosinophil-associated ribonuclease 3; murine ribonuclease 3; ribonuclease, RNase A family 4; ribonuclease, RNase A family 3; go_function: nuclease activity [goid 0004518] [evidence IEA]; go_function: hydrolase activity [goid 0016787] [evidence IEA]; go_function: nucleic acid binding [goid 0003676] [evidence IEA]; go_function: endonuclease activity [goid 0004519] [evidence I…	eosinophil-associated, ribonuclease A family, member 3; eosinophil-associated, ribonuclease A family, member 2				GeneID:53876; LocusID:53876; MGI:1858237; GI:8393283; GeneID:13587; LocusID:13587; MGI:108020; GI:6681251	chemotaxis	endonuclease activity; hydrolase activity; nucleic acid binding; pancreatic ribonuclease activity		NM_017388; NM_007895	Mm.327088; Mm.86948
1805109	0.599055	14453.6	8658.51	Pnliprp2	Pnliprp2	NM_011128	Pnliprp2	19	19		Mus musculus pancreatic lipase-related protein 2 (Pnliprp2), mRNA.	pancreatic lipase-related protein 2				GeneID:18947; LocusID:18947; MGI:1336202; GI:6755118	cellular defense response; digestion; lipid catabolism; lipid metabolism	catalytic activity; hydrolase activity	extracellular space	NM_011128	Mm.212333
1804861	0.59353	1454.93	863.547	Tcrb	Tcrb	L37869	Tcrb-V8.2	chromosome 6B	6		Mus musculus germline T-cell receptor beta-chain V8.2 (Tcrb) mRNA exons 1-2, 3' end of cds.	T-cell receptor beta-chain V8.2			T-cell receptor beta-chain; germline; variable region	GI:901838	cellular defense response		integral to plasma membrane		Mm.123831
1804820	0.542249	5278.05	2862.02	Tcrb-V13	Tcrb-V13	M31648	Tcrb-V13	6	6		Mouse T-cell receptor rearranged beta-chain mRNA V-J-C region, 3' end.				C-region; D-region; J-region; T-cell receptor; T-cell receptor beta-chain; V-region	GI:554309	cellular defense response		integral to plasma membrane		Mm.345390
2907157	0.483512	1183.54	572.254	Icam4	Icam4	NM_023892	Icam4	9	9		Mus musculus intercellular adhesion molecule 4, Landsteiner-Wiener blood group (Icam4), mRNA.	LW glycoprotein				GeneID:78369; LocusID:78369; MGI:1925619; GI:12963855	cell-cell adhesion	GO:5515(protein binding)	extracellular space; integral to membrane	NM_023892	Mm.30220
2951879	0.567017	9376.1	5316.41	Rps27	Rps27	NM_027015	Rps27	3	3		Mus musculus ribosomal protein S27 (Rps27), mRNA.	ribosomal protein S27				GeneID:57294; LocusID:57294; MGI:1888676; GI:26024336	cell proliferation; protein biosynthesis; signal transduction	RNA binding; structural constituent of ribosome; zinc ion binding	cytosolic small ribosomal subunit (sensu Eukaryota); intracellular; ribosome	NM_027015	Mm.371611
2941524	0.58426	1015.02	593.038	Lmo1	Lmo1	NM_057173	Lmo1	7 51.5 cM	0		Mus musculus LIM domain only 1 (Lmo1), mRNA.	LIM domain only 1		protein-protein interaction		GeneID:109594; LocusID:109594; MGI:102812; GI:16975506	cell proliferation; cellular physiological process; development	transcription factor activity; zinc ion binding	nucleus	NM_057173	Mm.12607
2903235	0.658562	352.615	232.219	Ovca2	Ovca2;Dph2l1	NM_027136	Dph1	11; 11 47.7 cM	0		synonyms: 9030414M07Rik, RP23-143A14.5; ortholog of human candidate tumor suppressor in ovarian cancer 2 OVCA2; Mus musculus candidate tumor suppressor OVCA2 (Ovca2), mRNA.; synonyms: Ovca1, Dph2l1, AW551873, 2310011M22Rik, 4930488F09Rik; DPH2-like 1 (S. cerevisiae); go_process: cell proliferation [goid 0008283] [evidence IMP] [pmid 14744934]; Mus musculus DPH1 homolog (S. cerevisiae) (Dph1), mRN…	candidate tumor suppressor OVCA2; diptheria toxin resistance protein required for diphthamide biosynthesis (Saccharomyces)-like 1				GeneID:246257; LocusID:246257; MGI:2179725; GI:18158418; GeneID:116905; LocusID:116905; MGI:2151233; GI:21536258	cell proliferation			NM_027136; NM_144491	Mm.41496
1804662	10.9156	11.2606	122.916	Dnali1	Dnali1	NM_175223	Dnali1	4	4		Mus musculus dynein, axonemal, light intermediate polypeptide 1 (Dnali1), mRNA.	axonemal dynein light chain (hp28) homolog				GeneID:75563; LocusID:75563; MGI:1922813; GI:30172570	cell motility	microtubule motor activity	axonemal dynein complex; cilium	NM_175223	Mm.50304
1804217	2.01439	675.931	1361.59	Amot	Amot	AK052997	Amot	X F2	20		Mus musculus 15 days embryo head cDNA, RIKEN full-length enriched library, clone:D930010C16 product:inferred: DNA segment, KIST 1,	angiomotin			HTC; CAP trapper		cell migration during gastrulation; chemotaxis; embryonic development (sensu Mammalia); gastrulation (sensu Mammalia); negative regulation of angiogenesis; positive regulation of embryonic development; regulation of cell migration; vasculogenesis	receptor activity	endocytic vesicle; external side of plasma membrane; lamellipodium; ruffles	NM_153319	Mm.100068
2900985	2.56724	335.458	861.2	Fkbp8	Fkbp8	NM_010223	Fkbp8	8	8		Mus musculus FK506 binding protein 8 (Fkbp8), mRNA.	FK506 binding protein 8				GeneID:14232; LocusID:14232; MGI:1341070; GI:6857787	cell fate specification; dorsal/ventral pattern formation; eye morphogenesis (sensu Mammalia); protein folding; smoothened signaling pathway	GO:5488(binding); GO:16853(isomerase activity)	integral to endoplasmic reticulum membrane; integral to membrane; mitochondrial membrane	NM_010223	Mm.141864
2904259	1.80852	193.502	349.952	Myf6	Myf6	NM_008657	Myf6	10 59.0 cM	0		Mus musculus myogenic factor 6 (Myf6), mRNA.	myogenic factor 6				GeneID:17878; LocusID:17878; MGI:97253; GI:6678984	cell differentiation; development; muscle development; myogenesis; regulation of transcription, DNA-dependent	DNA binding; RNA polymerase II transcription factor activity, enhancer binding	nucleus	NM_008657	Mm.11
2941787	1.74588	3931.93	6864.68	Fhl1	Fhl1	NM_010211	Fhl1	X	20		Mus musculus four and a half LIM domains 1 (Fhl1), mRNA.	four and a half LIM domains 1				GeneID:14199; LocusID:14199; MGI:1298387; GI:6753864	cell differentiation; cell growth; development; muscle development	zinc ion binding		NM_010211	Mm.3126
2953730	2.13316	536.805	1145.09	Mlf1	Mlf1	NM_010801	Mlf1	3 31.0 cM	0		Mus musculus myeloid leukemia factor 1 (Mlf1), mRNA.	myeloid leukemia factor 1				GeneID:17349; LocusID:17349; MGI:1341819; GI:6754702	cell differentiation	protein binding	cytoplasm; nucleus	NM_010801	Mm.10414
2941835	1.81211	1832.93	3321.48	Ndrg2	Ndrg2	NM_013864	Ndrg2	14	14		Mus musculus N-myc downstream regulated gene 2 (Ndrg2), mRNA.	N-myc downstream regulated gene 2				GeneID:29811; LocusID:29811; MGI:1352498; GI:7305305	cell differentiation			NM_013864	Mm.26722
2941610	0.480085	1313.6	630.642	Tgfb1	Tgfb1	NM_011577	Tgfb1	7 6.5 cM	0		Mus musculus transforming growth factor, beta 1 (Tgfb1), mRNA.	transforming growth factor, beta 1				GeneID:21803; LocusID:21803; MGI:98725; GI:6755775	cell death; cell growth; cell proliferation; defense response; inflammatory response; lymph gland development; myogenesis; negative regulation of cell proliferation; organogenesis; positive regulation of isotype switching to IgA isotypes; protein amino acid phosphorylation; regulation of cell cycle; regulation of myogenesis; regulation of protein-nucleus import; skeletal development; transforming…	growth factor activity; protein binding; transforming growth factor beta receptor binding	extracellular matrix (sensu Metazoa); extracellular space	NM_011577	Mm.248380
2910543	1.70887	253.574	433.326	Plk2	Plk2	NM_152804	Plk2	13	13		Mus musculus polo-like kinase 2 (Drosophila) (Plk2), mRNA.	polo-like kinase 2				GeneID:20620; LocusID:20620; MGI:1099790; GI:22779889	cell cycle; protein amino acid phosphorylation	ATP binding; kinase activity; protein kinase activity; protein serine/threonine kinase activity; protein-tyrosine kinase activity; transferase activity		NM_152804	Mm.380
2943973	0.613577	4078.85	2502.69	Ube2c	Ube2c	NM_026785	Ube2c	2 93.0 cM	0		Mus musculus ubiquitin-conjugating enzyme E2C (Ube2c), mRNA.	ubiquitin-conjugating enzyme E2C				GeneID:68612; LocusID:68612; MGI:1915862; GI:21312888	cell cycle; cyclin catabolism; cytokinesis; mitosis; positive regulation of cell proliferation; protein modification; ubiquitin cycle; ubiquitin-dependent protein catabolism	ligase activity; ubiquitin conjugating enzyme activity; ubiquitin-protein ligase activity		NM_026785	Mm.89830
2951731	1.69473	2096.51	3553.02	Cdkn1c	Cdkn1c	NM_009876	Cdkn1c	7 69.49 cM	0		Mus musculus cyclin-dependent kinase inhibitor 1C (P57) (Cdkn1c), mRNA.	cyclin-dependent kinase inhibitor 1C (P57)				GeneID:12577; LocusID:12577; MGI:104564; GI:31981849	cell cycle; cell cycle arrest	cyclin-dependent protein kinase inhibitor activity; kinase activity; protein binding	nucleus	NM_009876	Mm.168789
2928272	1.92467	1199.69	2309.01	Pmp22	Pmp22	NM_008885	Pmp22	11 34.45 cM	0		Mus musculus peripheral myelin protein (Pmp22), mRNA.	peripheral myelin protein				GeneID:18858; LocusID:18858; MGI:97631; GI:6679395	cell cycle arrest		extracellular space; integral to membrane	NM_008885	Mm.1237
2903428	1.76353	294.357	519.108	Neo1	Neo1	NM_008684	Neo1	15q23-24	0		Mus musculus neogenin (Neo1), mRNA.	neogenin				GeneID:18007; MGI:1097159; GI:6679036	cell adhesion; protein amino acid phosphorylation	ATP binding; protein binding; vascular endothelial growth factor receptor activity	integral to membrane	NM_008684	Mm.42249
1803582	2.68568	3311.34	8893.19	Col3a1	Col3a1	NM_009930	Col3a1	1 25.0 cM	0		Mus musculus procollagen, type III, alpha 1 (Col3a1), mRNA.	procollagen, type III, alpha 1				GeneID:12825; LocusID:12825; MGI:88453; GI:33859526	cell adhesion; phosphate transport	extracellular matrix structural constituent; extracellular matrix structural constituent conferring tensile strength; structural molecule activity	collagen; cytoplasm; extracellular matrix (sensu Metazoa)	NM_009930	Mm.249555
1803583	1.78805	14400.3	25748.4	Col1a2	Col1a2	NM_007743	Col1a2	6 0.68 cM	0		Mus musculus procollagen, type I, alpha 2 (Col1a2), mRNA.	procollagen, type I, alpha 2				GeneID:12843; LocusID:12843; MGI:88468; GI:6680980	cell adhesion; phosphate transport	extracellular matrix structural constituent; extracellular matrix structural constituent conferring tensile strength; structural molecule activity	collagen; cytoplasm; extracellular matrix (sensu Metazoa); extracellular space	NM_007743	Mm.277792
2953246	1.78194	1222.15	2177.8	Col4a1	Col4a1	NM_009931	Col4a1	8 5.0 cM	0		Mus musculus procollagen, type IV, alpha 1 (Col4a1), mRNA.	procollagen, type IV, alpha 1				GeneID:12826; LocusID:12826; MGI:88454; GI:33859528	cell adhesion; phosphate transport	extracellular matrix structural constituent; extracellular matrix structural constituent conferring tensile strength; structural molecule activity	basement membrane; collagen; cytoplasm; extracellular matrix (sensu Metazoa); extracellular space	NM_009931	Mm.738
2941839	2.0291	6417.5	13021.8	Spp1	Spp1	NM_009263	Spp1	5 56.0 cM	0		Mus musculus secreted phosphoprotein 1 (Spp1), mRNA.	secreted phosphoprotein 1				GeneID:20750; LocusID:20750; MGI:98389; GI:6678113	cell adhesion; ossification	cytokine activity; protein binding	extracellular space	NM_009263	Mm.288474
1804163	1.70463	1707.43	2910.54	Ibsp	Ibsp	NM_008318	Ibsp	5 56.0 cM	0		Mus musculus integrin binding sialoprotein (Ibsp), mRNA.	integrin binding sialoprotein		possible involvement in mineralization and cell adhesion		GeneID:15891; LocusID:15891; MGI:96389; GI:6680335	cell adhesion; integrin-mediated signaling pathway; ossification	protein binding	extracellular region; extracellular space	NM_008318	Mm.4987
2905531	1.61683	1160.2	1875.85	Cdh11	Cdh11	NM_009866	Cdh11	8 46.5 cM	0		Mus musculus cadherin 11 (Cdh11), mRNA.	cadherin 11				GeneID:12552; LocusID:12552; MGI:99217; GI:47059028	cell adhesion; homophilic cell adhesion	calcium ion binding; protein binding	cytoplasm; integral to membrane; plasma membrane	NM_009866	Mm.1571
2905168	0.525263	1580.16	830.001	Cd2	Cd2	NM_013486	Cd2	3 48.2 cM	0		Mus musculus CD2 antigen (Cd2), mRNA.	CD2 antigen				GeneID:12481; LocusID:12481; MGI:88320; GI:7304949	cell adhesion; defense response; protein amino acid phosphorylation	ATP binding; protein binding; protein kinase activity	extracellular space; integral to membrane; plasma membrane	NM_013486	Mm.22842
2931786	1.50218	777.96	1168.63	D8Wsu49e	D8Wsu49e	NM_028007	D8Wsu49e	8 39.0 cM	0		Mus musculus DNA segment, Chr 8, Wayne State University 49, expressed (D8Wsu49e), mRNA.	T-cell immunomodulatory protein				GeneID:71927; LocusID:71927; MGI:106419; GI:13386278	cell adhesion; cell-matrix adhesion		extracellular space; integral to membrane; integrin complex	NM_028007	Mm.334685
2931605	0.557832	923.054	514.909	Icam2	Icam2	NM_010494	Icam2	11 63.0 cM	0		Mus musculus intercellular adhesion molecule 2 (Icam2), mRNA.	intercellular adhesion molecule 2				GeneID:15896; LocusID:15896; MGI:96394; GI:6754274	cell adhesion; cell-cell adhesion	protein binding	integral to membrane; integral to plasma membrane; uropod	NM_010494	Mm.394
1803578	2.82121	2983.36	8416.68	Postn	Postn	NM_015784	Postn	3	3		Mus musculus periostin, osteoblast specific factor (Postn), mRNA.	osteoblast specific factor 2 (fasciclin I-like)				GeneID:50706; LocusID:50706; MGI:1926321; GI:7657429	cell adhesion	heparin binding; protein binding	extracellular matrix (sensu Metazoa); extracellular space	NM_015784	Mm.236067
2905464	2.46095	466.131	1147.12	Thbs2	Thbs2	NM_011581	Thbs2	17 8.1 cM	0		Mus musculus thrombospondin 2 (Thbs2), mRNA.	thrombospondin 2				GeneID:21826; LocusID:21826; MGI:98738; GI:6755779	cell adhesion	calcium ion binding; heparin binding; protein binding; structural molecule activity	extracellular region; extracellular space	NM_011581	Mm.26688
1805088	1.62608	511.477	831.705	Vtn	Vtn	NM_011707	Vtn	11 45.09 cM	0		Mus musculus vitronectin (Vtn), mRNA.	vitronectin				GeneID:22370; LocusID:22370; MGI:98940; GI:6755987	cell adhesion	heparin binding; protein binding	extracellular space	NM_011707	Mm.3667
1804960	0.572622	839.285	480.592	Glycam1	1110037F02Rik;Glycam1	BC033309	1110037F02Rik; Glycam1	4 A2; 15 63.0 cM	0		synonym: mKIAA1429; Mus musculus RIKEN cDNA 1110037F02 gene, mRNA (cDNA clone MGC:30537 IMAGE:5024976), complete cds.; synonym: Sgp50; Sele ligand; GlyCAM 1; Glycosylation-dependent cell adhesion molecule 1; go_component: plasma membrane [goid 0005886] [evidence IEA]; go_function: protein binding [goid 0005515] [evidence IEA]; go_process: cell adhesion [goid 0007155] [evidence IEA]; Mus musculus …	Unknown (protein for MGC:30537); glycosylation dependent cell adhesion molecule 1			MGC	GI:23273132; GeneID:14663; LocusID:14663; MGI:95759; GI:33468855	cell adhesion	protein binding	extracellular space; plasma membrane	NM_008134	Mm.331487; Mm.219621
2935263	0.512957	708.573	363.467	Lrrn2	Lrrn2	NM_010732	Lrrn2	1	1		synonyms: NLRR-2, 5730406J09Rik; Mus musculus leucine rich repeat protein 2, neuronal (Lrrn2), mRNA.	leucine rich repeat protein 2, neuronal				GeneID:16980; LocusID:16980; MGI:106037; GI:47777289	cell adhesion	protein binding	GO:16021(integral to membrane); GO:16020(membrane)	NM_010732	Mm.39640
2906721	0.492669	504.336	248.471	Siglecl1	Siglecl1	NM_031181	Siglecl1	7	7		Mus musculus SIGLEC-like 1 (Siglecl1), mRNA.	SIGLEC-like 1				GeneID:83382; LocusID:83382; MGI:1932475; GI:13626036	cell adhesion	protein binding; receptor activity; receptor signaling protein activity; sugar binding	extracellular space; integral to membrane	NM_031181	Mm.157702
2907189	0.555487	1928.57	1071.3	Sfxn2	Sfxn2	NM_053196	Sfxn2	19	19		Mus musculus sideroflexin 2 (Sfxn2), mRNA.	sideroflexin 2				GeneID:94279; LocusID:94279; MGI:2137678; GI:31981486	cation transport; iron ion transport	cation transporter activity	integral to membrane; mitochondrion	NM_053196	Mm.296837
1808702	1.65631	280.672	464.878	Atp11c	Atp11c	NM_001001798	Atp11c	X	20		synonyms: Ig, MGC117487, A330005H02Rik; isoform b is encoded by transcript variant 2; Atpase 11c, p type; go_component: membrane [goid 0016020] [evidence IEA]; go_component: integral to membrane [goid 0016021] [evidence IEA]; go_function: ATP binding [goid 0005524] [evidence IEA]; go_function: metal ion binding [goid 0046872] [evidence IEA]; go_function: hydrolase activity [goid 0016787] [evidenc…	Atpase, class VI, type 11C				GeneID:320940; LocusID:320940; MGI:1859661; GI:49355804	cation transport	ATP binding; ATPase activity, coupled to transmembrane movement of ions, phosphorylative mechanism; hydrolase activity	integral to membrane	NM_001001798	Mm.327798
2907259	0.221562	661.761	146.621	Slc41a2	Slc41a2	NM_177388	Slc41a2	10	10		Mus musculus solute carrier family 41, member 2 (Slc41a2), mRNA.	solute carrier family 41, member 2				GeneID:338365; LocusID:338365; MGI:2442940; GI:28893565	cation transport	cation transporter activity	integral to membrane	NM_177388	Mm.67073
1804617	1.60141	734.956	1176.96	Gaa	Gaa	NM_008064	Gaa	11 74.0 cM	0		Mus musculus glucosidase, alpha, acid (Gaa), mRNA.	glucosidase, alpha, acid				GeneID:14387; LocusID:14387; MGI:95609; GI:31982355	carbohydrate metabolism; glycogen catabolism	alpha-glucosidase activity; hydrolase activity; hydrolase activity, acting on glycosyl bonds; hydrolase activity, hydrolyzing O-glycosyl compounds	lysosome	NM_008064	Mm.4793
1808364	2.14193	907.373	1943.53	Pgm3	Pgm3	NM_028352	Pgm3	9 48.0 cM	0		Mus musculus phosphoglucomutase 3 (Pgm3), mRNA.	phosphoglucomutase 3				GeneID:109785; LocusID:109785; MGI:97566; GI:31543474	carbohydrate metabolism; glucose 1-phosphate metabolism	intramolecular transferase activity, phosphotransferases; isomerase activity; magnesium ion binding; phosphoglucomutase activity		NM_028352	Mm.24897
1808384	1.86289	620.603	1156.11	Fbp2	Fbp2	NM_007994	Fbp2	13	13		Mus musculus fructose bisphosphatase 2 (Fbp2), mRNA.	fructose bisphosphatase 2				GeneID:14120; LocusID:14120; MGI:95491; GI:6679761	carbohydrate metabolism; gluconeogenesis	fructose-bisphosphatase activity; hydrolase activity; phosphoric ester hydrolase activity		NM_007994	Mm.289741
2905557	1.83467	342.293	627.993	Amy1	Amy1	NM_007446	Amy1	3 50.0 cM	0		Mus musculus amylase 1, salivary (Amy1), mRNA.	amylase 1, salivary				GeneID:11722; LocusID:11722; MGI:88019; GI:6996909	carbohydrate metabolism	alpha-amylase activity; calcium ion binding; hydrolase activity; hydrolase activity, acting on glycosyl bonds		NM_007446	Mm.316928
1808376	1.61598	1371.07	2215.62	Neu2	Neu2	NM_015750	Neu2	1	1		Mus musculus neuraminidase 2 (Neu2), mRNA.	neuraminidase 2				GeneID:23956; LocusID:23956; MGI:1344417; GI:7657375	carbohydrate metabolism	exo-alpha-sialidase activity; hydrolase activity; hydrolase activity, acting on glycosyl bonds		NM_015750	Mm.45670
1822845	0.557043	501.642	279.436	4932701A20Rik	4932701A20Rik	AK016575	4932701A20Rik	6 A3.1	6		Mus musculus adult male testis cDNA, RIKEN full-length enriched library, clone:4932701A20 product:hypothetical Glycoside hydrolase	RIKEN cDNA 4932701A20			HTC; CAP trapper	GI:12855385	carbohydrate metabolism	hydrolase activity; hydrolase activity, acting on glycosyl bonds; receptor activity		NM_028920	Mm.87331
1807930	0.524969	518.827	272.368	Naga	Naga	NM_008669	Naga	15 46.0 cM	0		Mus musculus N-acetyl galactosaminidase, alpha (Naga), mRNA.	N-acetyl galactosaminidase, alpha				GeneID:17939; LocusID:17939; MGI:1261422; GI:31560666	carbohydrate metabolism	alpha-galactosidase activity; hydrolase activity; hydrolase activity, acting on glycosyl bonds; hydrolase activity, hydrolyzing O-glycosyl compounds	extracellular space	NM_008669	Mm.20325
1804824	0.671399	2195.16	1473.83	Dscaml1	Dscaml1	AF351196	Dscaml1	9	9		Mus musculus clone cDSL-5 Down syndrome cell adhesion molecule-like protein (Dscaml1) mRNA, partial cds.	Down syndrome cell adhesion molecule-like protein				GI:15778228	calcium-independent cell-cell adhesion; homophilic cell adhesion		plasma membrane	XM_620746	Mm.1125
2910322	0.550449	1241.2	683.215	Atp2a3	Atp2a3	NM_016745	Atp2a3	11	11		Mus musculus ATPase, Ca++ transporting, ubiquitous (Atp2a3), mRNA.	ATPase, Ca++ transporting, ubiquitous				GeneID:53313; LocusID:53313; MGI:1194503; GI:31542159	calcium ion transport; cation transport; metabolism	ATP binding; ATPase activity, coupled to transmembrane movement of ions, phosphorylative mechanism; calcium ion binding; calcium-transporting ATPase activity; catalytic activity; hydrolase activity; hydrolase activity, acting on acid anhydrides, catalyzing transmembrane movement of substances; magnesium ion binding	endoplasmic reticulum; integral to membrane	NM_016745	Mm.6306
2905567	1.81866	3717.38	6760.66	Mmp13	Mmp13	NM_008607	Mmp13	9	9		Mus musculus matrix metalloproteinase 13 (Mmp13), mRNA.	matrix metalloproteinase 13				GeneID:17386; LocusID:17386; MGI:1340026; GI:6678896	bone mineralization; cartilage development; collagen catabolism; proteolysis and peptidolysis	calcium ion binding; collagenase activity; hydrolase activity; interstitial collagenase activity; metalloendopeptidase activity; metallopeptidase activity; zinc ion binding	extracellular matrix (sensu Metazoa); extracellular space	NM_008607	Mm.5022
2944170	1.49109	287.191	428.227	Bmp4	Bmp4	NM_007554	Bmp4	14 15.0 cM	0		Mus musculus bone morphogenetic protein 4 (Bmp4), mRNA.	bone morphogenetic protein 4				GeneID:12159; LocusID:12159; MGI:88180; GI:6680796	BMP signaling pathway; angiogenesis; cell fate commitment; eye morphogenesis (sensu Mammalia); forebrain development; germ cell development; growth; heart development; histogenesis; mesoderm cell fate determination; metanephros development; odontogenesis (sensu Vertebrata); positive regulation of cell differentiation; skeletal development; ureteric bud development	cytokine activity; growth factor activity; protein binding	extracellular space	NM_007554	Mm.6813
2903253	0.599839	7046.92	4227.01	Alas2	Alas2	NM_009653	Alas2	X 63.0 cM	0		Mus musculus aminolevulinic acid synthase 2, erythroid (Alas2), mRNA.	aminolevulinic acid synthase 2, erythroid				GeneID:11656; LocusID:11656; MGI:87990; GI:33859502	biosynthesis; heme biosynthesis; metabolism	5-aminolevulinate synthase activity; acyltransferase activity; transferase activity, transferring nitrogenous groups	extracellular space; mitochondrion	NM_009653	Mm.302724
1823530	1.9344	989.543	1914.17	Obscn	Obscn	BC044882	Obscn	11 B1.3	11		Mus musculus obscurin, cytoskeletal calmodulin and titin-interacting RhoGEF, mRNA (cDNA clone MGC:51514	Unknown (protein for MGC:51514)			MGC	GI:27924158	biological_process unknown	ankyrin binding	Z disc; striated muscle thick filament	NM_001003914	Mm.38029
2935253	1.85365	2479.07	4595.33	Brp44l	Brp44l	NM_018819	Brp44l	17 7.8 cM	0		Mus musculus brain protein 44-like (Brp44l), mRNA.	brain protein 44-like				GeneID:55951; LocusID:55951; MGI:1915240; GI:9055178	biological_process unknown	molecular_function unknown	cellular_component unknown	NM_018819	Mm.288510
1823842	1.8252	138.666	253.093	Adamtsl3	C130057K09	AK081635	Adamtsl3	7 D1	7		Mus musculus 16 days embryo head cDNA, RIKEN full-length enriched library, clone:C130057K09 product:hypothetical Immunoglobulin and				HTC; CAP trapper	GI:26349275	biological_process unknown	molecular_function unknown	cellular_component unknown	XM_194370	Mm.65306
2904847	1.79999	268.386	483.094	Cilp	Cilp	NM_173385	Cilp	9	9		Mus musculus cartilage intermediate layer protein, nucleotide pyrophosphohydrolase (Cilp), mRNA.	cartilage intermediate layer protein, nucleotide pyrophosphohydrolase				GeneID:214425; LocusID:214425; MGI:2444507; GI:27734196	biological_process unknown	molecular_function unknown	cellular_component unknown	NM_173385	Mm.138455
1808219	1.69178	322.763	546.042	Ceacam11	Ceacam11	NM_023289	Ceacam11	7	7		Mus musculus CEA-related cell adhesion molecule 11 (Ceacam11), mRNA.	carcinoembryonic antigen related protein				GeneID:66996; LocusID:66996; MGI:1914246; GI:12963619	biological_process unknown	molecular_function unknown	extracellular space	NM_023289	Mm.36666
1804989	1.68836	740.064	1249.49	Amotl1	Amotl1	AK009268	Amotl1	9 A3	9		Mus musculus adult male tongue cDNA, RIKEN full-length enriched library, clone:2310010G08 product:unknown EST, full insert				HTC; CAP trapper		biological_process unknown	molecular_function unknown	tight junction	XM_486186	Mm.159552
2957819	1.67837	399.295	670.165	Ddit4l	Ddit4l	NM_030143	Ddit4l	3	3		Mus musculus DNA-damage-inducible transcript 4-like (Ddit4l), mRNA.	DNA-damage-inducible transcript 4-like				GeneID:73284; LocusID:73284; MGI:1920534; GI:31541839	biological_process unknown	molecular_function unknown	cellular_component unknown	NM_030143	Mm.250841
2933738	1.66712	361.288	602.312	Eml1	Eml1	BC038273	Eml1	12	12		Mus musculus echinoderm microtubule associated protein like 1, mRNA (cDNA clone IMAGE:4456782), partial cds.						biological_process unknown	molecular_function unknown	cellular_component unknown	XM_127139	Mm.236645
2935077	1.60391	1221.58	1959.3	AI839562	AI839562	NM_019914	Mllt11	3	3		Mus musculus expressed sequence AI839562 (AI839562), mRNA.	ALL1-fused gene from chromosome 1q				GeneID:56772; LocusID:56772; MGI:1929671; GI:9910124	biological_process unknown	molecular_function unknown	cellular_component unknown	NM_019914	Mm.331208
2959342	1.59357	285.68	455.25	mKIAA0938	mKIAA0938	AK122404	Nav3	10 D1	10		Mus musculus mRNA for mKIAA0938 protein.	mKIAA0938 protein			FLI_CDNA	GI:28972475	biological_process unknown	ATP binding	nuclear membrane; nucleus	XM_618813	Mm.225050
2935248	1.56754	1510.84	2368.3	1300006C19Rik	1300006C19Rik	BC052433	1300006C19Rik	9 F3	9		Mus musculus RIKEN cDNA 1300006C19 gene, mRNA (cDNA clone MGC:64679 IMAGE:6837097), complete cds.	1300006C19Rik protein			MGC	GeneID:68292; MGI:1915542; GI:30851502	biological_process unknown	transferase activity	cellular_component unknown	NM_024222	Mm.296158
1804559	1.45831	387.856	565.614	Akap11	Akap11	XM_127854;18	Akap11	14	14		PREDICTED: Mus musculus A kinase (PRKA) anchor protein 11 (Akap11), mRNA.	similar to A-kinase anchor protein 11 (Protein kinase A anchoring protein 11) (PRKA11) (A kinase anchor protein 220 kDa) (AKAP 220) (hAKAP220)				GeneID:219181; LocusID:219181; MGI:2684060; GI:38076404	biological_process unknown	kinase regulator activity	peroxisome	XM_127854	Mm.89413
2951860	0.601546	16307.9	9809.98	Mrpl54	Mrpl54	NM_025317	Mrpl54	10 43.0 cM	0		Mus musculus mitochondrial ribosomal protein L54 (Mrpl54), mRNA.	mitochondrial ribosomal protein L54				GeneID:66047; LocusID:66047; MGI:1913297; GI:13384682	biological_process unknown	structural constituent of ribosome	cellular_component unknown	NM_025317	Mm.43397
1807889	0.594802	1966.84	1169.88	Spats2	Spats2	NM_139140	Spats2	15	15		Mus musculus spermatogenesis associated, serine-rich 2 (Spats2), mRNA.	spermatogenesis associated, serine-rich 2				GeneID:72572; LocusID:72572; MGI:1919822; GI:20982833	biological_process unknown	molecular_function unknown	cytoplasm	NM_139140	Mm.276650
2934317	0.576512	1680.31	968.721	Glcci1	Glcci1	NM_133236	Glcci1	6	6		Mus musculus glucocorticoid induced transcript 1 (Glcci1), mRNA.	glucocorticoid induced transcript 1		potentially involved in differentiation of immature thymocytes		GeneID:170772; LocusID:170772; MGI:2179717; GI:21536242	biological_process unknown	molecular_function unknown	cytoplasm	NM_133236; NM_178072	Mm.210787
1808234	0.572513	656.44	375.821	Shkbp1	Shkbp1	NM_138676	Shkbp1	7	7		Mus musculus Sh3kbp1 binding protein 1 (Shkbp1), mRNA.	Sh3kbp1 binding protein 1				GeneID:192192; LocusID:192192; MGI:2385803; GI:21699030	biological_process unknown	protein binding	cellular_component unknown	NM_138676	Mm.21297
2959440	0.564454	1222.45	690.015	Apg4d	Apg4d	NM_153583	Atg4d	9	9		Mus musculus APG4 (ATG4) autophagy-related homolog D (S. cerevisiae) (Apg4d), mRNA.	APG4-D protein				GeneID:235040; LocusID:235040; MGI:2444308; GI:29135261	biological_process unknown	molecular_function unknown	cellular_component unknown	NM_153583	Mm.232963
2953476	0.54859	2693.72	1477.75	Hemgn	Hemgn	NM_053149	Hemgn	4	4		Mus musculus hemogen (Hemgn), mRNA.	hemogen				GeneID:93966; LocusID:93966; MGI:2136910; GI:16716441	biological_process unknown	molecular_function unknown	nucleoplasm	NM_053149	Mm.25793
2941914	0.495454	25626.5	12696.8	Retnlg	Retnlg	NM_181596	Retnlg	16	16		Mus musculus resistin like gamma (Retnlg), mRNA.	resistin-like gamma				GeneID:245195; LocusID:245195; MGI:2667763; GI:31711999	biological_process unknown	molecular_function unknown	cellular_component unknown	NM_181596	Mm.231288
2925615	0.286808	4607.23	1321.39	Adm2	Adm2	NM_182928	Adm2	15	15		Mus musculus adrenomedullin 2 (Adm2), mRNA.	adrenomedullin 2				GeneID:223780; LocusID:223780; MGI:2675256; GI:33620732	biological_process unknown	hormone activity	cellular_component unknown	NM_182928	Mm.210541
2931838	0.546929	4176.95	2284.5	Cd79b	Cd79b	NM_008339	Cd79b	11 65.0 cM	0		Mus musculus CD79B antigen (Cd79b), mRNA.	CD79B antigen				GeneID:15985; LocusID:15985; MGI:96431; GI:6680375	B-cell receptor signaling pathway; cell surface receptor linked signal transduction	protein binding; transmembrane receptor activity	B-cell receptor complex; external side of plasma membrane; integral to membrane	NM_008339	Mm.2987
1805112	0.626536	11046.7	6921.14	Igh-6	Igh-6	BC018315	Igh-6	12	12		Mus musculus immunoglobulin heavy chain 6 (heavy chain of IgM), mRNA (cDNA clone MGC:18788 IMAGE:4189350), complete cds.	Igh-6 protein			MGC	GeneID:16019; MGI:96448; GI:17390733	B-cell receptor signaling pathway; activation of MAPK; antigen processing; early endosome to late endosome transport; humoral defense mechanism (sensu Vertebrata); positive regulation of B-cell activation; positive regulation of B-cell proliferation; positive regulation of endocytosis; positive regulation of peptidyl-tyrosine phosphorylation	antigen binding; protein binding; receptor activity; transmembrane receptor activity	B-cell receptor complex; external side of plasma membrane; immunoglobulin complex, circulating; integral to membrane; perinuclear region	XM_177464	Mm.342177
2905660	0.530017	538.795	285.571	Pik3r1	Pik3r1	NM_011085	Pik3r1	13 50.0 cM	0		Mus musculus phosphatidylinositol 3-kinase, regulatory subunit, polypeptide 1 (p85 alpha) (Pik3r1), mRNA.	phosphatidylinositol 3-kinase, regulatory subunit, polypeptide 1 (p85 alpha)				GeneID:18708; LocusID:18708; MGI:97583; GI:33468921	B-cell differentiation; intracellular signaling cascade; negative regulation of apoptosis; protein amino acid phosphorylation	kinase activity; phosphatidylinositol 3-kinase activity; protein binding	phosphoinositide 3-kinase complex	NM_011085	Mm.259333
2910569	1.53095	679.996	1041.04	Ryk	Ryk	NM_013649	Ryk	9 61.0 cM	0		synonyms: Vik, ERK-3, AW536699; growth factor receptor; go_component: membrane [goid 0016020] [evidence IDA]; go_component: plasma membrane [goid 0005886] [evidence IDA]; go_component: membrane fraction [goid 0005624] [evidence IDA]; go_component: integral to membrane [goid 0016021] [evidence IEA]; go_function: ATP binding [goid 0005524] [evidence IEA]; go_function: kinase activity [goid 0016301]…	receptor-like tyrosine kinase				GeneID:20187; LocusID:20187; MGI:101766; GI:46048241	axonogenesis; protein amino acid phosphorylation	ATP binding; Wnt receptor activity; Wnt-protein binding; kinase activity; protein kinase activity; protein-tyrosine kinase activity; transferase activity	integral to membrane	NM_013649	Mm.335391
2942286	1.59687	369.662	590.301	Ptprz1	Ptprz1	BC002298	Ptprz1	6 A3.1	6		Mus musculus protein tyrosine phosphatase, receptor type Z, polypeptide 1, mRNA (cDNA clone IMAGE:3590815), partial cds.	Ptprz1 protein				GeneID:19283; MGI:97816; GI:12805635	axonogenesis; one-carbon compound metabolism; protein amino acid dephosphorylation; transmembrane receptor protein tyrosine phosphatase signaling pathway	carbonate dehydratase activity; hydrolase activity; phosphoprotein phosphatase activity; prenylated protein tyrosine phosphatase activity; protein binding; receptor activity; zinc ion binding	extracellular matrix (sensu Metazoa); extracellular space; integral to membrane; plasma membrane	XM_620293	Mm.332936
2902769	1.74889	694.671	1214.9	Dlx5	Dlx5	NM_010056	Dlx5	6 2.0 cM	0		synonym: AI385752; isoform 1 is encoded by transcript variant 1; DLX5 protein; go_component: nucleus [goid 0005634] [evidence IEA]; go_component: transcription factor complex [goid 0005667] [evidence IEA]; go_function: DNA binding [goid 0003677] [evidence IDA]; go_function: protein binding [goid 0005515] [evidence IPI]; go_function: transcription factor activity [goid 0003700] [evidence IEA]; go_…	distal-less homeobox 5 isoform 1; distal-less homeobox 5 isoform 2				GeneID:13395; LocusID:13395; MGI:101926; GI:38524596; GI:38569500	axonogenesis; development; embryonic limb morphogenesis; inner ear morphogenesis; neurogenesis; regulation of transcription, DNA-dependent	DNA binding; protein binding; transcription factor activity	nucleus; transcription factor complex	NM_010056; NM_198854	Mm.4873
1808763	2.35297	438.626	1032.07	Tnn	Tnn	NM_177839	Tnn	1	1		Mus musculus tenascin N (Tnn), mRNA.	tenascin N				GeneID:329278; LocusID:329278; MGI:2665790; GI:29244420	axonogenesis; cell-matrix adhesion	chitin binding; integrin binding; protein self binding	cell surface; extracellular matrix (sensu Metazoa)	NM_177839	Mm.90140
2941896	1.84071	265.849	489.352	Artn	Artn	NM_009711	Artn	4	4		Mus musculus artemin (Artn), mRNA.	artemin				GeneID:11876; LocusID:11876; MGI:1333791; GI:6753124	axon guidance; cell surface receptor linked signal transduction; induction of positive chemotaxis; peripheral nervous system development	glial cell line-derived neurotrophic factor receptor binding; growth factor activity; protein binding	extracellular space	NM_009711	Mm.56897
2910935	1.50552	2498.71	3761.85	Clk1	Clk1	NM_009905	Clk1	1 30.1 cM	0		Mus musculus CDC-like kinase 1 (Clk1), mRNA.	CDC-like kinase 1				GeneID:12747; LocusID:12747; MGI:107403; GI:6753446	autophosphorylation; peptidyl-serine phosphorylation; peptidyl-threonine phosphorylation; peptidyl-tyrosine phosphorylation; protein amino acid phosphorylation	ATP binding; protein kinase activity; protein serine/threonine kinase activity; protein-tyrosine kinase activity; transferase activity	nucleus	NM_009905	Mm.1761
2953294	1.8634	1974.66	3679.59	Atp6v1b2	Atp6v1b2	NM_007509	Atp6v1b2	8	8		Mus musculus ATPase, H+ transporting, V1 subunit B, isoform 2 (Atp6v1b2), mRNA.	ATPase, H+ transporting, V1 subunit B, isoform 2				GeneID:11966; LocusID:11966; MGI:109618; GI:19705578	ATP biosynthesis; ATP synthesis coupled proton transport; energy coupled proton transport, against electrochemical gradient; hydrogen transport	ATP binding; ATP-binding and phosphorylation-dependent chloride channel activity; hydrogen ion transporter activity; hydrogen-exporting ATPase activity, phosphorylative mechanism; hydrogen-transporting ATP synthase activity, rotational mechanism; hydrogen-transporting ATPase activity, rotational mechanism; hydrolase activity	cytoplasm; proton-transporting two-sector ATPase complex	NM_007509	Mm.249096
2953300	1.54587	3193.45	4936.67	Atp5a1	Atp5a1	NM_007505	Atp5a1	18 50.0 cM	0		Mus musculus ATP synthase, H+ transporting, mitochondrial F1 complex, alpha subunit, isoform 1 (Atp5a1), mRNA.	ATP synthase, H+ transporting, mitochondrial F1 complex, alpha subunit, isoform 1				GeneID:11946; LocusID:11946; MGI:88115; GI:6680748	ATP biosynthesis; ATP synthesis coupled proton transport	ATP binding; hydrogen ion transporter activity; hydrogen-exporting ATPase activity, phosphorylative mechanism; hydrogen-transporting ATP synthase activity, rotational mechanism; hydrogen-transporting ATPase activity, rotational mechanism; hydrolase activity; hydrolase activity, acting on acid anhydrides, catalyzing transmembrane movement of substances	extracellular space; mitochondrion; proton-transporting ATP synthase complex (sensu Eukaryota); proton-transporting two-sector ATPase complex	NM_007505	Mm.276137
2903291	0.589562	2431.3	1433.4	Eif5a	Eif5a	NM_181582	Eif5a	19 15.0 cM	0		Mus musculus eukaryotic translation initiation factor 5A (Eif5a), mRNA.	eukaryotic translation initiation factor 5A				GeneID:276770; LocusID:276770; MGI:106248; GI:31712036	apoptosis; protein biosynthesis; translational initiation	translation initiation factor activity	cytoplasm; nucleus	NM_181582	Mm.196607
2903453	1.67906	970.176	1628.98	Bnip3	Bnip3	NM_009760	Bnip3	7	7		Mus musculus BCL2/adenovirus E1B 19kDa-interacting protein 1, NIP3 (Bnip3), mRNA.	BCL2/adenovirus E1B 19kDa-interacting protein 1, NIP3				GeneID:12176; LocusID:12176; MGI:109326; GI:6753198	apoptosis; positive regulation of apoptosis		integral to membrane; mitochondrial membrane; mitochondrion	NM_009760	Mm.2159
2903370	0.586766	676.277	396.816	Elmo2	Elmo2	NM_207705	Elmo2	2	2		Mus musculus engulfment and cell motility 2, ced-12 homolog (C. elegans) (Elmo2), transcript variant 3, mRNA.	engulfment and cell motility 2, ced-12 homolog isoform 1; engulfment and cell motility 2, ced-12 homolog isoform 3; engulfment and cell motility 2, ced-12 homolog isoform 2; engulfment and cell motility 2, ced-12 homolog isoform 4				GeneID:140579; LocusID:140579; MGI:2153045; GI:46877050; GI:46877043; GI:46877052; GI:46877046	apoptosis; phagocytosis	molecular_function unknown	cytoskeleton; membrane	NM_080287; NM_207704; NM_207705; NM_207706	Mm.35064
2903443	0.495104	5175.66	2562.49	Pglyrp1	Pglyrp1	NM_009402	Pglyrp1	7	7		Mus musculus peptidoglycan recognition protein 1 (Pglyrp1), mRNA.	peptidoglycan recognition protein 1				GeneID:21946; LocusID:21946; MGI:1345092; GI:6679293	apoptosis; defense response to bacteria; immune response; peptidoglycan catabolism	N-acetylmuramoyl-L-alanine amidase activity; cytokine activity; peptidoglycan receptor activity	extracellular space	NM_009402	Mm.21855
2943952	1.80303	559.01	1007.91	Ube1c	Ube1c	NM_011666	Ube1c	6	6		Mus musculus ubiquitin-activating enzyme E1C (Ube1c), mRNA.	ubiquitin-activating enzyme E1C		conjugating enzyme for ubiquitin-like protein, NEDD8		GeneID:22200; LocusID:22200; MGI:1341217; GI:6755921	apoptosis; cell cycle; endomitotic cell cycle; protein modification; regulation of cell cycle; ubiquitin cycle	ATP binding; NEDD8 activating enzyme activity; catalytic activity; ligase activity; ubiquitin activating enzyme activity		NM_011666	Mm.277626
2953826	2.13264	325.049	693.213	Egln3	Egln3	NM_028133	Egln3	12	12		Mus musculus EGL nine homolog 3 (C. elegans) (Egln3), mRNA.	EGL nine homolog 3		putative role in growth regulation and apoptosis		GeneID:112407; LocusID:112407; MGI:1932288; GI:15375330	apoptosis	oxidoreductase activity; oxidoreductase activity, acting on single donors with incorporation of molecular oxygen, incorporation of two atoms of oxygen	nucleus	NM_028133	Mm.133037
2931849	0.605801	1626.1	985.093	H2-DMa	H2-DMa	NM_010386	H2-DMa	17 18.56 cM	0		Mus musculus histocompatibility 2, class II, locus DMa (H2-DMa), mRNA.	histocompatibility 2, class II, locus DMa				GeneID:14998; LocusID:14998; MGI:95921; GI:31981713	antigen presentation; antigen presentation, exogenous antigen; antigen presentation, exogenous antigen via MHC class II; antigen presentation, exogenous peptide antigen; antigen processing; antigen processing, exogenous antigen via MHC class II; chaperone cofactor dependent protein folding; humoral defense mechanism (sensu Vertebrata); immune response; positive regulation of T-cell differentiatio…	MHC class II receptor activity; protein binding	endosome membrane; integral to membrane; intracellular; late endosome; lysosomal membrane; lysosome; multivesicular body	NM_010386	Mm.16373
2931411	0.506029	695.224	351.803	H2-Q7	H2-Q7	NM_010394	H2-Q7	17 19.19 cM	0		Mus musculus histocompatibility 2, Q region locus 7 (H2-Q7), mRNA.	histocompatibility 2, Q region locus 7				GeneID:15018; LocusID:15018; MGI:95936; GI:6754140	antigen presentation; antigen presentation, endogenous antigen; antigen processing, endogenous antigen via MHC class I; defense response	MHC class I receptor activity	MHC class I protein complex; integral to membrane; plasma membrane	NM_010394	Mm.34421
2905803	0.565834	3277.83	1854.71	H2-Q2	H2-Q2	NM_010392	H2-Q2	17 19.15 cM	0		Mus musculus histocompatibility 2, Q region locus 2 (H2-Q2), mRNA.	histocompatibility 2, Q region locus 2				GeneID:15013; LocusID:15013; MGI:95931; GI:6754136	antigen presentation, endogenous antigen; antigen processing, endogenous antigen via MHC class I; defense response	MHC class I receptor activity	integral to membrane	NM_010392	Mm.33263
2910717	0.617177	3922.92	2421.14	Prdx2	Prdx2	NM_011563	Prdx2	8 36.0 cM	0		Mus musculus peroxiredoxin 2 (Prdx2), mRNA.	peroxiredoxin 2				GeneID:21672; LocusID:21672; MGI:109486; GI:31560539	anti-apoptosis; oxygen and reactive oxygen species metabolism; response to oxidative stress	antioxidant activity; oxidoreductase activity; peroxidase activity; selenium binding; thioredoxin peroxidase activity		NM_011563	Mm.347009
2903503	1.66646	439.769	732.857	Bag3	Bag3	NM_013863	Bag3	7	7		Mus musculus Bcl2-associated athanogene 3 (Bag3), mRNA.	Bcl2-associated athanogene 3				GeneID:29810; LocusID:29810; MGI:1352493; GI:31982382	anti-apoptosis; negative regulation of apoptosis; protein folding	protein binding; unfolded protein binding	cytosol	NM_013863	Mm.84073
2943994	0.632635	2889.86	1828.23	Birc5	Birc5	NM_009689	Birc5	11	11		Mus musculus baculoviral IAP repeat-containing 5 (Birc5), mRNA.	baculoviral IAP repeat-containing 5 isoform 1				GeneID:11799; MGI:1203517; GI:6753090	anti-apoptosis; embryonic development; microtubule cytoskeleton organization and biogenesis	cysteine protease inhibitor activity	chromosome, pericentric region; cytoplasm; intracellular; midbody	NM_001012272; NM_001012273; NM_009689	Mm.8552
2903532	1.92885	4668.4	9004.68	Vdac1	Vdac1	NM_011694	Vdac1	11 29.0 cM	0		Mus musculus voltage-dependent anion channel 1 (Vdac1), mRNA.	voltage-dependent anion channel 1				GeneID:22333; LocusID:22333; MGI:106919; GI:6755963	anion transport; behavioral fear response; learning; nerve-nerve synaptic transmission	porin activity; voltage-gated ion-selective channel activity	extracellular space; integral to membrane; mitochondrial outer membrane; mitochondrion	NM_011694	Mm.3555
2899936	0.697114	2529.9	1763.63	Ubp1	Ubp1	NM_013699	Ubp1	9	9		Mus musculus upstream binding protein 1 (Ubp1), mRNA.	upstream binding protein 1		nuclear binding factor		GeneID:22221; LocusID:22221; MGI:104889; GI:7305605	angiogenesis			NM_013699	Mm.28052
1808065	1.60261	497.212	796.835	Aldh9a1	Aldh9a1	NM_019993	Aldh9a1	1	1		Mus musculus aldehyde dehydrogenase 9, subfamily A1 (Aldh9a1), mRNA.	aldehyde dehydrogenase 9, subfamily A1				GeneID:56752; LocusID:56752; MGI:1861622; GI:9910128	aldehyde metabolism; carnitine metabolism	aldehyde dehydrogenase (NAD) activity; aldehyde dehydrogenase activity; aminobutyraldehyde dehydrogenase activity; electron transporter activity; oxidoreductase activity; oxidoreductase activity, acting on the aldehyde or oxo group of donors, NAD or NADP as acceptor	cytosol	NM_019993	Mm.330055
2942044	0.573875	701.839	402.768	Ifrd1	Ifrd1	NM_013562	Ifrd1	12 21.5 cM	0		Mus musculus interferon-related developmental regulator 1 (Ifrd1), mRNA.	interferon-related developmental regulator 1				GeneID:15982; LocusID:15982; MGI:1316717; GI:7305179	adult somatic muscle development; muscle cell differentiation	GO:5488(binding)	nucleus	NM_013562	Mm.168
1805152	0.622911	871.707	542.996	Hpxn	Hpxn	NM_017371	Hpxn	7	7		Mus musculus hemopexin (Hpxn), mRNA.	hemopexin				GeneID:15458; LocusID:15458; MGI:105112; GI:23956086	acute-phase response; transport	GO:5506(iron ion binding); GO:46872(metal ion binding)	extracellular space	NM_017371	Mm.3485
1805107	0.551527	4559.06	2514.45	Hp	Hp	NM_017370	Hp	8 55.0 cM	0		Mus musculus haptoglobin (Hp), mRNA.	haptoglobin				GeneID:15439; LocusID:15439; MGI:96211; GI:8850219	acute-phase response; proteolysis and peptidolysis	chymotrypsin activity; hemoglobin binding	extracellular region; extracellular space	NM_017370	Mm.26730
2928292	0.612477	4029.77	2468.15	Arpc4	Arpc4;4833441J24Rik	NM_026552	Arpc4; 4833441J24Rik	6	6		synonyms: 20kDa, p20-Arc, AI327076, 5330419I20Rik; actin related protein 2/3 complex, subunit 4 (20 kDa); go_component: cytoskeleton [goid 0005856] [evidence IEA]; go_component: Arp2/3 protein complex [goid 0005885] [evidence TAS]; go_function: molecular function unknown [goid 0005554] [evidence ND]; go_process: actin filament polymerization [goid 0030041] [evidence IEA]; Mus musculus actin relat…	actin related protein 2/3 complex, subunit 4; RIKEN cDNA 4833441J24				GeneID:68089; LocusID:68089; MGI:1915339; GI:13386054; GeneID:101100; LocusID:101100; MGI:2141418; GI:31981613	actin filament polymerization	molecular_function unknown	Arp2/3 protein complex; cytoskeleton	NM_026552; NM_133923	Mm.289306; Mm.30814
2928387	0.363079	1098.74	398.928	Arpc4	Arpc4	NM_026552	Arpc4	6	6		Mus musculus actin related protein 2/3 complex, subunit 4 (Arpc4), mRNA.	actin related protein 2/3 complex, subunit 4				GeneID:68089; LocusID:68089; MGI:1915339; GI:13386054	actin filament polymerization	molecular_function unknown	Arp2/3 protein complex; cytoskeleton	NM_026552	Mm.289306
1804304	0.613316	8338.5	5114.13	Dnclc1	Dnclc1	NM_019682	Dynll1	5	5		Mus musculus dynein, cytoplasmic, light chain 1 (Dnclc1), mRNA.	dynein, cytoplasmic, light peptide				GeneID:56455; LocusID:56455; MGI:1861457; GI:31981035	actin filament organization; female gamete generation; microtubule-based movement; microtubule-based process; negative regulation of nitric oxide biosynthesis; regulation of cell shape	enzyme inhibitor activity; microtubule motor activity; protein binding	cytoplasmic dynein complex; microtubule associated complex	NM_019682	Mm.256858
2905561	1.53794	1043.91	1605.47	Fath	Fath	NM_010179	Fath	8	8		Mus musculus fat tumor suppressor homolog (Drosophila), mRNA (cDNA clone IMAGE:4954893), partial cds.						actin filament organization; cell-cell adhesion; establishment and/or maintenance of cell polarity	calcium ion binding; protein binding	cell junction; filopodium; integral to membrane; lamellipodium	XM_885736	Mm.27365
2924440	0.606626	785.514	476.513	Epb4.1	#NA	AK019923	Epb4.1	4 D2.3	4		Mus musculus adult male pituitary gland cDNA, RIKEN full-length enriched library, clone:5330430I10 product:hypothetical protein,	erythrocyte protein band 4.1			HTC; CAP trapper		actin cytoskeleton organization and biogenesis; cortical actin cytoskeleton organization and biogenesis; regulation of cell shape	actin binding; cytoskeletal protein binding; spectrin binding; structural molecule activity	actin cytoskeleton; cytoplasm; membrane; nucleus	NM_183428
2910634	1.51416	949.431	1437.59	Pdk2	Pdk2	NM_133667	Pdk2	11 55.5 cM	0		Mus musculus pyruvate dehydrogenase kinase, isoenzyme 2 (Pdk2), mRNA.	pyruvate dehydrogenase kinase, isoenzyme 2				GeneID:18604; LocusID:18604; MGI:1343087; GI:19526816	acetyl-CoA biosynthesis from pyruvate; protein amino acid phosphorylation	ATP binding; kinase activity; transferase activity	mitochondrion	NM_133667	Mm.29768
2910681	1.78543	2583.77	4613.14	Pdk4	Pdk4	NM_013743	Pdk4	6 0.63 cM	0		Mus musculus pyruvate dehydrogenase kinase, isoenzyme 4 (Pdk4), mRNA.	pyruvate dehydrogenase kinase, isoenzyme 4				GeneID:27273; LocusID:27273; MGI:1351481; GI:7305375	acetyl-CoA biosynthesis from pyruvate; phosphorylation; protein amino acid phosphorylation	ATP binding; kinase activity; protein threonine/tyrosine kinase activity; transferase activity; transferase activity, transferring phosphorus-containing groups	mitochondrion	NM_013743	Mm.235547
1808320	1.46004	300.089	438.143	Dlat	Dlat	NM_145614	Dlat	9	9		Mus musculus dihydrolipoamide S-acetyltransferase (E2 component of pyruvate dehydrogenase complex) (Dlat), mRNA.	dihydrolipoamide S-acetyltransferase (E2 component of pyruvate dehydrogenase complex)				GeneID:235339; LocusID:235339; MGI:2385311; GI:31542559	acetyl-CoA biosynthesis from pyruvate; glycolysis	acyltransferase activity; dihydrolipoyllysine-residue acetyltransferase activity	mitochondrion; pyruvate dehydrogenase complex; pyruvate dehydrogenase complex (sensu Eukaryota)	NM_145614	Mm.285076
2950339	6.94596	447.827	3110.59	Nudt17	2410015C20Rik	AK019109		3 F2	3		Mus musculus ES cells cDNA, RIKEN full-length enriched library, clone:2410015C20 product:hypothetical NUDIX hydrolase containing				HTC; CAP trapper	GI:12859145		hydrolase activity	GO:5739(mitochondrion)		Mm.247208
1817929	3.28636	65.7784	216.172	4930528D03Rik	4930528D03Rik	AK015923	4930528D03Rik	13	13		Mus musculus adult male testis cDNA, RIKEN full-length enriched library, clone:4930528D03 product:unclassifiable, full insert				HTC; CAP trapper						Mm.159469
1808221	3.25649	564.678	1838.87	1700022N24Rik	1700022N24Rik	NM_145355	Rnf185	11	11		Mus musculus RIKEN cDNA 1700022N24 gene (1700022N24Rik), mRNA.	RIKEN cDNA 1700022N24				GeneID:193670; LocusID:193670; MGI:1922078; GI:31981757		GO:46872(metal ion binding); GO:8270(zinc ion binding)		NM_145355	Mm.136973
2925112	3.09647	38.7648	120.034	4921525L17Rik	4921525L17Rik	AK035181	4921525L17Rik	5 D	5		Mus musculus 12 days embryo embryonic body between diaphragm region and neck cDNA, RIKEN full-length enriched library, clone:9430096N11	RIKEN cDNA 4921525L17			HTC; CAP trapper	GI:26330482				NM_027602	Mm.23166
2950794	3.07509	835.423	2569.01	6330408A02Rik	6330408A02Rik	NM_177312	6330408A02Rik	7	7		Mus musculus RIKEN cDNA 6330408A02 gene (6330408A02Rik), mRNA.	RIKEN cDNA 6330408A02 gene				GeneID:321008; LocusID:321008; MGI:2447816; GI:50053999				NM_177312	Mm.361858
2905181	2.84813	741.416	2111.65	Oas1c	Oas1c	NM_033541	Oas1c	5 67.0 cM	0		Mus musculus 2'-5' oligoadenylate synthetase 1C (Oas1c), mRNA.	2'-5' oligoadenylate synthetase 1C				GeneID:114643; LocusID:114643; MGI:2149633; GI:15809044		NOT 2'-5'-oligoadenylate synthetase activity; double-stranded RNA binding; nucleic acid binding		NM_033541	Mm.43230
1816861	2.81198	57.4377	161.514	1500005C15Rik	1500005C15Rik	AK005156	1500005C15Rik	3	3		Mus musculus adult male cerebellum cDNA, RIKEN full-length enriched library, clone:1500005C15 product:unclassifiable, full insert				HTC; CAP trapper
2931379	2.74849	587.824	1615.63	BC012256	BC012256	NM_145532	Mall	2	2		Mus musculus cDNA sequence BC012256 (BC012256), mRNA.	cDNA sequence BC012256				GeneID:228576; LocusID:228576; MGI:2385152; GI:21704048			integral to membrane	NM_145532	Mm.133036
2933652	2.71292	317.941	862.548	4833432B22Rik		NM_133874			0		Mus musculus RIKEN cDNA 4833432B22 gene (4833432B22Rik), mRNA.
2931514	2.44132	449.93	1098.42	Golga5	Golga5	NM_013747	Golga5	12	12		Mus musculus golgi autoantigen, golgin subfamily a, 5 (Golga5), mRNA.	golgi autoantigen, golgin subfamily a, 5				GeneID:27277; LocusID:27277; MGI:1351475; GI:7305095			Golgi apparatus; Golgi membrane; integral to membrane	NM_013747	Mm.273370
2924871	2.43905	660.702	1611.49	6030442K20Rik	6030442K20Rik	AK020063	6030442K20Rik	1	1		Mus musculus 13 days embryo male testis cDNA, RIKEN full-length enriched library, clone:6030442K20 product:unknown EST, full insert				HTC; CAP trapper
1805456	2.40066	74.3537	178.498	Prlpf	Prlpf	NM_011168	Prlpf	13 14.0 cM	0		Mus musculus prolactin-like protein F (Prlpf), mRNA.	prolactin-like protein F		secreted glycoprotein hormone		GeneID:19114; LocusID:19114; MGI:1206571; GI:6755172		hormone activity	extracellular region; extracellular space	NM_011168	Mm.153999
2959667	2.39819	117.74	282.362	C77668	C77668	NM_178876	C77668	3	3		Mus musculus expressed sequence C77668 (C77668), transcript variant 2, mRNA.; Mus musculus expressed sequence C77668 (C77668), transcript variant 1, mRNA.	expressed sequence C77668				GeneID:229543; LocusID:229543; MGI:2140050; GI:31652268; GI:31652266				NM_145540; NM_178876	Mm.268564
1809670	2.21879	68.4963	151.979	4930408K08Rik	4930408K08Rik	AK015112	4930408K08Rik	3	3		Mus musculus adult male testis cDNA, RIKEN full-length enriched library, clone:4930408K08 product:hypothetical protein, full insert				HTC; CAP trapper
1809412	2.21459	186.2	412.358	2310045N14Rik	2310045N14Rik	AK009831	2310045N14Rik	13 A3.3	13		Mus musculus adult male tongue cDNA, RIKEN full-length enriched library, clone:2310045N14 product:unknown EST, full insert				HTC; CAP trapper						Mm.60041
2953862	2.19778	852.562	1873.74	Tacc2	Tacc2	NM_021314	Tacc2	7	7		Mus musculus transforming, acidic coiled-coil containing protein 2 (Tacc2), transcript variant 2, mRNA.	transforming, acidic coiled-coil containing protein 2 isoform b; transforming, acidic coiled-coil containing protein 2 isoform c; transforming, acidic coiled-coil containing protein 2 isoform a				GeneID:57752; LocusID:57752; MGI:1928899; GI:52486864; GI:52486843; GI:52486915		protein binding	nucleus	NM_001004468; NM_021314; NM_206856	Mm.86322
1808461	2.09372	820.288	1717.45	Zmynd17	Zmynd17	AK014794	Zmynd17	14 B	14		Mus musculus 0 day neonate head cDNA, RIKEN full-length enriched library, clone:4833444M15 product:hypothetical				HTC; CAP trapper	GI:12852850		peroxidase activity		XM_127602	Mm.295241
1816961	2.08519	79.0999	164.938	D630028G08Rik	D630028G08Rik	NM_177147	D630028G08Rik	10	10		Mus musculus RIKEN cDNA D630028G08 gene (D630028G08Rik), mRNA.	RIKEN cDNA D630028G08 gene				GeneID:320379; LocusID:320379; MGI:2443915; GI:28893119				NM_177147	Mm.358991
1817542	2.06405	129.054	266.375	5033413H12Rik	4930481F22Rik	AK015606	4930481F22Rik	8 E1	8		Mus musculus adult male testis cDNA, RIKEN full-length enriched library, clone:4930481F22 product:HSV-I STIMULATING-RELATED PROTEIN				HTC; CAP trapper	GI:12854006				XM_895044	Mm.74689
1803577	2.04312	3921.66	8012.4	Dcn	Dcn	NM_007833	Dcn	10 55.0 cM	0		Mus musculus decorin (Dcn), mRNA.	decorin				GeneID:13179; LocusID:13179; MGI:94872; GI:6681143			extracellular matrix (sensu Metazoa); extracellular space	NM_007833	Mm.56769
2959329	2.03544	831.436	1692.34	2310079P10Rik	2310079P10Rik	AK010233	2310079P10Rik	1	1		Mus musculus adult male tongue cDNA, RIKEN full-length enriched library, clone:2310079P10 product:unknown EST, full insert				HTC; CAP trapper						Mm.334678
2950310	2.02967	144.532	293.353	8430438D04Rik	8430438D04Rik	NM_025775		10	10		Mus musculus RIKEN cDNA 8430438D04 gene (8430438D04Rik), mRNA.	RIKEN cDNA D330034A10 gene				GeneID:278279; LocusID:278279; MGI:1914057; GI:50962841
2950494	2.02823	463.885	940.865	2310015B20Rik	2310015B20Rik	AK009351	2310015B20Rik	10 B5.3	10		Mus musculus adult male tongue cDNA, RIKEN full-length enriched library, clone:2310015B20 product:hypothetical protein, full insert				HTC; CAP trapper	GI:12844096				XM_483917	Mm.64672
1817043	2.005	869.557	1743.47	4932702M13Rik	4932702M13Rik	AK016579	4932702M13Rik	4	4		Mus musculus adult male testis cDNA, RIKEN full-length enriched library, clone:4932702M13 product:unclassifiable, full insert				HTC; CAP trapper
2931572	2.00157	2217.3	4438.08	Synpo2	Synpo2	AK004418	Synpo2	3 G3	3		Mus musculus 18-day embryo whole body cDNA, RIKEN full-length enriched library, clone:1110069I04 product:unknown EST, full insert				HTC; CAP trapper			actin binding	Z disc; nucleus	XM_619958	Mm.331349
1808281	1.97831	1208.5	2390.78	H19		NM_023123			0		Mus musculus H19 fetal liver mRNA (H19), mRNA.
1816915	1.95873	550.919	1079.1	9830147P19Rik	9830147P19Rik	NM_177238	9830147P19Rik	9	9		Mus musculus RIKEN cDNA 9830147P19 gene (9830147P19Rik), mRNA.	RIKEN cDNA 9830147P19 gene				GeneID:320711; LocusID:320711; MGI:2444582; GI:28893293				NM_177238	Mm.138238
1808952	1.95444	213.11	416.51	Antxr2	Gdap7	Y17856	Gdap7	5 E3	5		Mus musculus mRNA for ganglioside-induced differentiation associated protein 7.				ganglioside-induced differentiation associated protein						Mm.24842
2902901	1.94912	394.235	768.412	E030026I10Rik	E030026I10Rik	NM_175553		4	4		Mus musculus RIKEN cDNA E030026I10 gene (E030026I10Rik), mRNA.	RIKEN cDNA E030026I10 gene				GeneID:269549; LocusID:269549; MGI:2442665; GI:30425340				NM_175553	Mm.374883
2959233	1.94747	270.621	527.027	AI428795	AI428795	NM_024477	AI428795	5	5		Mus musculus expressed sequence AI428795 (AI428795), mRNA.	expressed sequence AI428795				GeneID:209683; LocusID:209683; MGI:2140873; GI:37674249		GO:5488(binding)		NM_024477	Mm.295660
2957801	1.94068	1018.91	1977.37	Nexn	Nexn	NM_199465	Nexn	3	3		Mus musculus nexilin (Nexn), mRNA.	nexilin				GeneID:68810; LocusID:68810; MGI:1916060; GI:41054994				NM_199465	Mm.200188
1805046	1.93833	720.005	1395.61	Pon3	Pon3	NM_173006	Pon3	6 0.5 cM	0		Mus musculus paraoxonase 3 (Pon3), mRNA.	paraoxonase 3				GeneID:269823; LocusID:269823; MGI:106686; GI:27370510		arylesterase activity; hydrolase activity	extracellular space	NM_173006	Mm.9122
2935247	1.93645	1403.93	2718.65	Ndrl	Ndrl	NM_008681	Ndrl	15	15		Mus musculus N-myc downstream regulated-like (Ndrl), mRNA.	N-myc downstream regulated-like				GeneID:17990; LocusID:17990; MGI:1095397; GI:6679030				NM_008681	Mm.30837
1817968	1.9315	157.283	303.793	Spata9	1700030K01Rik	AK020885		13 C1	13		Mus musculus adult retina cDNA, RIKEN full-length enriched library, clone:A930023H06 product:similar to NYD-SP16 [Homo sapiens], full	spermatogenesis associated 9			HTC; CAP trapper					NM_029343	Mm.244185
2905541	1.92629	1202	2315.4	Srl	Srl	NM_175347	Srl	16	16		Mus musculus sarcalumenin (Srl), mRNA.	sarcalumenin				GeneID:106393; LocusID:106393; MGI:2146620; GI:34328417		calcium ion binding	extracellular space	NM_175347	Mm.35811
2951839	1.92604	3482.18	6706.81	D10Ertd322e	D10Ertd322e	NM_026065	D10Ertd322e	10 39.0 cM	0		Mus musculus DNA segment, Chr 10, ERATO Doi 322, expressed (D10Ertd322e), mRNA.	RIKEN cDNA 2900055D03				GeneID:67270; LocusID:67270; MGI:1196413; GI:13385564		structural constituent of ribosome	mitochondrion	NM_026065	Mm.30008
1823311	1.92533	327.292	630.145	I-8-23	I-8-23	U06664		10 D2	10		Mus musculus Balb/c mid-G1 serum response (I-8-23) mRNA, 5' sequence.										Mm.169755
1808664	1.89043	8162.06	15429.8	Ndufa4	Ndufa4	NM_010886	Ndufa4	6	6		Mus musculus NADH dehydrogenase (ubiquinone) 1 alpha subcomplex, 4 (Ndufa4), mRNA.	NADH dehydrogenase (ubiquinone) 1 alpha subcomplex, 4				GeneID:17992; LocusID:17992; MGI:107686; GI:33563266		NADH dehydrogenase (ubiquinone) activity; NADH dehydrogenase activity; oxidoreductase activity	mitochondrion; respiratory chain complex I (sensu Eukaryota)	NM_010886	Mm.41926
1823652	1.8875	213.794	403.537	BC024561	BC024561	NM_153576	BC024561	7	7		Mus musculus cDNA sequence BC024561 (BC024561), mRNA.	VEGF co-regulated chemokine 1				GeneID:232983; LocusID:232983; MGI:2387642; GI:24233521				NM_153576	Mm.10545
2958568	1.88526	348.005	656.08	Aldh1a1	1700127G21Rik	AK018993	E030003E18Rik	19	19		Mus musculus adult male testis cDNA, RIKEN full-length enriched library, clone:1700127G21 product:unknown EST, full insert				HTC; CAP trapper						Mm.250866
2901759	1.88026	524.822	986.799	Cap2	Cap2	NM_026056	Cap2	13	13		Mus musculus CAP, adenylate cyclase-associated protein, 2 (yeast) (Cap2), mRNA.	CAP, adenylate cyclase-associated protein, 2				GeneID:67252; LocusID:67252; MGI:1914502; GI:13385554			membrane	NM_026056	Mm.44529
2959788	1.87035	378.833	708.548	2610024B07Rik	B230114H05Rik	BC049153	2610024B07Rik	7 E3	7		Mus musculus RIKEN cDNA 2610024B07 gene, mRNA (cDNA clone IMAGE:6312095), partial cds.										Mm.24685
2950482	1.86854	768.739	1436.42	1110030K22Rik	1110030K22Rik	NM_024230	1110030K22Rik	2	2		Mus musculus RIKEN cDNA 1110030K22 gene (1110030K22Rik), mRNA.	RIKEN cDNA 1110030K22				GeneID:68678; LocusID:68678; MGI:1915928; GI:13195656				NM_024230	Mm.33452
2907008	1.8656	614.571	1146.55	Yipf7	2310016N21Rik	NM_023784		5	5		Mus musculus RIKEN cDNA 2310016N21 gene (2310016N21Rik), mRNA.	RIKEN cDNA 2310016N21				GeneID:75581; MGI:1922831; GI:12963821			integral to membrane	NM_023784	Mm.154776
2958019	1.83417	219.04	401.756	4631408O11Rik	4631408O11Rik	AK014514	4631408O11Rik	2	2		Mus musculus 0 day neonate skin cDNA, RIKEN full-length enriched library, clone:4631408O11 product:unknown EST, full insert				HTC; CAP trapper						Mm.2935
1803624	1.83201	712.9	1306.04		Col6a3	NM_009935			0		Mus musculus procollagen, type VI, alpha 3 (Col6a3), mRNA.
2950386	1.82497	179.675	327.902	E430004N04Rik	E430004N04Rik	NM_178666	E430004N04Rik	10	10		Mus musculus RIKEN cDNA E430004N04 gene (E430004N04Rik), mRNA.	RIKEN cDNA E430004N04 gene				GeneID:210757; LocusID:210757; MGI:2443552; GI:30520043				NM_178666	Mm.123021
2928504	1.80465	171.518	309.53	Hisppd2a	B430315C20Rik	NM_178795		2	2		Mus musculus RIKEN cDNA B430315C20 gene (B430315C20Rik), mRNA.	RIKEN cDNA B430315C20 gene				GeneID:327655; LocusID:327655; MGI:2443281; GI:34328431		acid phosphatase activity		NM_178795	Mm.86367
1817011	1.80044	401.385	722.672	A830093I24Rik	A830093I24Rik	NM_175431	A830093I24Rik	12	12		Mus musculus RIKEN cDNA A830093I24 gene (A830093I24Rik), mRNA.	RIKEN cDNA A830093I24 gene				GeneID:207921; LocusID:207921; MGI:2442121; GI:30425150				NM_175431	Mm.184898
2907115	1.7867	1643.68	2936.76	Trdn		NM_029726			0		Mus musculus triadin (Trdn), mRNA.
2958306	1.77025	146.925	260.094	2310010M24Rik	2310010M24Rik	NM_027990	2310010M24Rik	2	2		Mus musculus RIKEN cDNA 2310010M24 gene (2310010M24Rik), mRNA.	RIKEN cDNA 2310010M24				GeneID:71897; LocusID:71897; MGI:1919147; GI:21313662				NM_027990	Mm.41381
1818650	1.75779	315.148	553.964	ORF	ORF	AJ250694		10	10		Mus musculus partial cDNA for skeletal muscle genes.				ORF						Mm.338513
2959376	1.74233	1449.64	2525.75	Fyco1	Fyco1	NM_148925	Fyco1	9 71.3 cM	0		Mus musculus FYVE and coiled-coil domain containing 1 (Fyco1), mRNA.	FYVE and coiled-coil domain containing 1				GeneID:17281; LocusID:17281; MGI:107277; GI:22779868			GO:16021(integral to membrane)	NM_148925	Mm.252941
2905375	1.74129	277.561	483.313	Itgb1bp2	Itgb1bp2	NM_013712	Itgb1bp2	band D	0		Mus musculus integrin beta 1 binding protein 2 (Itgb1bp2), mRNA.	melusin				GeneID:26549; LocusID:26549; MGI:1353420; GI:7305191		calcium ion binding; zinc ion binding	Z disc	NM_013712	Mm.46232
2942208	1.73435	732.488	1270.39	Tm4sf2	Tm4sf2	NM_019634	Tspan7	X	20		Mus musculus transmembrane 4 superfamily member 2 (Tm4sf2), mRNA.	transmembrane 4 superfamily member 2				GeneID:21912; MGI:1298407; GI:9790005			integral to membrane	NM_019634	Mm.18590
1803777	1.73284	459.079	795.508	Cd109	Cd109	NM_153098	Cd109	9	9		Mus musculus CD109 antigen (Cd109), mRNA.	CD109 antigen				GeneID:235505; LocusID:235505; MGI:2445221; GI:23346525		endopeptidase inhibitor activity	extracellular space	NM_153098	Mm.32955
1808153	1.71453	789.024	1352.81	Lox	Lox	NM_010728	Lox	18 29.0 cM	0		Mus musculus lysyl oxidase (Lox), mRNA.	lysyl oxidase				GeneID:16948; LocusID:16948; MGI:96817; GI:6754568		copper ion binding; oxidoreductase activity; protein-lysine 6-oxidase activity	extracellular space	NM_010728	Mm.172
2958482	1.71451	395.761	678.538	2310076G13Rik	2310076G13Rik	AK010199	2310076G13Rik	1	1		Mus musculus adult male tongue cDNA, RIKEN full-length enriched library, clone:2310076G13 product:unclassifiable, full insert				HTC; CAP trapper						Mm.38133
2934218	1.70638	890.43	1519.41	2410127L17Rik	2410127L17Rik	NM_026120	2410127L17Rik	19	19		Mus musculus RIKEN cDNA 2410127L17 gene (2410127L17Rik), mRNA.	RIKEN cDNA 2410127L17				GeneID:67383; LocusID:67383; MGI:1914633; GI:31981066		methyltransferase activity		NM_026120	Mm.306602
2931476	1.70582	394.819	673.491	Pcnx	Pcnx	NM_018814	Pcnx	12	12		Mus musculus pecanex homolog (Drosophila) (Pcnx), mRNA.	pecanex homolog				GeneID:54604; LocusID:54604; MGI:1891924; GI:52632387			integral to membrane	NM_018814	Mm.86584
2927980	1.70161	417.833	710.989	Tjp1	Tjp1	NM_009386	Tjp1	7 28.5 cM	0		Mus musculus tight junction protein 1 (Tjp1), mRNA.	tight junction protein 1				GeneID:21872; LocusID:21872; MGI:98759; GI:6678355		protein binding	adherens junction; intercellular canaliculus; membrane; nucleus; plasma membrane; tight junction	NM_009386	Mm.4342
2959425	1.6953	560.993	951.051	4930555G01Rik; 2610042L04Rik	4930555G01Rik;2610042L04Rik	NM_175393	4930555G01Rik; 2610042L04Rik	14	14		Mus musculus RIKEN cDNA 4930555G01 gene (4930555G01Rik), mRNA.; Mus musculus RIKEN cDNA 2610042L04 gene (2610042L04Rik), mRNA.	RIKEN cDNA 4930555G01; RIKEN cDNA 2610042L04				GeneID:108978; LocusID:108978; MGI:1922055; GI:30425104; GeneID:67055; LocusID:67055; MGI:1914305; GI:42475985				NM_175393; NM_025940	Mm.277391; Mm.321089
1804566	1.69489	489.623	829.857	6720469N11Rik	6720469N11Rik	NM_177138		3	3		Mus musculus RIKEN cDNA 6720469N11 gene (6720469N11Rik), mRNA.	RIKEN cDNA 6720469N11 gene				GeneID:320339; LocusID:320339; MGI:2443842; GI:28893101				NM_177138	Mm.347728
1816935	1.69047	161.723	273.388	8230402K04Rik	8230402K04Rik	NM_177755	8230402K04Rik	15	15		Mus musculus RIKEN cDNA 8230402K04 gene (8230402K04Rik), mRNA.	hypothetical protein 8230402K04				GeneID:268807; LocusID:268807; MGI:3045310; GI:29244256		ion channel activity		NM_177755	Mm.124498
2925086	1.68869	947.868	1600.66	2610020P09Rik	#NA	AK011494	2610020P09Rik	4	4		Mus musculus 10 days embryo whole body cDNA, RIKEN full-length enriched library, clone:2610020P09 product:unclassifiable, full				HTC; CAP trapper
2959968	1.68502	188.336	317.349	AK129302	AK129302	NM_001003916	AK129302	X	20		synonyms: Gm372, KIAA1166, MGC105164, mKIAA1166; Mus musculus cDNA sequence AK129302 (AK129302), mRNA.	cDNA sequence AK129302				GeneID:245522; LocusID:245522; MGI:2679294; GI:51491858				NM_001003916	Mm.336158
1823496	1.68272	175.144	294.718	A530083I02Rik		NM_173444			0		Mus musculus RIKEN cDNA A530083I02 gene (A530083I02Rik), mRNA.
1808365	1.67721	632.525	1060.88	4921509F24Rik	4921509F24Rik	AK014852	4921509F24Rik	9 A4	9		Mus musculus adult male testis cDNA, RIKEN full-length enriched library, clone:4921509F24 product:hypothetical Glycoside hydrolase				HTC; CAP trapper	GI:12852936		hydrolase activity		XM_134707	Mm.78118
2959709	1.67304	698.64	1168.85	Gcap14	AI035535	BC020073		14 B	14		Mus musculus cDNA clone IMAGE:4021027, partial cds.	granule cell antiserum positive 14								NM_028407	Mm.27621
2924601	1.67178	819.387	1369.83	Txlnb	2310001N14Rik	NM_138628		between Cni-rs2 and Mtap7	0		Mus musculus RIKEN cDNA 2310001N14 gene (2310001N14Rik), mRNA.	muscle specific protein				GeneID:378431; LocusID:378431; MGI:2671945; GI:20137010				NM_138628	Mm.283493
1807969	1.66817	292.072	487.224	1110018M03Rik	1110018M03Rik	NM_026271	1110018M03Rik	2	2		Mus musculus RIKEN cDNA 1110018M03 gene (1110018M03Rik), mRNA.	RIKEN cDNA 1110018M03				GeneID:67606; LocusID:67606; MGI:1914856; GI:13385776			extracellular space	NM_026271	Mm.291809
2942315	1.66455	312.032	519.392	Tpst1	Tpst1	NM_013837	Tpst1	5	5		Mus musculus protein-tyrosine sulfotransferase 1 (Tpst1), mRNA.	protein-tyrosine sulfotransferase 1		O-sulfation of tyrosine residues within acidic motifs of polypeptides		GeneID:22021; LocusID:22021; MGI:1298231; GI:7305591		sulfotransferase activity	extracellular space; integral to membrane	NM_013837	Mm.332720
1808049	1.66418	1848.86	3076.83	Olfml3	Olfml3	NM_133859	Olfml3	3	3		Mus musculus olfactomedin-like 3 (Olfml3), mRNA.	olfactomedin-like 3				GeneID:99543; LocusID:99543; MGI:1914877; GI:19527076			extracellular space	NM_133859	Mm.211535
2958273	1.6634	201.738	335.57	9430020K01Rik	1110056P05Rik	AK004276	9430020K01Rik	18 A1	18		Mus musculus 18-day embryo whole body cDNA, RIKEN full-length enriched library, clone:1110056P05 product:unclassifiable, full				HTC; CAP trapper					XM_140198	Mm.33179
2958812	1.66239	412.604	685.91	E130013N09Rik	A930034L06Rik	AK053395	E130013N09Rik	2 H1	2		Mus musculus 0 day neonate eyeball cDNA, RIKEN full-length enriched library, clone:E130013N09 product:imprinted gene in the				HTC; CAP trapper						Mm.355601
2957583	1.6531	752.012	1243.15	AI447928	2900001A12Rik	AK046455		17 E1.1	17		Mus musculus adult male corpora quadrigemina cDNA, RIKEN full-length enriched library, clone:B230387C07 product:similar to				HTC; CAP trapper						Mm.34706
1808359	1.64676	1075.62	1771.28	Oat	Oat	NM_016978	Oat	7 63.0 cM	0		Mus musculus ornithine aminotransferase (Oat), mRNA.	ornithine aminotransferase				GeneID:18242; LocusID:18242; MGI:97394; GI:8393866		ornithine-oxo-acid transaminase activity; pyridoxal phosphate binding; transferase activity	mitochondrion	NM_016978	Mm.13694
2934255	1.64084	641.032	1051.83	1200003C05Rik	1200003C05Rik	NM_024205	1200003C05Rik	12	12		Mus musculus RIKEN cDNA 1200003C05 gene (1200003C05Rik), mRNA.	RIKEN cDNA 1200003C05				GeneID:104771; LocusID:104771; MGI:1915057; GI:21312774				NM_024205	Mm.278477
2905495	1.63937	1416.85	2322.74	Acyp2	Acyp2	NM_029344	Acyp2	11	11		Mus musculus acylphosphatase 2, muscle type (Acyp2), mRNA.	acylphosphatase 2, muscle type				GeneID:75572; LocusID:75572; MGI:1922822; GI:27229219		acylphosphatase activity; calcium ion binding; hydrolase activity		NM_029344	Mm.28407
2950522	1.63737	275.359	450.865	AW046396	AW046396	NM_177836		1	1		Mus musculus expressed sequence AW046396 (AW046396), mRNA.	expressed sequence AW046396				GeneID:329173; LocusID:329173; MGI:2138543; GI:29244406				NM_177836	Mm.124892
2899852	1.63584	1086.7	1777.67	Lhfp	2810489O06Rik	NM_175386		3	3		Mus musculus RIKEN cDNA 2810489O06 gene (2810489O06Rik), mRNA.	RIKEN cDNA 2810489O06				GeneID:108927; LocusID:108927; MGI:1920048; GI:30425092			integral to membrane	NM_175386	Mm.118617
2959149	1.63288	275.421	449.729	Stox2	4933409N07Rik	AK051663		8 B1.1	8		Mus musculus 12 days embryo spinal ganglion cDNA, RIKEN full-length enriched library, clone:D130062O22 product:unknown EST, full insert	RIKEN cDNA 4933409N07			HTC; CAP trapper					NM_175162	Mm.23973
2934366	1.63236	855.697	1396.81	Gcap14	2900054P12Rik	NM_028407	Gcap14	14	14		Mus musculus RIKEN cDNA 2900054P12 gene (2900054P12Rik), mRNA.	granule cell antiserum positive 14				GeneID:72972; MGI:101859; GI:27754162				NM_028407	Mm.27621
2934828	1.62651	634.304	1031.7	Glt8d1	2410004H05Rik	NM_029626		14	14		Mus musculus RIKEN cDNA 2410004H05 gene (2410004H05Rik), mRNA.	RIKEN cDNA 2410004H05				GeneID:76485; LocusID:76485; MGI:1923735; GI:21313216		transferase activity		NM_029626	Mm.8766
2931625	1.62179	310.001	502.757	C530047H08Rik		NM_176898			0		Mus musculus RIKEN cDNA C530047H08 gene (C530047H08Rik), mRNA.
1804335	1.62063	324.52	525.929	5430402O13Rik	3110047M22Rik	AK014187	5430402O13Rik	6	6		Mus musculus 13 days embryo head cDNA, RIKEN full-length enriched library, clone:3110047M22 product:unclassifiable, full insert				HTC; CAP trapper						Mm.360798
2907243	1.61818	360.195	582.862	Lrrc15	Lrrc15	BC050245	Lrrc15	16 B2	16		Mus musculus leucine rich repeat containing 15, mRNA (cDNA clone MGC:56912 IMAGE:6312567), complete cds.	Lrrc15 protein			MGC	GeneID:74488; MGI:1921738; GI:29571143			extracellular matrix (sensu Metazoa); integral to membrane	NM_028973	Mm.290677
2959757	1.61579	246.512	398.312	AW060207	AW060207	NM_144911	AW060207	5	5		Mus musculus expressed sequence AW060207 (AW060207), mRNA.	expressed sequence AW060207				GeneID:231571; LocusID:231571; MGI:2141142; GI:21450301				NM_144911	Mm.159681
2935200	1.61495	4255.54	6872.5	4930481A15Rik	4930481A15Rik	AK015604	4930481A15Rik	19 A	19		Mus musculus adult male testis cDNA, RIKEN full-length enriched library, clone:4930481A15 product:unknown EST, full insert				HTC; CAP trapper					XM_488866	Mm.264625
1807874	1.61349	335.551	541.406	Akr1e1	Akr1e1	NM_018859	Akr1e1	13	13		Mus musculus aldo-keto reductase family 1, member E1 (Akr1e1), mRNA.	aldo-keto reductase family 1, member E1		expressed protein catalyzes the reduction of various aldehydes and quinones		GeneID:56043; LocusID:56043; MGI:1914758; GI:9256562		oxidoreductase activity		NM_018859	Mm.251908
2957759	1.60347	223.43	358.262	Dnm3	Npn1	Z31360	Dnm3os	1 H2.1	1		M.musculus (Balb/C) P/L01 mRNA.	neoplastic progression 1			P/L01 gene	GI:467580; UniProt/TrEMBL:Q62078				NM_021276	Mm.29567
1823439	1.60216	308.812	494.766	4921517B04Rik	C630030B20	AK083236	4921517B04Rik	3 H2	3		Mus musculus adult male hippocampus cDNA, RIKEN full-length enriched library, clone:C630030B20 product:hypothetical protein,				HTC; CAP trapper	GI:26350363		ligase activity		XM_357332	Mm.187793
2905566	1.60054	188.525	301.742	Matn2	Matn2	NM_016762	Matn2	15	15		Mus musculus matrilin 2 (Matn2), mRNA.	matrilin 2				GeneID:17181; LocusID:17181; MGI:109613; GI:7949076			extracellular matrix (sensu Metazoa); extracellular space	NM_016762	Mm.3511
2951273	1.59874	918.982	1469.22	Agtpbp1	Agtpbp1	NM_023328	Agtpbp1	13 37.0 cM	0		Mus musculus ATP/GTP binding protein 1 (Agtpbp1), mRNA.	ATP/GTP binding protein 1				GeneID:67269; LocusID:67269; MGI:2159437; GI:12963641			cytoplasm; nucleus	NM_023328	Mm.153008
2959421	1.59874	436.394	697.682	0610039J04Rik	2810004N23Rik	AK010304	0610039J04Rik	8 E2	8		Mus musculus ES cells cDNA, RIKEN full-length enriched library, clone:2400009A05 product:hypothetical protein, full insert	RIKEN cDNA 0610039J04			HTC; CAP trapper	GI:12845648			GO:5634(nucleus)	NM_025615	Mm.24141
2934484	1.59544	2264.54	3612.93	Usmg4	Usmg4	NM_031401	Usmg4	3 51.5 cM	0		Mus musculus upregulated during skeletal muscle growth 4 (Usmg4), mRNA.	upregulated during skeletal muscle growth 4				GeneID:83679; LocusID:83679; MGI:1891434; GI:14010857				NM_031401	Mm.348047
2957624	1.58525	459.774	728.856	mKIAA1209	mKIAA1209	AK122468	Plekhg1	10	10		Mus musculus mRNA for mKIAA1209 protein.	mKIAA1209 protein			FLI_CDNA	GI:28972668		GO:5085(guanyl-nucleotide exchange factor activity)		XM_136911	Mm.150831
2951687	1.5841	1271.64	2014.4	Pls3	Pls3	NM_145629	Pls3	X	20		Mus musculus plastin 3 (T-isoform) (Pls3), mRNA.	plastin 3 precursor				GeneID:102866; LocusID:102866; MGI:104807; GI:21704120		actin binding; calcium ion binding		NM_145629	Mm.28777
2928380	1.58002	829.172	1310.11	Itm2a	Itm2a	NM_008409	Itm2a	X 37.0 cM	0		Mus musculus integral membrane protein 2A (Itm2a), mRNA.	integral membrane protein 2A				GeneID:16431; LocusID:16431; MGI:107706; GI:51556454			integral to membrane	NM_008409	Mm.193
2959585	1.57645	637.82	1005.49	C330018J07Rik	C330018J07Rik	BC008232		16 B3	16		Mus musculus, clone IMAGE:2647796, mRNA.										Mm.212606
2934060	1.5621	1488.07	2324.53	BC019977	BC019977	NM_144941	Rprc1	4	4		Mus musculus cDNA sequence BC019977 (BC019977), mRNA.	cDNA sequence BC019977				GeneID:245877; LocusID:245877; MGI:2384297; GI:31542192				NM_144941	Mm.266716
2934697	1.55849	854.443	1331.64	BC026657	BC026657	NM_029895	BC026657	2 A3	2		Mus musculus cDNA sequence BC026657, mRNA (cDNA clone IMAGE:4988846), partial cds.	BC026657 protein				GeneID:208618; MGI:2442648; GI:20073019				XM_622875	Mm.237935
2950370	1.55313	619.522	962.199	2310001H13Rik	2310001H13Rik	NM_175114	2310001H13Rik	9	9		Mus musculus RIKEN cDNA 2310001H13 gene (2310001H13Rik), mRNA.	RIKEN cDNA 2310001H13				GeneID:67095; LocusID:67095; MGI:1914345; GI:29366810			GO:5634(nucleus)	NM_175114	Mm.358701
2950790	1.55179	713.331	1106.94	Zbtb20	7330412A13Rik	BC048953		16	16		Mus musculus, clone IMAGE:6484816, mRNA.	zinc finger and BTB domain containing 20						GO:3677(DNA binding); GO:46872(metal ion binding); GO:8270(zinc ion binding)	GO:5634(nucleus)	NM_019778	Mm.136238
2928178	1.55112	1854.93	2877.22	Tm4sf1	Tm4sf1	NM_008536	Tm4sf1	3	3		Mus musculus transmembrane 4 superfamily member 1 (Tm4sf1), mRNA.	transmembrane 4 superfamily member 1				GeneID:17112; LocusID:17112; MGI:104678; GI:6678762			integral to membrane	NM_008536	Mm.856
1807970	1.54917	1139.06	1764.6	Hrc	Hrc	NM_010473	Hrc	7 20.4 cM	0		Mus musculus histidine rich calcium binding protein (Hrc), mRNA.	histidine rich calcium binding protein				GeneID:15464; LocusID:15464; MGI:96226; GI:6754242		structural molecule activity	extracellular space	NM_010473	Mm.39968
2958942	1.54787	1215.15	1880.89	Phtf2	Phtf2	NM_172992	Phtf2	5	5		Mus musculus putative homeodomain transcription factor 2 (Phtf2), mRNA.	putative homeodomain transcription factor 2				GeneID:68770; LocusID:68770; MGI:1916020; GI:34328397			nucleus	NM_172992	Mm.86410
2957972	1.54772	331.058	512.383	2700089E24Rik	2700089E24Rik	BC053418	2700089E24Rik	6 G1	6		Mus musculus RIKEN cDNA 2700089E24 gene, mRNA (cDNA clone IMAGE:6586830), partial cds.									XR_000451	Mm.291762
2959807	1.53811	746.671	1148.47	3732412D22Rik	3732412D22Rik	NM_001001980	3732412D22Rik	5	5		synonym: mKIAA1102; go_function: zinc ion binding [goid 0008270] [evidence IEA]; go_function: metal ion binding [goid 0046872] [evidence IEA]; Mus musculus RIKEN cDNA 3732412D22 gene (3732412D22Rik), mRNA.	RIKEN cDNA 3732412D22				GeneID:77569; LocusID:77569; MGI:1924819; GI:50233830		calmodulin binding		NM_001001980	Mm.18830
1808368	1.53636	734.374	1128.27	Galnt14	Galnt14	AK002747	Galnt14	17 E2	17		Mus musculus adult male kidney cDNA, RIKEN full-length enriched library, clone:0610033M06 product:similar to CDNA FLJ12691 FIS,	UDP-N-acetyl-alpha-D-galactosamine:polypeptide N-acetylgalactosaminyltransferase 14			HTC; CAP trapper	GI:12832954		manganese ion binding; sugar binding; transferase activity; transferase activity, transferring glycosyl groups	Golgi apparatus; integral to membrane	NM_027864	Mm.271953
2905523	1.53079	959.399	1468.64	Fstl1	Fstl1	NM_008047	Fstl1	16 27.3 cM	0		Mus musculus follistatin-like 1 (Fstl1), mRNA.	follistatin-like 1				GeneID:14314; LocusID:14314; MGI:102793; GI:31560699		calcium ion binding; heparin binding	extracellular space	NM_008047	Mm.182434
1808267	1.52868	2600.04	3974.65	Hmgcl	Hmgcl	NM_008254	Hmgcl	4 65.6 cM	0		Mus musculus 3-hydroxy-3-methylglutaryl-Coenzyme A lyase (Hmgcl), mRNA.	3-hydroxy-3-methylglutaryl-Coenzyme A lyase				GeneID:15356; LocusID:15356; MGI:96158; GI:6680233		catalytic activity; hydroxymethylglutaryl-CoA lyase activity	extracellular space; mitochondrion	NM_008254	Mm.22668
2934137	1.52564	871.21	1329.15	Mrpl50	Mrpl50	NM_178603	Mrpl50	4 24.0 cM	0		Mus musculus mitochondrial ribosomal protein L50 (Mrpl50), mRNA.	mitochondrial ribosomal protein L50				GeneID:28028; LocusID:28028; MGI:107329; GI:30519921		oxidoreductase activity; structural constituent of ribosome	mitochondrion	NM_178603	Mm.30052
2950324	1.51966	577.685	877.885	D930010J01Rik	D930010J01Rik	NM_134147	D930010J01Rik	19	19		Mus musculus RIKEN cDNA D930010J01 gene (D930010J01Rik), mRNA.	RIKEN cDNA D930010J01				GeneID:107227; LocusID:107227; MGI:2147583; GI:19527384			mitochondrion	NM_134147	Mm.135815
2941472	1.51666	544.221	825.398	D5Ertd135e	D5Ertd135e	NM_172490	D5Ertd135e	5 31.0 cM	0		Mus musculus DNA segment, Chr 5, ERATO Doi 135, expressed (D5Ertd135e), mRNA.	DNA segment, Chr 5, ERATO Doi 135, expressed				GeneID:211006; LocusID:211006; MGI:1098791; GI:27369676				NM_172490	Mm.244719
2959433	1.50837	572.71	863.858	mKIAA1635	mKIAA1635	AK129412	Med12l	3 D	3		Mus musculus mRNA for mKIAA1635 protein.	mKIAA1635 protein			FLI_CDNA	GI:37360488				XM_887994	Mm.228086
2958829	1.50653	341.091	513.864	Fer1l3	Fer1l3	AK087302	Fer1l3	19 C2	19		Mus musculus 0 day neonate lung cDNA, RIKEN full-length enriched library, clone:E030042N20 product:MYOFERLIN (FER-1 LIKE PROTEIN 3)				HTC; CAP trapper	GI:26352420				XM_283556	Mm.34674
2959666	1.50512	1041.11	1566.99	D15Ertd621e	D15Ertd621e	NM_145959	D15Ertd621e	15 33.2 cM	0		Mus musculus DNA segment, Chr 15, ERATO Doi 621, expressed (D15Ertd621e), mRNA.	cDNA sequence BC033609				GeneID:210998; LocusID:210998; MGI:1277178; GI:22122393				NM_145959	Mm.3224
2959276	1.4497	966.479	1401.1	D6Bwg1452e	D6Bwg1452e	AK004185	D6Bwg1452e	4	4		Mus musculus 18-day embryo whole body cDNA, RIKEN full-length enriched library, clone:1110046I03 product:unknown EST, full insert				HTC; CAP trapper					XM_143984	Mm.259506
2935037	0.714824	1630.23	1165.33	3230401M21Rik	3230401M21Rik	BC025468	3230401M21Rik	17 A3.3	17		Mus musculus RIKEN cDNA 3230401M21 gene, mRNA (cDNA clone IMAGE:5351883), partial cds.	3230401M21Rik protein				GeneID:106618; MGI:1921267; GI:19343779					Mm.35470
1804260	0.691651	1366.73	945.297	Guca2a	Guca2a	NM_008190	Guca2a	4 57.0 cM	0		Mus musculus guanylate cyclase activator 2a (guanylin) (Guca2a), mRNA.	guanylate cyclase activator 2a (guanylin)				GeneID:14915; LocusID:14915; MGI:102738; GI:6680133		enzyme activator activity	extracellular space	NM_008190	Mm.2614
1808012	0.682794	964.487	658.546	AI840826	Kua	NM_145538	AI840826	2 49.6 cM	0		Mus musculus ubiquitin-conjugating enzyme variant Kua (Kua), mRNA.	ubiquitin-conjugating enzyme variant Kua				GeneID:407243; LocusID:407243; MGI:2142624; GI:21704060				NM_145538	Mm.4863
2957312	0.681098	1292.8	880.522	9830130M13	9830130M13	NM_177713	9830130M13Rik	13	13		Mus musculus hypothetical protein 9830130M13 (9830130M13), mRNA.	hypothetical protein 9830130M13				GeneID:238875; LocusID:238875; GI:29244178				NM_177713	Mm.30533
2959060	0.67259	581.758	391.285	Susd3	1700017I11Rik	NM_025491	Susd3	13	13		Mus musculus RIKEN cDNA 1700017I11 gene (1700017I11Rik), mRNA.	Sushi domain (SCR repeat) containing				GeneID:66329; LocusID:66329; MGI:1913579; GI:21702740				NM_025491	Mm.34308
2959952	0.67058	614.247	411.902	5133400G04Rik	5133400G04Rik	NM_027733	5133400G04Rik	18	18		Mus musculus RIKEN cDNA 5133400G04 gene (5133400G04Rik), mRNA.	TATA-binding protein-like factor-interacting protein isoform 1				GeneID:71242; LocusID:71242; MGI:1918492; GI:56961629				NM_027733; NM_029485	Mm.151498
1807888	0.669627	886.196	593.421	C530043G21Rik	C530043G21Rik	NM_145413	C530043G21Rik	1	1		Mus musculus RIKEN cDNA C530043G21 gene (C530043G21Rik), mRNA.	family with sequence similarity 20, member B				GeneID:215015; LocusID:215015; MGI:2443990; GI:21703824			extracellular space	NM_145413	Mm.229107
2935115	0.664051	1394.65	926.119	2410015N17Rik	2410015N17Rik	NM_023203	2410015N17Rik	7	7		Mus musculus RIKEN cDNA 2410015N17 gene (2410015N17Rik), mRNA.	RIKEN cDNA 2410015N17				GeneID:66422; LocusID:66422; MGI:1913672; GI:12963573				NM_023203	Mm.29898
2924381	0.663402	730.491	484.609	4930471G24Rik	4930471G24Rik	AK015551	4930471G24Rik	13	13		Mus musculus adult male testis cDNA, RIKEN full-length enriched library, clone:4930471G24 product:unknown EST, full insert				HTC; CAP trapper					XM_888647	Mm.234326
2935231	0.658224	1734.4	1141.63	D6Wsu116e	D6Wsu116e	NM_026585	D6Wsu116e	6 50.3 cM	0		Mus musculus DNA segment, Chr 6, Wayne State University 116, expressed (D6Wsu116e), mRNA.	DNA segment, Chr 6, Wayne State University 116, expressed				GeneID:28006; LocusID:28006; MGI:106463; GI:27261816				NM_026585	Mm.28524
1805396	0.655647	514.093	337.064	Lrp2bp	2310006J04Rik	NM_026278	Lrp2bp	8	8		Mus musculus RIKEN cDNA 2310006J04 gene (2310006J04Rik), mRNA.	megalin-binding protein				GeneID:67620; MGI:1914870; GI:21312872		protein binding	cytoplasm	NM_026278	Mm.251453
1808097	0.654199	956.173	625.527	E130103I17Rik	E130103I17Rik	NM_181316	E130103I17Rik	9	9		Mus musculus RIKEN cDNA E130103I17 gene (E130103I17Rik), mRNA.	parathyroid hormone-responsive B1 gene				GeneID:319845; LocusID:319845; MGI:2442833; GI:37620185			extracellular space	NM_181316	Mm.176725
2953431	0.649829	1389.85	903.165	Dusp4	Dusp4	AK085591		8 A4	8		Mus musculus 0 day neonate kidney cDNA, RIKEN full-length enriched library, clone:D630044N08 product:unclassifiable, full insert				HTC; CAP trapper						Mm.170276
2959412	0.643374	2259.65	1453.8	2310003C23Rik	2310003C23Rik	BC059022	2310003C23Rik	2 H4	2		Mus musculus RIKEN cDNA 2310003C23 gene, mRNA (cDNA clone MGC:69708 IMAGE:6415235), complete cds.	RIKEN cDNA 2310003C23			MGC	GeneID:76425; MGI:1923675; GI:37748147			GO:5634(nucleus)	NM_029607	Mm.41464
2934991	0.638694	2171.24	1386.76	1500034E06Rik	1500034E06Rik	NM_030083	1500034E06Rik	11 B3	11		Mus musculus adult male cerebellum cDNA, RIKEN full-length enriched library, clone:1500034E06 product:hypothetical Small nuclear	MAK31-like protein			HTC; CAP trapper	GI:12858676			ribonucleoprotein complex	NM_030083	Mm.45683
2953315	0.637631	482.646	307.75	Brd4	Brd4	NM_198094	Brd4	17 20.0 cM	0		Mus musculus bromodomain containing 4 (Brd4), mRNA.	bromodomain containing 4 isoform 2				GeneID:57261; LocusID:57261; MGI:1888520; GI:37674287		GO:166(nucleotide binding)	nucleus	NM_020508; NM_198094	Mm.253518
2905845	0.636749	1180.87	751.92	Neb	Neb	AK086142		2	2		Mus musculus 15 days embryo head cDNA, RIKEN full-length enriched library, clone:D930007P05 product:unclassifiable, full insert				HTC; CAP trapper						Mm.246828
2933778	0.634081	763.87	484.356	Nipsnap3a	Nipsnap3a	NM_025623	Nipsnap3a	4	4		Mus musculus nipsnap homolog 3A (C. elegans) (Nipsnap3a), mRNA.	nipsnap homolog 3A				GeneID:66536; LocusID:66536; MGI:1913786; GI:13385084			mitochondrion	NM_025623	Mm.38244
2941434	0.632754	2907.93	1840	Drg1	Drg1	NM_007879	Drg1	11	11		Mus musculus developmentally regulated GTP binding protein 1 (Drg1), mRNA.	developmentally regulated GTP binding protein 1				GeneID:13494; LocusID:13494; MGI:1343297; GI:6681225		GTP binding		NM_007879	Mm.3250
1808466	0.629843	802.59	505.505	BC022224	BC022224	NM_177564	BC022224	11	11		Mus musculus cDNA sequence BC022224 (BC022224), mRNA.	cDNA sequence BC022224				GeneID:192970; LocusID:192970; MGI:2652816; GI:29243902				NM_177564	Mm.192213
2925437	0.627595	1558.03	977.81	D330022A01Rik	D330022A01Rik	NM_177090	D330022A01Rik	9	9		Mus musculus RIKEN cDNA D330022A01 gene (D330022A01Rik), mRNA.	similar to VLLR9392				GeneID:320169; MGI:2443519; GI:28893013				NM_177090	Mm.277125
2907281	0.624616	1649.35	1030.21	Hcst	Hcst	NM_011827		7	7		Mus musculus hematopoietic cell signal transducer (Hcst), mRNA.	hematopoietic cell signal transducer				GeneID:23900; LocusID:23900; MGI:1344360; GI:6754172			extracellular space; integral to membrane	NM_011827	Mm.24026
2959989	0.624374	3088.29	1928.25	1190002F15Rik	1190002F15Rik	AK004447	1190002F15Rik	6 G1	6		Mus musculus 18-day embryo whole body cDNA, RIKEN full-length enriched library, clone:1190002F15 product:hypothetical protein,				HTC; CAP trapper						Mm.5935
2924939	0.621419	596.502	370.677	4930438A08Rik	4930438A08Rik	AK015331	4930438A08Rik	11 B1.3	11		Mus musculus adult male testis cDNA, RIKEN full-length enriched library, clone:4930438A08 product:hypothetical FAD-linked				HTC; CAP trapper	GI:12853628				XM_618872	Mm.78454
1818077	0.616792	588.48	362.969	Duox2		NM_177610			0
2933867	0.613877	2874.73	1764.73	Stard10	Stard10	NM_019990	Stard10	7	7		Mus musculus START domain containing 10 (Stard10), mRNA.	START domain containing 10				GeneID:56018; LocusID:56018; MGI:1860093; GI:9910482				NM_019990	Mm.28896
1823051	0.61301	706.182	432.897	Tnik	C630040K21Rik	AK021275	C630040K21Rik	3 A3	3		Mus musculus adult male hippocampus cDNA, RIKEN full-length enriched library, clone:C630040K21 product:inferred: RIKEN cDNA				HTC; CAP trapper						Mm.126193
2941439	0.612693	2041.52	1250.83	D13Wsu50e	D13Wsu50e	NM_138596	D13Wsu50e	13 41.0 cM	0		Mus musculus DNA segment, Chr 13, Wayne State University 50, expressed (D13Wsu50e), mRNA.	DNA segment, Chr 13, Wayne State University 50, expressed				GeneID:28077; LocusID:28077; MGI:106331; GI:20070410				NM_138596	Mm.52583
1804901	0.611683	1604.18	981.248	Pira6	Pira6	NM_008848	Pira6	7; proximal end; 'between lapls3-4 and pmv4'	0		synonyms: 12M1, p91B, Pira10; isoform a is encoded by transcript variant 1; paired-Ig-like receptor A10; go_function: receptor activity [goid 0004872] [evidence IEA]; Mus musculus paired-Ig-like receptor A6 (Pira6), transcript variant 1, mRNA.; isoform b is encoded by transcript variant 2; Mus musculus paired-Ig-like receptor A6 (Pira6), transcript variant 2, mRNA.	paired-Ig-like receptor A6 isoform a; paired-Ig-like receptor A6 isoform b				GeneID:18729; LocusID:18729; MGI:1195974; GI:6679333; GI:6755068		receptor activity		NM_008848; NM_011093	Mm.371571
1808001	0.609485	1297.8	790.992	2010001M09Rik	2010001M09Rik	NM_027222	2010001M09Rik	18	18		Mus musculus RIKEN cDNA 2010001M09 gene (2010001M09Rik), mRNA.	RIKEN cDNA 2010001M09				GeneID:69816; LocusID:69816; MGI:1917066; GI:21312436			extracellular space	NM_027222	Mm.27252
1803820	0.606657	2692.15	1633.21	Stfa1	Stfa1	NM_001001332	Stfa1	16	16		Mouse cysteine proteinase inhibitor (MS1) mRNA sequence.	stefin A1			cysteine proteinase inhibitor; stefin 1			cysteine protease inhibitor activity; endopeptidase inhibitor activity	intracellular	NM_001001332	Mm.327618
2907159	0.605778	3357.69	2034.02	Cldn13	Cldn13	NM_020504	Cldn13	5	5		Mus musculus claudin 13 (Cldn13), mRNA.	claudin 13				GeneID:57255; LocusID:57255; MGI:1913102; GI:10048432		structural molecule activity	extracellular space; integral to membrane; tight junction	NM_020504	Mm.86652
2931344	0.601603	800.21	481.409	1700020B09Rik	1700020B09Rik	NM_175240	1700020B09Rik	7	7		Mus musculus RIKEN cDNA 1700020B09 gene (1700020B09Rik), mRNA.	RIKEN cDNA 1700020B09				GeneID:76415; LocusID:76415; MGI:1923665; GI:30172568			integral to membrane	NM_175240	Mm.259739
2899962	0.60102	2825.77	1698.35	D19Ertd144e	D19Ertd144e	NM_026373	Cdk2ap2	19	19		Mus musculus DNA segment, Chr 19, ERATO Doi 144, expressed (D19Ertd144e), mRNA.	DOC-1 related protein				GeneID:52004; LocusID:52004; MGI:1098779; GI:13385870				NM_026373	Mm.29609
1805034	0.600483	1977	1187.15	Igk-V	Igk-V	AF086602	Igk-V	6	6		Mus musculus immunoglobulin kappa chain variable region mRNA, partial cds.	immunoglobulin kappa chain variable region				GI:3695251				XM_485751	Mm.349280
2925523	0.598396	382.18	228.695	4930540A11Rik	4930540A11Rik	AK016005	4930540A11Rik	8	8		Mus musculus adult male testis cDNA, RIKEN full-length enriched library, clone:4930540A11 product:unclassifiable, full insert				HTC; CAP trapper
2958067	0.594517	886.541	527.063	Ddx17	2610007K22Rik	BC030497		15 E1	15		Mus musculus, clone IMAGE:5400381, mRNA.										Mm.29644
2951289	0.592166	3694.36	2187.67	Isg20	Isg20	NM_020583	Isg20	7	7		Mus musculus interferon-stimulated protein (Isg20), mRNA.	interferon-stimulated protein				GeneID:57444; LocusID:57444; MGI:1928895; GI:15805028		RNA binding; exonuclease activity; hydrolase activity; manganese ion binding	intracellular; nucleus	NM_020583	Mm.322843
2907160	0.590668	3130.38	1849.02	Sit	Sit	NM_019436	Sit1	4	4		Mus musculus SHP2 interacting transmembrane adaptor (Sit), mRNA.	SHP2-interacting transmembrane adaptor protein				GeneID:54390; LocusID:54390; MGI:1889342; GI:9507101			integral to membrane; plasma membrane	NM_019436	Mm.31775
2934249	0.590524	764.553	451.487	1110032O16Rik	1110032O16Rik	BC023442	1110032O16Rik	7 F3	7		Mus musculus RIKEN cDNA 1110032O16 gene, mRNA (cDNA clone MGC:32310 IMAGE:5026775), complete cds.	1110032O16Rik protein			MGC	GeneID:68742; MGI:1915992; GI:19484092				XM_133813	Mm.248646
2944177	0.586687	460.395	270.108	Inha	Inha	NM_010564	Inha	1 41.6 cM	0		Mus musculus inhibin alpha (Inha), mRNA.	inhibin alpha				GeneID:16322; LocusID:16322; MGI:96569; GI:40254367		growth factor activity; hormone activity	extracellular region; extracellular space	NM_010564	Mm.1100
2928511	0.583763	2487.27	1451.97	Acyp1	Acyp1	NM_025421	Acyp1	12	12		Mus musculus acylphosphatase 1, erythrocyte (common) type (Acyp1), mRNA.	acylphosphatase 1, erythrocyte (common) type				GeneID:66204; LocusID:66204; MGI:1913454; GI:13384810		acylphosphatase activity; hydrolase activity		NM_025421	Mm.311985
2951910	0.579928	14212.2	8242.06	\rplp2		NM_026020			0		Mus musculus ribosomal protein, large P2 (Rplp2), mRNA.
2931453	0.579703	1340.38	777.024	Tmem40	9030407H20Rik	NM_144805	Tmem40	6	6		Mus musculus RIKEN cDNA 9030407H20 gene (9030407H20Rik), mRNA.	transmembrane protein 40				GeneID:94346; MGI:2137870; GI:21450167			integral to membrane	NM_144805	Mm.29739
2958469	0.578014	1262.56	729.78	Mpeg1	Mpeg1	L20315	Mpeg1	19 A	19		Mus musculus MPS1 gene and mRNA, 3'end.	MPS1 protein		'unknown'	MPS1 protein	GI:431420				XM_129176	Mm.3999
2933554	0.575319	1303.17	749.74	2300002G24Rik	2300002G24Rik	NM_028798	2300002G24Rik	3	3		Mus musculus RIKEN cDNA 2300002G24 gene (2300002G24Rik), mRNA.	RIKEN cDNA 2300002G24				GeneID:74175; LocusID:74175; MGI:1921425; GI:21311957				NM_028798	Mm.35806
2934313	0.574879	1544.2	887.729	2310033P09Rik	2310033P09Rik	NM_024210	2310033P09Rik	11	11		Mus musculus RIKEN cDNA 2310033P09 gene (2310033P09Rik), mRNA.	RIKEN cDNA 2310033P09				GeneID:67862; LocusID:67862; MGI:1915112; GI:13259376				NM_024210	Mm.358708
2903994	0.574214	463.57	266.188	Hist2h2aa1	Hist2h2aa1	NM_013549	Hist2h2aa1	3 45.2 cM	0		Mus musculus histone 2, H2aa1 (Hist2h2aa1), mRNA.	histone 2, H2aa1				GeneID:15267; LocusID:15267; MGI:96097; GI:20799907		GO:3677(DNA binding)	GO:5694(chromosome); GO:786(nucleosome); GO:5634(nucleus)	NM_013549	Mm.261670
2928480	0.572262	6908.83	3953.66	Cd24a	Cd24a	NM_009846	Cd24a	10 26.0 cM	0		Mus musculus CD24a antigen (Cd24a), mRNA.	CD24a antigen				GeneID:12484; LocusID:12484; MGI:88323; GI:6753342			external side of plasma membrane	NM_009846	Mm.29742
2957814	0.57216	2297.81	1314.71	Cd177	1190003K14Rik	NM_026862		7	7		Mus musculus RIKEN cDNA 1190003K14 gene (1190003K14Rik), mRNA.	RIKEN cDNA 1190003K14				GeneID:68891; LocusID:68891; MGI:1916141; GI:34328436				NM_026862	Mm.292848
2950628	0.570718	1366.64	779.968	C030025P15Rik	C030025P15Rik	NM_177287		5	5		Mus musculus RIKEN cDNA C030025P15 gene (C030025P15Rik), mRNA.	RIKEN cDNA C030025P15 gene				GeneID:320895; LocusID:320895; MGI:2444984; GI:28893377				NM_177287	Mm.101432
1805012	0.570423	2515.27	1434.77	Igh-V	Igh-V	AF072777		12	12		Mus musculus 375.105 monoclonal anti-DNA IgM heavy chain variable region mRNA, partial cds.	monoclonal anti-DNA IgM heavy chain variable region				GI:3328077					Mm.313476
2941334	0.569873	4903.43	2794.33	Btf3l4	4632412E09Rik	NM_027453		4	4		Mus musculus RIKEN cDNA 4632412E09 gene (4632412E09Rik), mRNA.	similar to human MGC23908 protein				GeneID:70533; LocusID:70533; MGI:1915312; GI:29789195				NM_027453	Mm.371636
2910739	0.569532	1353.02	770.586	Snrpa1	Snrpa1	NM_021336	Snrpa1	7	7		Mus musculus small nuclear ribonucleoprotein polypeptide A' (Snrpa1), mRNA.	U2 small nuclear ribonucleoprotein polypeptide A'				GeneID:68981; LocusID:68981; MGI:1916231; GI:31981942		RNA binding	nucleus; ribonucleoprotein complex	NM_021336	Mm.821
2935125	0.560776	1785.42	1001.22	2700094K13Rik	2700094K13Rik	BC056177	2700094K13Rik	2	2		Mus musculus cDNA clone MGC:67366 IMAGE:5683334, complete cds.	Unknown (protein for MGC:67366)			MGC	GI:33440509		GO:8430(selenium binding)		NM_001033166	Mm.259293
2941622	0.560172	697.998	390.999	Ppp2r3a	Ppp2r3a	BC048614	4930526I15Rik	Un|28532933	0		Mus musculus RIKEN cDNA 4930526I15 gene, mRNA (cDNA clone IMAGE:6742539), partial cds.										Mm.271249
2910723	0.557659	2020.76	1126.9	Nubp2	Nubp2	NM_011956	Nubp2	17 10.0 cM	0		Mus musculus nucleotide binding protein 2 (Nubp2), mRNA.	nucleotide binding protein 2				GeneID:26426; LocusID:26426; MGI:1347072; GI:6754908		ATP binding		NM_011956	Mm.36718
2951842	0.555967	1384.56	769.769	Mrpl28	Mrpl28	NM_024227	Mrpl28	17	17		Mus musculus mitochondrial ribosomal protein L28 (Mrpl28), nuclear gene encoding mitochondrial protein, mRNA.	mitochondrial ribosomal protein L28				GeneID:68611; LocusID:68611; MGI:1915861; GI:26787989		structural constituent of ribosome	mitochondrion	NM_024227	Mm.273102
2904651	0.550507	526.518	289.852	Hspca	4932703K07Rik	AK016582	4932703K07Rik	12	12		Mus musculus adult male testis cDNA, RIKEN full-length enriched library, clone:4932703K07 product:unknown EST, full insert				HTC; CAP trapper						Mm.371565
2904682	0.549562	384.994	211.578	Zfp54	Zfp54	NM_011760	Zfp54	17 9.9 cM	0		Mus musculus zinc finger protein 54 (Zfp54), mRNA.	zinc finger protein 54				GeneID:22712; LocusID:22712; MGI:99201; GI:6756063		DNA binding; nucleic acid binding	nucleus	NM_011760	Mm.12916
2951676	0.544669	4706.35	2563.4	Grcc10	Grcc10	NM_013535	Grcc10	6 60.22 cM	0		Mus musculus gene rich cluster, C10 gene (Grcc10), mRNA.	C10 protein				GeneID:14790; LocusID:14790; MGI:1315201; GI:7305107				NM_013535	Mm.3172
2928120	0.54272	1311.77	711.925	Bst2	Bst2	NM_198095	Bst2	8	8		Mus musculus bone marrow stromal cell antigen 2 (Bst2), mRNA.	DAMP-1 protein				GeneID:69550; LocusID:69550; MGI:1916800; GI:37674242			integral to membrane	NM_198095	Mm.260325
2905891	0.542713	984.881	534.508	Klrc2	Klrc2;Klrc1;Klrc3	NM_010653	Klrc2; Klrc1; Klrc3	6; NK complex between Nkg2d and Nkg2c	0		synonym: NKG2C; go_function: receptor activity [goid 0004872] [evidence IEA]; Mus musculus killer cell lectin-like receptor subfamily C, member 2 (Klrc2), mRNA.; synonyms: NKG2A, NKG2B, CD159a; Mus musculus killer cell lectin-like receptor subfamily C, member 1 (Klrc1), mRNA.; synonym: Nkg2e; forms CD94/NKG2E heterodimer which is a receptor for the nonclassical major histocompatibility complex cl…	killer cell lectin-like receptor subfamily C, member 2; killer cell lectin-like receptor subfamily C, member 1; killer cell lectin-like receptor subfamily C, member 3				GeneID:16642; LocusID:16642; MGI:1336162; GI:6754468; GeneID:16641; LocusID:16641; MGI:1336161; GI:6754466; GeneID:58179; LocusID:58179; MGI:1929720; GI:10946714		receptor activity; sugar binding	integral to membrane	NM_010653; NM_010652; NM_021378	Mm.347927; Mm.56899; Mm.358684
2958057	0.539699	432.454	233.395	Nedd10	D430033D05Rik	BC059079	Nedd10	4 B3	4		Mus musculus neural precursor cell expressed, developmentally down-regulated gene 10, mRNA (cDNA clone IMAGE:6827030), partial										Mm.26479
1823315	0.533236	350.677	186.993	1700101O22Rik	1700101O22Rik	AK007110	1700101O22Rik	12	12		Mus musculus adult male testis cDNA, RIKEN full-length enriched library, clone:1700101O22 product:unclassifiable, full insert				HTC; CAP trapper						Mm.179463
1817504	0.53297	374.387	199.537	4930402F11Rik	4930402F11Rik	AK015048	4930402F11Rik	7	7		Mus musculus adult male testis cDNA, RIKEN full-length enriched library, clone:4930402F11 product:unclassifiable, full insert				HTC; CAP trapper						Mm.159063
2925302	0.530337	519.998	275.774	5830438M01Rik	5830438M01Rik	AK017980	5830438M01Rik	16	16		Mus musculus adult male thymus cDNA, RIKEN full-length enriched library, clone:5830438M01 product:unclassifiable, full insert				HTC; CAP trapper
2941362	0.527478	3631.42	1915.49	Nmi	Nmi	NM_019401	Nmi	2	2		Mus musculus N-myc (and STAT) interactor (Nmi), mRNA.	N-mcy (and STAT) interactor				GeneID:64685; LocusID:64685; MGI:1928368; GI:33469125				NM_019401	Mm.7491
2924581	0.525244	659.662	346.483	2810030E01Rik	2810030E01Rik	NM_028317	2810030E01Rik	2 A2	2		Mus musculus cDNA clone MGC:59463 IMAGE:6331376, complete cds.	2810030E01Rik protein			MGC	GeneID:72668; MGI:1919918; GI:29747852		DNA binding	nucleus	NM_028317	Mm.102183
2950654	0.518659	201.96	104.748	1700067C01Rik	1700067C01Rik	NM_029714	1700067C01Rik	7 A3	7		Mus musculus adult male testis cDNA, RIKEN full-length enriched library, clone:1700067C01 product:hypothetical P-loop containing	RIKEN cDNA 1700067C01			HTC; CAP trapper	GI:12840214; GeneID:76718; LocusID:76718; MGI:1923968; GI:46810284		hydrolase activity		NM_029714	Mm.69030
2934330	0.518227	2198.76	1139.46	AW209491	AW209491	NM_134067	AW209491	13	13		Mus musculus expressed sequence AW209491 (AW209491), mRNA.	expressed sequence AW209491				GeneID:105351; LocusID:105351; MGI:2145422; GI:31559977				NM_134067	Mm.41450
2904318	0.517298	766.715	396.62	Obox6	Obox6	NM_145710	Obox6	7	7		Mus musculus oocyte specific homeobox 6 (Obox6), mRNA.	oocyte specific homeobox 6				GeneID:252830; LocusID:252830; MGI:2149036; GI:21844551		DNA binding	nucleus	NM_145710	Mm.25863
2931851	0.515622	534.123	275.406	Kai1	Kai1	NM_007656	Cd82	2 49.6 cM	0		Mus musculus kangai 1 (suppression of tumorigenicity 6, prostate) (Kai1), mRNA.	kangai 1 (suppression of tumorigenicity 6, prostate)				GeneID:12521; LocusID:12521; MGI:104651; GI:6671718			integral to membrane; plasma membrane	NM_007656	Mm.4261
2950834	0.514464	2000.59	1029.23	1110029L17Rik	1110029L17Rik	AK003962	1110029L17Rik	15	15		Mus musculus 18-day embryo whole body cDNA, RIKEN full-length enriched library, clone:1110029L17 product:unknown EST, full insert				HTC; CAP trapper						Mm.112273
2941877	0.511117	2915.95	1490.39	NE	NE	NM_015779	Ela2	10 43.0 cM	0		Mus musculus neutrophil elastase (NE), mRNA.	neutrophil elastase				GeneID:50701; LocusID:50701; GI:7657060		GO:16787(hydrolase activity); GO:8233(peptidase activity); GO:4252(serine-type endopeptidase activity)		NM_015779	Mm.262194
2959862	0.501574	2423.1	1215.36	Sgol2	Sgol2;1110007N04Rik	NM_199007	Sgol2	1 30.1 cM	0		Mus musculus 18-day embryo whole body cDNA, RIKEN full-length enriched library, clone:1110007N04 product:unknown EST, full insert	tripin			HTC; CAP trapper	GeneID:68549; LocusID:68549; MGI:1098767; GI:51092285				NM_199007	Mm.32800
1817683	0.500943	473.624	237.259	Jarid1a	D730048M19Rik	AK021354	D730048M19Rik	6 F1	6		Mus musculus 10 days lactation, adult female mammary gland cDNA, RIKEN full-length enriched library, clone:D730048M19				HTC; CAP trapper						Mm.288602
2934342	0.498373	1812.41	903.255	Dock7	Dock7	NM_026082	Dock7	4	4		Mus musculus dedicator of cytokinesis 7 (Dock7), mRNA.	dedicator of cytokinesis 7				GeneID:67299; LocusID:67299; MGI:1914549; GI:46560575		GTP binding; GTPase binding; guanyl-nucleotide exchange factor activity		NM_026082	Mm.260623
2925006	0.497043	1040.32	517.084	B230119M05Rik	B230119M05Rik	AK020983	B230119M05Rik	X	20		Mus musculus adult male corpora quadrigemina cDNA, RIKEN full-length enriched library, clone:B230119M05 product:unknown EST,				HTC; CAP trapper						Mm.153204
1817498	0.489784	715.972	350.672	4930535B03Rik		NM_029180			0		Mus musculus RIKEN cDNA 4930535B03 gene (4930535B03Rik), mRNA.
2906852	0.48874	2503.28	1223.45	Bzrpl1	Bzrpl1	NM_027292	Bzrpl1	17	17		Mus musculus benzodiazapine receptor, peripheral-like 1 (Bzrpl1), mRNA.	benzodiazapine receptor, peripheral-like 1				GeneID:70026; LocusID:70026; MGI:1917276; GI:27229096		receptor activity	integral to membrane	NM_027292	Mm.22613
2958971	0.487802	1019.42	497.273	BC021785	BC021785	NM_001001489	BC021785	10	10		Mus musculus cDNA sequence BC021785 (BC021785), mRNA.	cDNA sequence BC021785				GeneID:215928; LocusID:215928; MGI:2446139; GI:47894381		GO:5351(sugar porter activity)	GO:16021(integral to membrane)	NM_001001489	Mm.31744
2928428	0.48728	3424.16	1668.52	Bzrp	Bzrp	NM_009775	Bzrp	15 43.3 cM	0		Mus musculus benzodiazepine receptor, peripheral (Bzrp), mRNA.	benzodiazepine receptor, peripheral				GeneID:12257; LocusID:12257; MGI:88222; GI:31981875		receptor activity	extracellular space; integral to membrane; mitochondrion	NM_009775	Mm.1508
2924905	0.486299	576.82	280.507	C030040A15Rik	C030040A15Rik	AK021136	Mbd5	2 C1.1	2		Mus musculus adult male corpus striatum cDNA, RIKEN full-length enriched library, clone:C030040A15 product:hypothetical protein,				HTC; CAP trapper	GI:12861921				XM_283719	Mm.354110
2900333	0.486274	1491.23	725.148	Ang2	Ang2	NM_007449	Ang2	14	14		Mus musculus angiogenin, ribonuclease A family, member 2 (Ang2), mRNA.	angiogenin, ribonuclease A family, member 2				GeneID:11731; LocusID:11731; MGI:104984; GI:6671547		endonuclease activity; hydrolase activity; nucleic acid binding; pancreatic ribonuclease activity	extracellular space	NM_007449	Mm.377077
2904649	0.483719	692.1	334.782	4930565A21Rik		NM_176954			0		Mus musculus RIKEN cDNA 4930565A21 gene (4930565A21Rik), mRNA.
2900325	0.479451	3932.29	1885.34	Ear10	Ear10	NM_053112	Ear10	10	10		Mus musculus eosinophil-associated, ribonuclease A family, member 10 (Ear10), mRNA.	eosinophil-associated, ribonuclease A family, member 10				GeneID:93725; LocusID:93725; MGI:1890464; GI:21426867		endonuclease activity; hydrolase activity; ribonuclease activity		NM_053112	Mm.327386
1818739	0.478468	1232.04	589.493	Rnu33	Rnu33	NR_001277	Rnu33	7	7		Mus musculus RNA, U33 small nucleolar (Rnu33) on chromosome 7.					GeneID:27208; LocusID:27208; MGI:1351323				NR_001277
2933527	0.469981	751.632	353.253	1110007C05Rik	1110007C05Rik	NM_025368	Josd2	7	7		Mus musculus RIKEN cDNA 1110007C05 gene (1110007C05Rik), mRNA.	RIKEN cDNA 1110007C05				GeneID:66124; LocusID:66124; MGI:1913374; GI:13384740				NM_025368	Mm.358691
2925295	0.456527	2998.05	1368.69	B930042K01Rik	2010007L08Rik	AK008151	2010007L08Rik	X	20		Mus musculus adult male small intestine cDNA, RIKEN full-length enriched library, clone:2010007L08 product:unclassifiable, full				HTC; CAP trapper						Mm.211712
2934198	0.451515	1030.48	465.275	2600001B17Rik	2600001B17Rik	NM_172947	2600001B17Rik	11	11		Mus musculus RIKEN cDNA 2600001B17 gene (2600001B17Rik), mRNA.	RIKEN cDNA 2600001B17				GeneID:268490; LocusID:268490; MGI:1919592; GI:31711990				NM_172947	Mm.259079
1823750	0.442915	998.236	442.134	C330007P06Rik	C330007P06Rik	AK021190	C330007P06Rik	X A3.1	20		Mus musculus ES cells cDNA, RIKEN full-length enriched library, clone:C330007P06 product:hypothetical protein, full insert				HTC; CAP trapper	GI:12861996				XM_135837	Mm.290704
2906970	0.408972	1760.62	720.044	Timd4	Timd4	NM_178759	Timd4	11	11		Mus musculus T-cell immunoglobulin and mucin domain containing 4 (Timd4), mRNA.	T-cell immunoglobulin and mucin domain containing 4				GeneID:276891; LocusID:276891; MGI:2445125; GI:31982357			integral to membrane	NM_178759	Mm.69002
2957727	0.382847	365.172	139.805	Herc1	Herc1	BC004027	Herc1	9 D	9		Mus musculus hect (homologous to the E6-AP (UBE3A) carboxyl terminus) domain and RCC1 (CHC1)-like domain (RLD) 1, mRNA (cDNA	Herc1 protein			MGC	GeneID:235439; MGI:2384589; GI:13278444		GO:4872(receptor activity)		XM_620756	Mm.244179
1808149	0.371845	1459.57	542.733	Hagh	Hagh	NM_024284	Hagh	17 11.0 cM	0		Mus musculus hydroxyacyl glutathione hydrolase (Hagh), mRNA.	hydroxyacyl glutathione hydrolase				GeneID:14651; LocusID:14651; MGI:95745; GI:21729786		hydrolase activity; hydroxyacylglutathione hydrolase activity		NM_024284	Mm.43784
1823714	0.366066	163.671	59.9144	1700020H15	1700020H15	NM_175020	BC048599	6	6		Mus musculus hypothetical protein 1700020H15 (1700020H15), mRNA.	hypothetical protein 1700020H15				GeneID:232717; LocusID:232717; GI:33239437				NM_175020	Mm.56997
2925506	0.3659	210.698	77.0945	4930439D14Rik	4930439D14Rik	AK019602	4930439D14Rik	1	1		Mus musculus adult male testis cDNA, RIKEN full-length enriched library, clone:4930439D14 product:unclassifiable, full insert				HTC; CAP trapper						Mm.375227
2900334	0.346457	8685.6	3009.19	Ear1	Ear1	NM_007895	Ear1	14	14		Mus musculus eosinophil-associated, ribonuclease A family, member 1 (Ear1), mRNA.	eosinophil-associated, ribonuclease A family, member 1				GeneID:13586; LocusID:13586; MGI:108021; GI:6681249		endonuclease activity; hydrolase activity; nucleic acid binding; pancreatic ribonuclease activity	extracellular space	NM_007894	Mm.86948
2904650	0.298823	8997.71	2688.72	Ear6	Ear6	NM_053111	Ear6	14	14		Mus musculus eosinophil-associated, ribonuclease A family, member 6 (Ear6), mRNA.	eosinophil-associated, ribonuclease A family, member 6				GeneID:93719; LocusID:93719; MGI:1890463; GI:21426871		endonuclease activity; hydrolase activity; ribonuclease activity		NM_053111	Mm.221324
1823417	0.288152	318.939	91.9028	4932412H11Rik	4932412H11Rik	NM_172879	4932412H11Rik	5	5		Mus musculus RIKEN cDNA 4932412H11 gene (4932412H11Rik), mRNA.	hypothetical protein 4932412H11				GeneID:242838; LocusID:242838; MGI:3045299; GI:27370338				NM_172879	Mm.87369
1823991	0.139164	232.683	32.3812	4930443O20Rik	4930443O20Rik	AK015373	4930443O20Rik	2	2		Mus musculus adult male testis cDNA, RIKEN full-length enriched library, clone:4930443O20 product:unclassifiable, full insert				HTC; CAP trapper						Mm.66996
1823088	0.00967485	169.889	1.64365	2210411K11Rik	2210411K11Rik	AK008900	2210411K11Rik	7 A1	7		Mus musculus adult male stomach cDNA, RIKEN full-length enriched library, clone:2210411K11 product:hypothetical protein, full insert				HTC; CAP trapper	GI:12843372				XM_355846	Mm.292837

## Sheet: S4
TABLE S4. Fold change of representative differentially expressed genes in WT mice
at 3h after loading compared with their non-loaded contra-lateral controls
GenBank	Symbol	Name	Fold
NM_175223	Dnali1	Axonemal dynein light chain (hp28) homolog	10.9156
AK019109	Nudt17	Nudix-type motif 17	6.94596
NM_139293	Ece2	Endothelin converting enzyme 2 isoform 2b-2	4.06152
NM_033541	Oas1c	2'-5' Oligoadenylate synthetase 1C	2.84813
NM_015784	Postn	Periostin, osteoblast specific factor	2.82121
NM_145532	BC012256	Mus musculus cDNA, RIKEN clone BC012256 3' mRNA sequence	2.74849
NM_010174	Fabp3	Fatty acid binding protein 3, muscle and heart	2.71421
NM_009930	Col3a1	Procollagen, type III, alpha 1	2.68568
NM_009944	Cox7a1	Cytochrome c oxidase VII polypeptide 1	2.66
NM_198112	Ostn	Osteocrin	2.41295
NM_177839	Tnn	Tenascin	2.35297
NM_011593	Timp1	Tissue inhibitor of metalloproteinase 1	2.13156
NM_011652	Ttn	Titin isoform N2-A	2.06876
NM_009263	Spp1	Osteopontin	2.0291
NM_025358	Ndufa9	NADH dehydrogenase 1 alpha subcomplex 9	1.89
NM_010886	Ndufa4	NADH dehydrogenase 1 alpha subcomplex 4	1.89
NM_172126	Adam1a	Disintegrin and metalloproteinase domain 1a	1.8825
NM_007509	Atp6v1b2	ATP synthase, H+ transporting	1.86
NM_007751	Cox8b	Cytochrome c oxidase subunit VIIIb	1.84
NM_009935	Col6a3	Procollagen, type VI, alpha 3	1.83201
NM_008607	Mmp13	Matrix metalloproteinase 13	1.81866
NM_019971	Pdgfc	Platelet-derived growth factor, C polypeptide	1.79976
NM_007616	Cav1	Caveolin, caveolae protein 1	1.79721
NM_007743	Col1a2	Procollagen, type I, alpha 2	1.78805
NM_009931	Col4a1	Procollagen, type IV, alpha 1	1.78194
NM_025899	Uqcrc2	Ubiquinol-cytochrom c reductase core protein II	1.78
NM_010056	Dlx5	Distal-less homeobox 5	1.75
NM_012056	Fkbp9	FK506 binding protein 9	1.74416
NM_013712	Itgb1bp2	Melusin	1.74129
NM_011594	Timp2	Tissue inhibitor of metalloproteinase 2	1.73891
NM_133666	Ndufv1	NADH dehydrogenase flavoprotein1	1.73
NM_023172	Ndufb9	NADH dehydrogenase 1 beta subcomplex 9	1.73
NM_010728	Lox	Lysyl oxidase	1.71453
NM_018865	Wisp1	WNT1 inducible signaling pathway protein 1	1.71281
NM_008318	Ibsp	Integrin binding sialoprotein	1.70463
NM_008810	Pdha1	Pyruvate dehydrogenase alpha 1	1.68
NM_007956	Esr1	Estrogen receptor 1 (alpha)	1.65375
NM_016900	Cav2	Caveolin, caveolae protein 2	1.63344
NM_009866	Cdh11	Cadherin 11	1.61683
NM_018859	Akr1e1	Aldo-keto reductase family 1, member E1	1.61349
NM_011985	Mmp23	Matrix metalloproteinase 23	1.59149
NM_009722	Atp2a2	ATPase,	1.58833
NM_024449	Sost	Sclerostin	1.58167
NM_033268	Actn2	Actinin alpha 2	1.56917
NM_013560	Hspb1	Heat shock protein 1	1.56698
NM_178929	Kazald1	Kazal-type serine protease inhibitor domain 1	1.55227
NM_007505	Atp5a1	ATP synthase	1.55
NM_010217	Ctgf	Connective tissue growth factor	1.54043
NM_013649	Ryk	Receptor-like tyrosine kinase	1.53095
NM_008047	Fstl1	Follistatin-like 1	1.53079
NM_009756	Bmp10	Bone morphogenetic protein 10 preproprotein	1.53019
NM_007554	Bmp4	Bone morphogenetic protein 4	1.49109
NM_178143	Prkaa2	AMP-activated protein kinase alpha 2 catalytic subunit	1.48273
NM_025379	Cox7b	Cytochrome c oxidase VIIb	1.47
NM_177388	Slc41a2	Solute carrier family 41, member 2	-4.51341
NM_147034	Olfr713	Olfactory receptor 713	-4.30184
NM_175655	Hist1h4f	Histone 1, H4f	-3.54445
NM_009696	Apoe	Apolipoprotein E	-3.49094
NM_182928	Adm2	Adrenomedullin 2	-3.48666
NM_175652	Hist4h4	Histone 4, H4	-3.3023
NM_008979	Ptpn22	Protein tyrosine phosphatase	-3.28158
NM_026651	Pomgnt1	O-mannosyl N-acetylglucosaminyltransferase	-2.80682
NM_026552	Arpc4	Actin related protein 2/3 complex, subunit 4	-2.75422
NM_011577	Tgfb1	Transforming growth factor, beta 1	-2.08297
NM_178258	Il22ra2	Interleukin 22 receptor, alpha 2	-1.95689
NM_134103	Il1rap	Interleukin 1 receptor accessory protein isoform b	-1.8145
NM_010215	Il4i1	Interleukin 4 induced 1	-1.67265
NM_027665	Adam30	Disintegrin and metalloproteinase domain 30	-1.64103
NM_008162	Gpx4	Glutathione peroxidase 4	1.59
