# Supplementary material for: Loading-related regulation of gene expression in bone in the contexts of estrogen deficiency, lack of estrogen receptor α and disuse
Source: Bone. 2010 Mar;46(3):628–42. doi: 10.1016/j.bone.2009.10.021 (PMC2887492; doi:10.1016/j.bone.2009.10.021)
Supplement: Supplementary material [file mmc5.xls]

## Sheet: S5
TABLE S5. Fold change of representative differentially expressed genes in WT mice
at 8h after loading compared with their non-loaded contra-lateral controls
GenBank	Symbol	Name	Fold
NM_153138	Waspip	Wiskott-Aldrich syndrome protein interacting protein	51.6531
NM_173415	Nyx	Nyctalopin	24.6053
NM_027563	Krt1-4	Keratin complex 1, acidic, gene 4	23.4758
AK009638	Rnf3	Ring finger protein 3	9.29594
NM_201255	Krt1-9	Keratin complex 1, acidic, gene 9	7.97269
NM_080471	Ankrd6	Ankyrin repeat domain 6	6.48435
NM_133771	Memo1	Mediator of cell motility	6.33626
NM_145465	Stk24	Serine/threonine protein kinase 24	3.56547
NM_021400	Prg4	Proteoglycan 4 (megakaryocyte stimulating factor)	3.04515
NM_024250	Phf10	PHD finger protein 10	2.95782
NM_181586	Sirt6	Sirtuin 6	2.76256
NM_133362	Erdr1	Erythroid differentiation regulator 1	2.52052
NM_010570	Irs1	Insulin receptor substrate 1	2.28296
NM_009743	Bcl2l1	Bcl2-like 1	1.79071
NM_008512	Lrp1	Low density lipoprotein receptor-related protein 1	1.60405
NM_008716	Notch3	Notch gene homolog 3	1.45655
NM_011656	Tuft1	Tuftelin 1	1.56072
NM_008365	Il18r1	Interleukin 18 receptor 1	1.65248
NM_019506	Gdf2	Growth differentiation factor 2	1.48425
NM_011819	Gdf15	Growth differentiation factor 15	1.6724
NM_146071	Muc20	Mucin 20	1.55805
AK012016	Crtc3	Transducer of regulated CREB protein 3	1.72948
NM_145606	Pcoln3	Procollagen (type III) N-endopeptidase	1.5325
NM_177733	E2f2	E2F transcription factor 2	1.55768
AK018512	Gnaq	Guanine nucleotide binding protein	1.55361
NM_147087	Olfr585	Olfactory receptor 585	-15.5567
NM_145073	Hist1h3g	Histone 1, H3g	-10.5382
NM_008486	Anpep	Alanyl (membrane) aminopeptidase	-4.2646
NM_181593	Itpkc	Inositol 1,4,5-trisphosphate 3-kinase C	-3.8675
NM_172938	Scml4	Sex comb on midleg-like 4	-2.6904
NM_010332	Ednra	Endothelin receptor type A	-2.52957
NM_146912	Olfr211	Olfactory receptor 211	-2.35279
NM_021278	Tmsb4x	Thymosin, beta 4, X chromosome	-2.32269
NM_021890	Fads3	Fatty acid desaturase 3	-2.26855
AK084780	Ttn	Titin isoform N2-A	-1.98275
NM_031368	Bglap2	Bone gamma-carboxyglutamate protein 2	-1.83371
NM_008607	Mmp13	Matrix metalloproteinase 13	-1.80166
NM_007743	Col1a2	Procollagen, type I, alpha 2	-1.77875
NM_009255	Serpine2	Serine (or cysteine) proteinase inhibitor, clade E, member 2	-1.70163
NM_009263	Spp1	Secreted phosphoprotein 1	-1.6591
NM_009930	Col3a1	Procollagen, type III, alpha 1	-1.60951
NM_009760	Bnip3	BCL2/adenovirus E1B 19kDa-interacting protein 1, NIP3	-1.5858
NM_010217	Ctgf	Connective tissue growth factor	-1.55683
