# Supplementary material for: Loading-related regulation of gene expression in bone in the contexts of estrogen deficiency, lack of estrogen receptor α and disuse
Source: Bone. 2010 Mar;46(3):628–42. doi: 10.1016/j.bone.2009.10.021 (PMC2887492; doi:10.1016/j.bone.2009.10.021)
Supplement: Supplementary material [file mmc6.xls]

## Sheet: ingenuity
WT_C_12h - WT_L_12h
Genbank	ratio
NM_175322	1.47843
NM_030255	1.91676
NM_028707	3.00666
AK006312	1.5146
AK007145	2.08003
AK076663	0.0891462
NM_144554	0.528866
NR_001570	0.435877
NM_145517	1.5122
AK040903	1.75647
NM_175491	1.72889
NM_017372	1.81015
AK046455	0.679478
AK032569	1.95974
NM_139198	1.5882
X56704	1.84288
NM_146682	1.70616
AK007066	6.83849
NM_009294	0.670457
NM_053112	1.90657
NM_024449	0.50593
NM_153415	0.54753
BC048354	0.639819
NM_020509	0.356175
AK007679	1.50613
NM_177360	0.371721
AK090385	1.79592
NM_021364	1.59378
NM_201390	0.611953
NM_145846	1.66765
NM_009830	1.54989
NM_009139	1.6432
BC049694	1.61056
AK003776	2.58954
AK007242	2.10944
BC003865	7.39254
AK013916	3.50034
NM_008115	2.76967
AF190665	1.54276
NM_138303	0.629983
NM_011779	0.651971
AK017507	0.584626
NM_013864	0.549486
NM_021541	0.0808061
NM_008848	1.55362
BC030497	0.49825
NM_008529	1.68038
NM_175418	0.624647
NM_008812	0.625523
NM_025357	0.59782
AK008937	1.86047
NM_012007	0.60148
NM_133667	0.633114
NM_016900	0.623771
AK122240	0.538838
NM_198610	0.612694
NM_026552	1.69628
NM_011029	1.6064
AK010706	0.616072
NM_011269	1.84359
NM_175641	0.535095
NM_007400	0.51022
BC049630	0.501297
NM_010833	1.90642
NM_173397;8	0.500597
NM_175540	2.53157
NM_021525	1.84059
NM_009501	0.339662
BC007161	0.473352
NM_007675	1.72973
NM_172785	0.599244
NM_009323	0.493049
NM_008694	1.94395
NM_013593	0.530916
NM_183187	0.545909
NM_010473	0.665145
NM_013494	0.62456
NM_021384	1.87478
NM_011132	0.421668
NM_028134	0.343624
AK012631	0.306316
BC028658	0.413701
NM_199038	3.83885
NM_175460	2.8417
AK082224	5.93401
NM_008390	4.26493
NM_026798	1.4814
NM_009653	1.73278
AK013890	1.71665
NM_022326	0.625418
AK013841	1.57315
NM_021430	0.655943
BC022600	1.61649
NM_178906	2.23052
NM_019682	1.65185
NM_145512	2.37398
NM_011171	1.62898
NM_016902	0.567575
AK008570	0.60947
NM_175652	2.28448
NM_175023	0.591197
NM_008342	0.612555
NM_145465	0.4905
AK006507	2.32937
NM_021526	1.5525
AK020640	0.623573
NM_026651	1.584
BC018315	1.66956
AK007271	0.6224
NM_010570	0.486065
NM_026632	1.91108
NM_020034	1.88275
NM_023908	0.61394
AK005929	1.95244
NM_007980	1.69493
NM_173414	1.75907
NM_011291	1.45193
NM_007486	1.7867
NM_177713	1.77828
NM_025679	0.339032
AF351196	1.77339
NM_019541	0.399528
NM_175654	1.99226
NM_146183	3.71264
AK015332	3.65318
NM_019436	1.62737
NM_174849	0.501927
NM_009193	1.65333
NM_017388	2.04923
NM_177662	0.537801
AK046469	1.80977
NM_008686	0.601035
NM_011768	0.512911
NM_010816	0.635007
NM_009192	1.58607
NM_146118	0.499115
NM_176954	1.78316
NM_178258	1.62772
NM_175445	1.61998
NM_007577	3.41948
NM_008681	0.622746
NM_008611	1.78604
NM_023143	0.589984
NM_198607	1.54518
AK017145	1.76933
NM_175259	0.596964
NM_053111	1.93439
NM_025429	1.63264
AK032515	0.604554
NM_178218	0.493124
AK045943	0.561997
NM_146468	2.11121
NM_007695	1.78696
NM_027187	1.62921
NM_011128	2.16861
NM_009801	1.97265
NM_025460	1.46682
NM_146832	2.05879
NM_010742	1.93828
AK021134	0.541927
BC009019	1.67312
NM_008920	2.60709
AF238288	1.61213
AF072777	1.93087
NM_008516	2.1559
NM_007630	1.82041
NM_009791	1.75461
NM_007449	1.80957
NM_146399	1.60319
NM_009080	1.66923
NM_0078955	2.03621
NM_007946	2.82008
NM_153101	1.74456
NM_026593	0.508351
NM_019472	0.666149
NM_007564	0.269044

## Sheet: S6
TABLE S6. Fold change of representative differentially expressed genes in WT mice
at 12h after loading compared with their non-loaded contra-lateral controls
GenBank	Symbol	Name	Fold
NM_008390	Irf1	Interferon regulatory factor 1	4.26493
NM_199038	Casc4	Cancer susceptibility candidate 4	3.83885
AK015332	Kctd3	Potassium channel tetramerisation domain containing 3	3.65318
NM_007577	C5r1	Complement component 5, receptor 1	3.41948
NM_028707	Psd2	Pleckstrin and Sec7 domain containing 2	3.00666
NM_175460	Nmnat2	Nicotinamide nucleotide adenylyltransferase 2	2.8417
NM_007946	Epx	Eosinophil peroxidase	2.82008
NM_008115	Gfra2	Glial cell line derived neurotrophic factor family receptor alpha 2	2.76967
NM_008920	Prg2	Proteoglycan 2	2.60709
BC018315	Igh-6	Igh-6 protein	1.66956
NM_025429	Serpinb1a	Serine proteinase inhibitor, clade B, member 1a	1.63264
NM_178258	Il22ra2	Interleukin 22 receptor, alpha 2	1.62772
NM_007564	Zfp36l1	Zinc finger protein 36, C3H type-like 1	-3.71686
NM_025679	Rp5-1000E10.4	Suppressor of IKK epsilon	-2.94957
NM_028134	Lysmd1	Hypothetical protein MGC38837	-2.91016
NM_020509	Retnla	Resistin like alpha	-2.80761
NM_177360	Dmrt3	Doublesex and mab-3 related transcription factor 3	-2.69019
NM_019541	Cts8	Cathepsin 8	-2.50295
NM_011132	Pole	DNA polymerase epsilon catalytic subunit	-2.37153
NM_010570	Irs1	Insulin receptor substrate 1	-2.05734
NM_024449	Sost	Sclerostin	-1.97656
NM_007400	Adam12	Disintegrin and metalloprotease domain 12 (meltrin alpha)	-1.95994
NM_144554	Trib3	Tribbles homolog 3	-1.89084
NM_175641	Ltbp4	Latent transforming growth factor beta binding protein 4	-1.86883
NM_008342	Igfbp2	Insulin-like growth factor binding protein 2	-1.63251
NM_016900	Cav2	Caveolin 2	-1.60315
