# Supplementary material for: Loading-related regulation of gene expression in bone in the contexts of estrogen deficiency, lack of estrogen receptor α and disuse
Source: Bone. 2010 Mar;46(3):628–42. doi: 10.1016/j.bone.2009.10.021 (PMC2887492; doi:10.1016/j.bone.2009.10.021)
Supplement: Supplementary material [file mmc7.xls]

## Sheet: ingenuity file
WT_C_24h - WT_L_24h
Genbank	ratio
NM_011045	0.656241
AK053071	0.559313
NM_027250	2.15656
NM_008645	1.89525
BC026632	1.62419
NM_080640	0.245562
BC044780	0.511836
NM_029607	0.599816
AK047868	2.05086
BC052524	0.488932
NM_013593	1.68074
NM_147095	0.599606
AK017954	0.553501
AK014028	0.445617
AK007051	2.49995
NM_026880	1.66508
NM_016798	1.81785
NM_027828	2.38219
NM_021514	2.06829
NM_010329	1.72954
NM_199307	1.71929
NM_010107	1.68066
NM_028122	2.31408
NM_009739	1.78974
NM_177238	1.84841
NM_009471	0.590725
NM_175537	1.90057
NM_177223	1.68598
NM_178725	1.63791
AK014423	0.498366
NM_011593	1.82045
BC016221	1.83072
NM_008578	32.8153

## Sheet: S7
TABLE S7. Fold change of representative differentially expressed genes in WT mice
at 24h after loading compared with their non-loaded contra-lateral controls
GenBank	Symbol	Name	Fold
NM_027250	c1orf163	Chromosome 1 open reading frame 163	2.15656
AK047868	Ttn	Titin	2.05086
NM_008645	Mug1	Murinoglobulin 1	1.89525
BC016221	Kif1c	Unknown (protein for MGC:28766)	1.83072
NM_011593	Timp1	Tissue inhibitor of metalloproteinase 1	1.82045
NM_016798	Pdlim3	PDZ and LIM domain 3	1.81785
NM_009739	Bckdk	Branched chain ketoacid dehydrogenase kinase	1.78974
NM_026880	Pink1	PTEN induced putative kinase 1	1.66508
BC044780	Agl	Amylo-1,6-glucosidase	-1.95375
NM_009471	Umps	Uridine monophosphate synthetase	-1.69283
