# Supplementary material for: Loading-related regulation of gene expression in bone in the contexts of estrogen deficiency, lack of estrogen receptor α and disuse
Source: Bone. 2010 Mar;46(3):628–42. doi: 10.1016/j.bone.2009.10.021 (PMC2887492; doi:10.1016/j.bone.2009.10.021)
Supplement: Supplementary material [file mmc8.xls]

## Sheet: S8
TABLE S8. Fold change of representative differentially expressed genes in WT-OVX mice
at 3h after loading compared with their non-loaded contra-lateral controls
GenBank	Symbol	Name	Fold
NM_007577	C5r1	Complement component 5, receptor 1	2.83738
NM_007933	Eno3	Enolase 3	2.58
NM_018870	Pgam2	Phosphoglycerate mutase 2	2.33
NM_020509	Retnla	Resistin like alpha	2.00809
AK084780	Ttn	Titin isoform N2-A	1.8685
NM_023565	Cse1l	Chromosome segregation 1-like	1.75147
NM_011409	Slfn3	Schlafen 3	1.69367
AK008812	Pfkl	phosphofructokinase	1.62
NM_009063	Rgs5	Regulator of G-protein signaling 5	1.60894
NM_008607	Mmp13	Mmatrix metalloproteinase 13	1.60509
NM_153198	Hbp1	High mobility group box transcription factor 1	1.56145
NM_019682	Dnclc1	Dynein, cytoplasmic, light peptide	1.54167
NM_007981	Acsl1	Acyl-CoA synthase long chain family member 1	1.44
NM_080793	Set7	SET domain-containing protein 7	-4.36699
NM_145226	Oas3	2'-5' Oligoadenylate synthetase 3	-4.13326
NM_010570	Irs1	Insulin receptor substrate 1	-3.51576
NM_013474	Apoa2	Apolipoprotein A-II	-3.28716
BC030497	Ddx17	DEAD box polypeptide 17	-3.04142
NM_133362	Erdr1	Erythroid differentiation regulator 1	-3.02549
NM_178070	Vps33b	Vacuolar protein sorting 33B	-2.55529
NM_172756	Ankrd41	Ankyrin repeat domain 1	-2.48457
NM_030054	Mscp	Mitochondrial solute carrier protein	-2.33238
NM_172892	Slc13a4	Solute carrier family 13, member 4	-2.0925
NM_021400	Prg4	Proteoglycan 4 (megakaryocyte stimulating factor)	-2.01372
NM_018808	Dnajb1	DnaJ (Hsp40) homolog, subfamily B, member 1	-1.92157
AK020951	Ncor1	Nuclear receptor co-repressor 1	-1.92028
NM_033587	Pcdhga4	Protocadherin gamma subfamily A, 4	-1.84191
NM_008512	Lrp1	Low density lipoprotein receptor-related protein 1	-1.74821
NM_010347	Aes	Amino-terminal enhancer of split	-1.69624
NM_024449	Sost	Sclerostin	-1.67561
NM_007478	Arf3	ADP-ribosylation factor 3	-1.63546
NM_011050	Pdcd4	Programmed cell death 4	-1.63017
NM_019506	Gdf2	Growth differentiation factor 2	-1.59258
NM_146061	Arhgap8	Rho GTPase activating protein 8	-1.58517
NM_007646	Cd38	CD38 antigen	-1.57384
