# Supplementary material for: Loading-related regulation of gene expression in bone in the contexts of estrogen deficiency, lack of estrogen receptor α and disuse
Source: Bone. 2010 Mar;46(3):628–42. doi: 10.1016/j.bone.2009.10.021 (PMC2887492; doi:10.1016/j.bone.2009.10.021)
Supplement: Supplementary material [file mmc9.xls]

## Sheet: S9
TABLE S9. Fold change of representative differentially expressed genes in WT-OVX mice
at 8h after loading compared with their non-loaded contra-lateral controls
GenBank	Symbol	Name	Fold
NM_198967	BC023818	Transmembrane and tetratricopeptide repeat containing 1	20.6927
NM_133841	Mapkap1	Mitogen-activated protein kinase associated protein 1	8.94798
AK077427	Man2c1	Manosidase alpha class 2c, member 1	5.46258
NM_172450	4930539E08Rik	Mus musculus cDNA, RIKEN clone 4930539E08 3' mRNA sequence	3.19346
NM_146101	Habp2	Hyaluronic acid binding protein 2	3.06064
AF004740	SSTR5	Somatostatin receptor type 5	2.45497
BC005535	Lamc3	Lamc3 protein	2.35102
AK029943	Taf4b	RNA polymerase II	2.31618
NM_007743	Col1a2	Procollagen, type I, alpha 2	2.23825
NM_028721	Nphp3	Nephrocystin 3	2.04408
AK002660	Arhgap24	Rho GTPase activating protein 24	2.03966
NM_008594	Mfge8	milk fat globule-EGF factor 8 protein	2.03675
NM_010833	Msn	Moesin	1.95253
NM_016779	Dmp1	Dentin matrix protein 1	1.87703
NM_009930	Col3a1	Procollagen, type III, alpha 1	1.67272
NM_007833	Dcn	Decorin	1.62821
NM_007470	Apod	Apolipoprotein D	1.6188
NM_009627	Adm	Adrenomedullin	1.60231
AK084780	Ttn	Titin isoform N2-A	1.58275
NM_153553	Npas4	Neuronal PAS domain protein 4	-8.84642
NM_207270	Ptprh	Protein phosphatase tyrosine receptor type h	-4.64041
AK021045	Pde10a	Phosphodiesterase 10a	-3.60456
AK053479	Zfp262	Expressed sequence AU040320	-3.52971
NM_025860	Ddx18	DEAD (Asp-Glu-Ala-Asp) box polypeptide 18	-3.48407
NM_133207	Kcnh7	Potassium voltage-gated channel, subfamily H member 7	-3.44474
BC034876	1110008L16Rik	Mus musculus cDNA, RIKEN clone 1110008L16 3' mRNA sequence	-3.03264
NM_010570	Irs1	Insulin receptor substrate 1	-3.00689
NM_133362	Erdr1	Erythroid differentiation regulator 1	-2.79764
AK008000	Alpi	Alkaline phosphatase	-2.55617
NM_010959	Oit3	Oncoprotein-induced transcript 3	-2.53292
NM_025679	5730470L24Rik	Mus musculus cDNA, RIKEN clone 5730470L24 3' mRNA sequence	-2.50872
NM_024256	B3gat3	Beta-1,3-glucuronyltransferase 3 (glucuronosyltransferase I)	-2.33371
NM_008513	Lrp5	Low density lipoprotein receptor-related protein 5	-1.83874
NM_144880	Ppp2r5a	Protein phosphatase 2	-1.83046
NM_173397;8	D930001I22Rik	Mus musculus cDNA, RIKEN clone D930001L22 3' mRNA sequence	-1.82762
NM_010347	Aes	Amino-terminal enhancer of split	-1.81557
AK020951	Ncor1	Nuclear receptor co-repressor 1	-1.76441
NM_007646	Cd38	ADP-ribosyl cyclase	-1.66061
NM_009652	Akt1	Thymoma viral proto-oncogene 1	-1.50253
NM_012026	Rgnef	Rho-guanine nucleotide exchange factor	-1.50201
