# Supplementary material for: Loading-related regulation of gene expression in bone in the contexts of estrogen deficiency, lack of estrogen receptor α and disuse
Source: Bone. 2010 Mar;46(3):628–42. doi: 10.1016/j.bone.2009.10.021 (PMC2887492; doi:10.1016/j.bone.2009.10.021)
Supplement: Supplementary material [file mmc10.xls]

## Sheet: S10
TABLE S10. Fold change of representative differentially expressed genes in WT-OVX mice
at 12h after loading compared with their non-loaded contra-lateral controls
GenBank	Symbol	Name	Fold
NM_146429	Olfr223	Olfactory receptor 223	26.792
NM_029879	Rgs7bp	Regulator of G-protein 7 binding protein	4.31625
NM_178784	Alg6	Asparagine-linked glycolysation 6 homolog	2.51851
NM_010894	Neurod1	Neurogenic differentiation 1	2.51083
NM_020034	Hist1h1b	Histone 1, H1b	2.43158
NM_178211	Hist1h4k	Histone 1, H4kH	2.34881
NM_175655	Hist1h4f	Histone 1, H4f	2.34159
NM_008160	Gpx1	Glutathione peroxidase 1	2.21464
NM_175654	Hist1h4d	Histone 1, H4d	2.20334
NM_175652	Hist4h4	Histone 4, H4	2.15825
NM_015779	Neurod1	Neutrophil elastase	2.11047
NM_008694	Ngp	Neutrophilic granule protein	2.07264
NM_013921	Tmprss8	Transmembrane protease, serine 8	1.92249
NM_019744	Ncoa4	Nuclear receptor coactivator 4	1.77067
NM_030701	Gpr109b	G protein-coupled receptor 109B	1.58182
NM_145926	Mgat4b	N-acetylglucosaminyltransferase IVb	-3.43435
NM_134209	V1rg8	Vomeronasal 1 receptor, G8	-3.11661
NM_029790	Mett5d1	Methyltransferase 5 domain-containing	-2.57393
NM_029726	Trdn	Triadin	-2.17338
NM_007470	Apod	Apolipoprotein D	-2.0942
X70182	Eno3	Enolase 3	-2.09
NM_007504	Atp2a1	ATPase	-1.9252
NM_013867	Bcar3	Breast cancer anti-estrogen resistance 3	-1.91002
NM_029344	Acyp2	acylphosphatase 2	-1.8
NM_007994	Fbp2	Fructose-1,6-bisphosphatase-2	-1.8
NM_018870	Pgam2	Phosphoglycerate mutase 2	-1.75
L24495	Tnfrsf7	Tumor necrosis factor receptor superfamily, member 7	-1.74129
NM_013820	Hk2	Hexokinae 2	-1.68
NM_016900	Cav2	Caveolin 2	-1.68246
NM_013863	Bag3	Bcl2-associated athanogene 3	-1.67028
NM_013743	Pdk4	Pyruvate dehydrogenase kinase, isoenzyme 4	-1.66127
NM_007668	Cdk5	Cyclin-dependent kinase 5	-1.63841
NM_021514	Pfkm	Phosphofructokinase	-1.62
NM_177113	Ppargc1a	Peroxisome proliferative activated receptor, gamma, coactivator 1 alpha	-1.61178
NM_178143	Prkaa2	AMP-activated protein kinase alpha 2 catalytic subunit	-1.60466
