# Supplementary material for: Loading-related regulation of gene expression in bone in the contexts of estrogen deficiency, lack of estrogen receptor α and disuse
Source: Bone. 2010 Mar;46(3):628–42. doi: 10.1016/j.bone.2009.10.021 (PMC2887492; doi:10.1016/j.bone.2009.10.021)
Supplement: Supplementary material [file mmc11.xls]

## Sheet: S11
TABLE S11. Fold change of representative differentially expressed genes in WT-OVX mice
at 24h after loading compared with their non-loaded contra-lateral controls
GenBank	Symbol	Name	Fold
NM_010816	Morc	MORC	2.47314
NM_023431	Mum1	UBE-1C2 protein	2.41212
NM_173731	Hmgcll1	3-Hydroxymethyl-3-methylglutaryl-Coenzyme A lyase-like 1	2.26601
NM_013494	Cpe	Carboxypeptidase E	2.20058
NM_133362	Erdr1	Erythroid differentiation regulator 1	2.0959
NM_008512	Lrp1	Low density lipoprotein receptor-related protein 1	1.92048
NM_007400	Adam12	Disintegrin and metalloprotease domain 12 (meltrin alpha)	1.8603
NM_175641	Ltbp4	Latent transforming growth factor beta binding protein 4	1.82236
NM_031401	Usmg4	Upregulated during skeletal muscle growth 4	1.69516
L24495	Tnfrsf7	Tumor necrosis factor receptor superfamily, member 7	1.63786
NM_008520	Ltbp3	Latent transforming growth factor beta binding protein 3	1.60282
NM_008808	Pdgfa	Platelet derived growth factor, alpha	1.59461
NM_007743	Col1a2	Procollagen, type I, alpha 2	1.58716
NM_011961	Plod2	Procollagen lysine, 2-oxoglutarate 5-dioxygenase 2	1.58433
NM_009652	Akt1	Thymoma viral proto-oncogene 1	1.58212
NM_008608	Mmp14	Matrix metalloproteinase 14 (membrane-inserted)	1.57719
BC023453	Rapgef1	Unknown (protein for IMAGE:5036507)	1.57548
NM_013614	Odc1	Ornithine decarboxylase, structural 1	1.56714
NM_019919	Ltbp1	Latent transforming growth factor beta binding protein 1	1.54606
NM_007471	App	Amyloid beta (A4) precursor protein	1.53923
NM_011594	Timp2	Tissue inhibitor of metalloproteinase 2	1.53877
NM_008483	Lamb2	Laminin, beta 2	1.50338
NM_001005608	Itgb4	Integrin beta 4 isoform 1; integrin beta 4 isoform 2	1.4902
NM_022993	Lrp10	Low-density lipoprotein receptor-related protein 10 precursor	1.48696
NM_010937	Nras	Neuroblastoma ras oncogene	1.47207
NM_013649	Ryk	Receptor-like tyrosine kinase	1.46492
NM_153560	C230093N12Rik	Early estrogen-induced gene 1 protein	1.40463
NM_029928	Ptprb	Protein tyrosine phosphatase, receptor type, B	1.40227
NM_198163	Rab35	RAB35, member RAS oncogene family	1.39071
NM_010833	Msn	Moesin	-3.46816
NM_145126	Chi3l4	Chitinase 3-like 4	-2.80566
NM_009892	Chi3l3	Chitinase 3-like 3	-2.66168
NM_019744	Ncoa4	Nuclear receptor coactivator 4	-2.58287
NM_026148	Lims1	LIM and senescent cell antigen-like domains 1	-2.05053
X70182	Eno3	Muscle-specific enolase (MSE)	-1.97719
NM_172301	Ccnb1	Cyclin B1	-1.88524
NM_009851	Cd44	CD44 antigen	-1.87215
NM_007649	Cd48	CD48 antigen	-1.85849
NM_010199	Fgf12	Fibroblast growth factor 12 isoform b	-1.81717
NM_173185	Csnk1g1	Casein kinase 1, gamma 1	-1.76951
NM_009263	Spp1	Secreted phosphoprotein 1	-1.71055
NM_019735	Apip	APAF1 interacting protein	-1.66123
NM_007630	Ccnb2	Cyclin B2	-1.65353
NM_019682	Dnclc1	Dynein, cytoplasmic, light peptide	-1.62198
NM_008160	Gpx1	Glutathione peroxidase 1	-1.60876
NM_022721	Fzd5	Frizzled 5	-1.60672
BC056468	Ecm2	Extracellular matrix protein 2	-1.60569
NM_207705	Elmo2	Engulfment and cell motility 2,	-1.59858
BC054122	Ccnt2	Cyclin T2	-1.5554
NM_019635	Stk3	Serine/threonine kinase 3 (Ste20, yeast homolog) STK3	-1.52608
NM_007535	Bcl2a1c	B-cell leukemia/lymphoma 2 related protein A1c	-1.51758
NM_009975	Csnk2b	Casein kinase II, beta subunit	-1.50294
NM_008607	Mmp13	Matrix metalloproteinase 13	-1.50113
NM_145634	F730004D16Rik	Polymeric immunoglobulin receptor 3 precursor	-1.48732
