# Supplementary material for: Loading-related regulation of gene expression in bone in the contexts of estrogen deficiency, lack of estrogen receptor α and disuse
Source: Bone. 2010 Mar;46(3):628–42. doi: 10.1016/j.bone.2009.10.021 (PMC2887492; doi:10.1016/j.bone.2009.10.021)
Supplement: Supplementary material [file mmc12.xls]

## Sheet: ingenuity file
N_C_3h - N_L_3h
Genbank	ratio
NM_173021	0.434594
NM_009700	0.50532
AK044778	0.673459
AK015194	0.014215
NM_025535	0.63835
NM_175860	0.635663
NM_201375	1.90302
NM_030116	0.652046
BC039565	0.560391
NM_015762	1.55804
NM_010378	1.44995
NM_181588	0.422824
AK009784	0.0580223
NM_011521	1.52423
NM_027154	1.56347
NM_026064	2.84239
NM_054085	0.725456
NM_013602	2.03485
AK003911	0.60125
NM_020516	0.564191
NM_025549	0.644489
NM_173743	0.546231
NM_172745	0.595332
NM_016774	0.589622
NM_198415	0.539088
NM_021331	1.56797
AK011386	0.647327
NM_008517	1.51449
NM_194064	1.78751
AK004418	0.485392
NM_009737	1.76528
NM_011829	1.41268
NM_177586	0.632673
NM_017379	0.619541
AK020606	0.625424
NM_199197	1.93512
NM_025527	1.59768
NM_007470	2.05074
NM_008247	1.69634
NM_010271	0.633627
NM_008832	0.574014
NM_029733	0.54904
NM_133895	0.603676
BC053747	0.608089
NM_011584	2.29785
NM_009813	0.55463
AK008278	1.85732
NM_023049	0.610765
NM_176966	0.673282
AK014794	0.499497
NM_153510	1.65892
NM_177260	1.60824
NM_011331	1.88523
NM_181728	0.520171
BC006692	0.663493
BC004722	1.78322
BC008162	1.54595
NM_007505	0.695819
NM_173412	0.644959
BC055113	0.628417
NM_013468	5.91516
AK029860	0.675034
AJ293625	1.72733
NM_020331	2.28166
NM_009964	1.51717
NM_029772	0.523471
NM_025295	1.78656
NM_025377	1.57801
NM_010801	0.35889
NM_133954	1.44606
NM_010211	2.15382
NM_026853	0.624237
NM_145614	0.719003
AK033394	2.0228
X70032	1.44251
NM_029985	2.02638
NM_133667	0.673
NM_007439	0.506282
NM_146572	1.66653
NM_007651	1.44311
NM_010861	0.462912
AK009831	0.448392
NM_025735	2.09193
NM_134239	1.89201
NM_027310	0.499075
NM_011029	0.47758
AK010706	0.648991
AK018538	0.610423
NM_033270	0.655724
AK047868	1.87143
NM_172471	2.57823
NM_175347	0.638563
NM_008219	0.646566
NM_007836	1.90588
NM_001003949	1.82025
AJ2233611	0.330238
NM_144859	1.50236
AK004236	1.57199
NM_008694	1.92085
NM_013593	1.60057
NM_153064	0.67268
NM_173866	0.659046
NM_009415	0.466261
BC003791	0.470817
NM_020033	2.22689
AK021411	0.411032
NM_172923	1.59415
NM_009821	1.54084
NM_008409	0.637975
AJ250694	0.662709
NM_009389	1.56301
NM_201639	0.540704
NM_009402	1.71607
NM_026880	0.691729
NM_016798	2.1146
NM_011619	3.56862
NM_025970	1.66092
NM_201371	0.621488
NM_027379	1.54855
NM_011224	0.443983
AK049549	1.71608
AK020710	8.42606
NM_029392	0.654723
NM_172582	0.497179
NM_147044	0.662949
NM_030704	2.88499
NM_007668	0.647197
NM_020051	2.16489
NM_007621	1.61609
NM_007940	0.602207
NM_007606	2.59099
NM_033444	4.64629
NM_011516	1.965
NM_009254	1.66745
BC019408	0.392918
NM_053078	0.662709
NM_021514	0.629808
NM_007710	0.458612
NM_008491	1.74897
NM_007382	0.653916
NM_010858	1.62201
NM_144823	1.727
NM_010699	0.545387
AK017897	1.5561
NM_146237	6.53799
NM_013560	1.45261
NM_028132	0.634424
NM_177045	0.672933
NM_018832	0.54594
M92417	1.54546
NM_007808	0.609312
NM_175003	44.2281
NM_008657	4.25777
BC038942	0.639695
NM_024237	0.538075
NM_013808	2.31881
NM_007933	0.428877
NM_031170	2.60036
AK004064	2.74208
NM_145403	0.597548
NM_177238	0.512025
NM_018870	0.593072
NM_146041	1.48878
NM_153287	1.96875
NM_178666	0.501023
NM_172523	1.53791
NM_010777	0.658756
NM_013508	1.66491
AK020244	1.81674
NM_175507	0.440767
NM_177684	0.674966
NM_007486	1.48107
NM_177642	2.06473
NM_029569	1.80366
NM_009156	0.665409
NM_008103	2.46691
NM_008492	0.635082
AK016572	0.395934
NM_008575	1.64021
NM_183171	1.92443
NM_172679	1.46335
AK016727	1.79376
NM_007506	0.609318
NM_019822	0.696698
NM_177143	3.79695
NM_175506	0.0255633
NM_172143	0.544936
NM_009569	16.042
NM_027126	0.48066
AK002723	0.59053
NM_178050	0.465115
NM_177106	0.433685
NM_009601	1.81849
NM_010866	2.45994
NM_145926	2.38559
AK018993	0.381146
NM_177839	0.573026
NM_175151	0.684735
NM_008428	0.632142
NM_027769	1.53066
NM_013645	0.569
NM_010875	1.7782
NM_025429	1.54078
NM_007994	0.485217
NM_007695	1.62984
NM_023784	0.604355
NM_009863	27.0418
NM_025460	0.701369
NM_025757	0.565864
NM_183283	0.593149
NM_172762	0.55682
BC051228	0.592382
X70182	0.316887
NM_026293	0.634788
NM_147108	0.345614
NM_133485	0.622262
NM_011696	0.621954
NM_023328	0.650457
BC028765	0.641218
NM_175194	0.618051
NM_023123	2.40376
NM_175680	0.560321
NM_009381	0.655631
NM_027442	0.623574
NM_026443	0.644941
NM_008063	0.519884
AK016097	0.0504846
NM_031189	3.84616
NM_026593	0.5999
M12289	1.73779
NM_008286	0.650031
NM_020332	0.641998
NM_172891	0.523848

## Sheet: S12
TABLE S12. Fold change of representative differentially expressed genes in WT-SN mice
at 3h after loading compared with their non-loaded contra-lateral controls
GenBank	Symbol	Name	Fold
NM_009863	Cdc7	Cell division cycle 7	27.0418
NM_013468	Ankrd1	Ankyrin repeat domain 1 (cardiac muscle)	5.91516
NM_008657	Myf6	Myogenic factor 6	4.25777
NM_030704	Hspb8	Heat shock protein 20-like protein	2.88499
NM_031170	Krt2-8	Keratin complex 2, basic, gene 8	2.60036
NM_007606	Car3	Carbonic anhydrase 3	2.59099
NM_008103	Gcm1	Glial cells missing homolog 1	2.46691
NM_010866	Myod1	Myogenic differentiation 1	2.45994
NM_145926	Mgat4b	N-acetylglucosaminyltransferase IVb	2.38559
NM_013808	Csrp3	Cysteine and glycine-rich protein 3	2.31881
NM_011584	Nr1d2	Nuclear receptor subfamily 1, group D, member 2	2.29785
NM_020033	Ankrd2	Ankyrin repeat domain 2	2.22689
NM_010211	Fhl1	Four and a half LIM domains 1	2.15382
NM_025735	Map1lc3a	Microtubule-associated protein 1 light chain 3 alpha	2.09193
NM_007470	Apod	Apolipoprotein D	2.05074
NM_013602	Mt1	Metallothionein 1	2.03485
AK047868	Ttn	Titin	1.87143
NM_146041	Gmds	GDP-mannose 4,6- dehydratase	1.48
AJ2233611	Myh4	Myosin heavy chain 2B	-3.02812
NM_147108	Olfr979	Olfactory receptor 979	-2.8934
NM_010801	Mlf1	Myeloid leukemia factor 1	-2.78637
AK016572	4430402I18Rik	Phosphatidic acid phosphatase type 2 domain containing 2	-2.52568
NM_181588	2310016A09Rik	Mus musculus cDNA, RIKEN clone 2310016A09 3' mRNA sequence	-2.36505
NM_007933	Eno3	Enolase 3	-2.33167
NM_177106	F830004M19Rik	Mus musculus cDNA, RIKEN clone F830004M19 3' mRNA sequence	-2.30582
NM_173021	Phka1	Phosphorylase kinase alpha 1	-2.301
NM_175507	Tmem20	Transmembrane protein 20	-2.26877
NM_011224	Pygm	Muscle glycogen phosphorylase	-2.25234
NM_007710	Ckm	Creatine kinase, muscle	-2.18049
NM_010861	Myl2	Myosin, light polypeptide 2, regulatory, cardiac, slow	-2.16024
NM_178050	Arl6ip2	ADP-ribosylation factor-like 6 interacting protein 2	-2.15
NM_009415	Tpi1	Triosephosphate isomerase 1	-2.14472
BC003791	Slc25a4	Slc25a4 protein	-2.12397
NM_011029	Lamr1	Laminin receptor 1 (ribosomal protein SA)	-2.09389
NM_027126	Hfe2	Repulsive guidance molecule C	-2.08047
NM_007994	Fbp2	fructose-1,6-bisphosphatase-2	-2.07
NM_172582	Coq6	Coenzyme Q6 homolog	-2.01135
NM_010699	Ldha	Lactate dehydrogenase a	-1.83
NM_177839	Tnn	Tenascin N	-1.74512
NM_018870	Pgam2	Phosphoglycerate mutase-2	-1.68
NM_021514	Pfkm	Phosphofructokinase	-1.59
NM_028132	Pgm1	Phosphoglucomutase 1	-1.58
NM_008492	Ldhb	Lactate dehydrogenase b	-1.58
NM_007382	Acadm	Acy-CoA dehydrogenase C-4 to C12 straight chain	-1.52
BC006692	Acsl1	Acyl-CoA synthase long chain family member 1	-1.51
NM_026880	Pink1	PTEN induced putative kinase 1	-1.44565
NM_007505	Atp5a1	ATP synthase, alpha subunit, isoform 1	-1.43715
