# Supplementary material for: Loading-related regulation of gene expression in bone in the contexts of estrogen deficiency, lack of estrogen receptor α and disuse
Source: Bone. 2010 Mar;46(3):628–42. doi: 10.1016/j.bone.2009.10.021 (PMC2887492; doi:10.1016/j.bone.2009.10.021)
Supplement: Supplementary material [file mmc13.xls]

## Sheet: S13
TABLE S13. Fold change of representative differentially expressed genes in WT-SN mice
at 8h after loading compared with their non-loaded contra-lateral controls
GenBank	Symbol	Name	Fold
NM_013468	Ankrd1	Ankyrin repeat domain 1	3.46015
NM_009696	Apoe	Apolipoprotein E	3.19958
NM_008657	Myf6	Myogenic factor 6	3.05878
NM_147034	Olfr713	Olfactory receptor 713	3.01129
NM_030704	Hspb8	Heat shock protein 20-like protein	2.92726
NM_145926	Mgat4b	N-acetylglucosaminyltransferase IVb	2.83323
NM_053111	Ear6	Eosinophil-associated, ribonuclease A family, member 6	2.81864
AK003061	Cpb1	Carboxypeptidase B1	2.66925
NM_178184	Hist1h2an	Histone 1, H2an	2.61935
NM_147004	Olfr399	Olfactory receptor 399	2.61117
NM_011163	Prkr	Protein kinase	2.5798
NM_007946	Epx	Eosinophil peroxidase	2.52187
NM_017388	Ear3	Eosinophil-associated	2.47427
AK129486	Vps13c	MKIAA3021 protein	2.44594
NM_175652	Hist4h4	Histone 4, H4	2.42447
NM_146556	Olfr798	Olfactory receptor 798	2.38701
NM_020034	Hist1h1b	Histone 1, H1b	2.22126
NM_007606	Car3	Carbonic anhydrase 3	2.19804
NM_013549	Hist2h2aa1	Histone 2, H2aa1	2.19256
NM_015779	NE	Neutrophil elastase	2.18087
NM_175655	Hist1h4f	Histone 1, H4f	2.17784
NM_025735	Map1lc3a	Microtubule-associated protein 1 light chain 3 alpha	2.16322
NM_010876	Ncf1	Neutrophil cytosolic factor 1	2.15093
NM_017371	Hpxn	Hemopexin	2.14655
NM_011584	Nr1d2	Nuclear receptor subfamily 1, group D, member 2	2.03428
NM_011146	Pparg	Peroxisome proliferator activated receptor gamma	1.85901
NM_010494	Icam2	Intercellular adhesion molecule 2	1.79939
AK014159	B230339M05Rik	Mus musculus cDNA clone B230339M0 3' mRNA sequence	-68.3231
NM_146288	Olfr122	Olfactory receptor 122	-32.5346
AK006584	1700123O21Rik	Mus musculus cDNA clone 1700123O21 3' mRNA sequence	-6.0214
BC011340	Cdcp1	E030027H19Rik protein	-5.80407
NM_010251	Gabra4	Gamma-aminobutyric acid (GABA-A) receptor, subunit alpha 4	-3.91412
NM_175199	Hspa12a	Heat shock protein 12A	-3.03671
U29504	Zfp70	KRAB-zinc finger protein 70	-2.82397
NM_008957	Ptch1	Patched	-2.7121
NM_028455	3110043J09Rik	RIKEN cDNA 3110043J09	-2.6391
NM_010570	Irs1	Insulin receptor substrate 1	-2.61066
NM_199058	Gpr6	G protein-coupled receptor 6	-2.56808
NM_008492	Ldhb	Lactate dehydrogenase b	-1.92
X70182	Eno3	Enolase 3	-1.88
NM_177839	Tnn	Tenascin N	-1.82726
AK081514	Tirap	Toll-interleukin 1 receptor domain-containing adaptor protein	-1.7263
NM_134059	Ddx41	DEAD (Asp-Glu-Ala-Asp) box polypeptide 41	-1.71203
NM_007504	Atp2a1	ATPase, Ca++ transporting, fast twitch 1	-1.64934
NM_009112	S100a10	S100 calcium binding protein A10	-1.64518
NM_008607	Mmp13	Matrix metalloproteinase 13	-1.64149
NM_026880	Pink1	PTEN induced putative kinase 1	-1.59389
NM_175094	Pdhx	Pyruvate dehydrogenase complex, component x	-1.57
