# Supplementary material for: Loading-related regulation of gene expression in bone in the contexts of estrogen deficiency, lack of estrogen receptor α and disuse
Source: Bone. 2010 Mar;46(3):628–42. doi: 10.1016/j.bone.2009.10.021 (PMC2887492; doi:10.1016/j.bone.2009.10.021)
Supplement: Supplementary material [file mmc14.xls]

## Sheet: S14
TABLE S14. Fold change of representative differentially expressed genes in WT-SN mice
at 12h after loading compared with their non-loaded contra-lateral controls
GenBank	Symbol	Name	Fold
NM_172544	Nrxn3	Neurexin III	20.0728
NM_013468	Ankrd1	Ankyrin repeat domain 1 (cardiac muscle)	5.95017
NM_144909	Gckr	Glucokinase regulatory protein	5.31163
NM_008657	Myf6	Myogenic factor 6	4.69948
NM_009245	Serpina1a	Serine (or cysteine) proteinase inhibitor	3.72332
NM_007606	Car3	Carbonic anhydrase 3	3.35303
NM_008103	Gcm1	Glial cells missing homolog 1	3.33542
NM_023123	H19	Mus musculus H19 fetal liver mRNA (H19), mRNA.	2.65956
NM_015783	G1p2	Interferon, alpha-inducible protein	2.62376
NM_031170	Krt2-8	Keratin complex 2, basic, gene 8	2.51163
NM_145926	Mgat4b	N-acetylglucosaminyltransferase IVb	2.47864
NM_011516	Sycp1	Synaptonemal complex protein 1	2.35923
NM_020033	Ankrd2	Ankyrin repeat domain 2	2.35497
NM_146086	Pde6a	Phosphodiesterase 6A, cGMP-specific	2.31166
NM_013808	Csrp3	Cysteine and glycine-rich protein 3	2.30699
NM_010701	Lect1	Leukocyte cell derived chemotaxin 1	2.22085
NM_007836	Gadd45a	Growth arrest and DNA-damage-inducible 45 alpha	2.13945
NM_173385	Cilp	Cnucleotide pyrophosphohydrolase	2.12319
NM_030704	Hspb8	Heat shock protein 20-like protein	2.0998
NM_007470	Apod	Apolipoprotein D	1.78789
NM_013834	Sfrp1	Secreted frizzled-related sequence protein 1	1.74862
NM_146919	Olfr1188	Olfactory receptor 1188	-2.67494
M21982	Il2ra	Interleukin 2 receptor, alpha chain	-2.33324
NM_010801	Mlf1	Myeloid leukemia factor 1	-2.25631
NM_007933	Eno3	Enolase 3	-2.19079
NM_177839	Tnn	Tenascin N	-1.82563
NM_009415	Tpi1	Triosphosphatase isomerase 1	-1.64
