# Supplementary material for: Loading-related regulation of gene expression in bone in the contexts of estrogen deficiency, lack of estrogen receptor α and disuse
Source: Bone. 2010 Mar;46(3):628–42. doi: 10.1016/j.bone.2009.10.021 (PMC2887492; doi:10.1016/j.bone.2009.10.021)
Supplement: Supplementary material [file mmc15.xls]

## Sheet: ingenuity file
N_C_24h - N_L_24h
Genbank	Ratio
BC036960	0.0202737
AK042827	1.54342
AK021088	2.01877
NM_026066	0.613641
NM_152816	1.68056
NM_021381	1.74194
NM_028142	1.69633
NM_139220	1.65381
NM_026064	2.30809
NM_054085	0.609033
NM_172485	326.59
NM_198415	0.578266
NM_023463	1.72427
W30505	1.75817
NM_023149	9.03825
AK019875	5.72659
NM_007860	6.00667
AK003822	1.86072
NM_145149	0.0114001
NM_011584	2.12975
NM_009984	1.63906
AK017792	8.29297
AK008397	5.94805
AK014794	0.555703
AK021410	2.03561
NM_013468	4.75807
NM_173788	3.24012
NM_139150	4.6288
NM_175495	4.81486
AK017501	4.2478
AK015342	1.89507
AK015774	0.262214
AK017193	3.74625
AK003717	1.58534
NM_181277	0.0226405
NM_009964	1.70381
NM_010801	0.483748
NM_172259	0.0179838
NM_010211	1.80887
NM_026853	0.563379
BC030497	0.474585
AK033394	2.2997
NM_146338	5.17338
AJ010338	5.44323
NM_016720	8.58144
AK019609	6.98351
NM_013935	1.75837
NM_025735	1.74306
NM_178742	7.14626
AK018484	7.88971
NM_007563	5.17894
NM_010027	1.7328
NM_028533	0.375902
NM_146125	0.367732
NM_007836	2.21832
AJ223361	0.55808
AK009366	105.94
BC035277	192.524
NM_009190	2.74832
NM_025948	1.697
NM_013593	2.47292
AK014745	0.633468
NM_009458	0.615441
AJ250694	0.605056
NM_201639	0.587965
NM_016798	2.16821
NM_011619	2.50886
NM_011224	0.56082
NM_030704	3.42395
NM_020608	5.92497
NM_030732	13.1688
NM_181424	1.84635
NM_007606	4.6051
NM_177678	0.0549349
NM_146570	0.635829
AF245444	6.56828
NM_011681	5.24253
NM_011635	5.28071
NM_153562	3.65122
NM_011495	7.44202
NM_025407	4.28
AK046748	0.555715
NM_013560	1.6194
NM_028132	0.527697
NM_007808	0.565879
NM_008657	4.45696
NM_013808	2.2519
NM_008605	2.48117
NM_010570	0.443933
NM_146041	1.6846
AK005839	2.37069
NM_183171	1.62383
AK007628	0.519165
NM_028696	1.77676
NM_025317	1.62637
NM_010816	0.619641
NM_008112	1.62448
NM_145926	2.70276
NM_026775	1.64935
NM_053136	20.9006
NM_009091	1.8291
NM_023372	2.54915
BC048614	1.74203
NM_020569	1.73218
NM_023123	2.9072
AK020568	12.9021
NM_146676	113.194
NM_053092	2.00898

## Sheet: S15
TABLE S15. Fold change of representative differentially expressed genes in WT-SN mice
at 24h after loading compared with their non-loaded contra-lateral controls
GenBank	Symbol	Name	Fold
NM_053136	Pcdhb11	Protocadherin beta 11	20.9006
NM_007606	Car3	Carbonic anhydrase 3	4.6051
NM_008657	Myf6	Myogenic factor 6	4.45696
AK017193	Ppm1a	Protein phosphatase 1A	3.74625
NM_030704	Hspb8	Heat shock protein 20-like protein	3.42395
NM_145926	Mgat4b	N-acetylglucosaminyltransferase IVb	2.70276
NM_023372	Rpl38	Ribosomal protein L38	2.54915
NM_008605	Mmp12	Matrix metalloproteinase 12	2.48117
AK005839	1700010K24Rik	Mus musculus cDNA clone 1700010K24 3' mRNA sequence	2.37069
NM_026064	2900073G15Rik	Mus musculus cDNA clone 2900073G15 3' mRNA sequence	2.30809
AK033394	Myom3	Myomesin family, member 3	2.2997
NM_013808	Csrp3	Cysteine and glycine-rich protein 3	2.2519
NM_007836	Gadd45a	Growth arrest and DNA-damage-inducible 45 alpha	2.21832
NM_016798	Pdlim3	PDZ and LIM domain 3	2.16821
NM_011584	Nr1d2	Nuclear receptor subfamily 1, group D, member 2	2.12975
AK021410	Rrn3	RNA polymerase 1	2.03561
AK021088	C030017D09Rik	Mus musculus cDNA clone C03001709 3' mRNA sequence	2.01877
NM_053092	Kars	Lysyl-tRNA synthetase	2.00898
AK015774	4930512J16Rik	Mus musculus cDNA clone 4930512J16 3' mRNA sequence	-3.81368
NM_146125	Itpka	Inositol 1,4,5-trisphosphate 3-kinase A	-2.71937
NM_028533	1700065D16Rik	Mus musculus cDNA clone 170006516 3' mRNA sequence	-2.66027
NM_010570	Irs1	Insulin receptor substrate 1	-2.25259
BC030497	Ddx17	DEAD box polypeptide 17	-2.1071
NM_010801	Mlf1	Myeloid leukemia factor 1	-2.06719
AK007628	A630007B06Rik	Mus musculus cDNA clone A630007B06 3' mRNA sequence	-1.92617
NM_028132	Pgm2	Phosphoglucomutase 2	-1.89503
AK014794	Zmynd17	Zinc finger MYND-type, containing 17	-1.79952
AK046748	Ches1	Checkpoint suppressor 1	-1.79949
