# Supplementary material for: Loading-related regulation of gene expression in bone in the contexts of estrogen deficiency, lack of estrogen receptor α and disuse
Source: Bone. 2010 Mar;46(3):628–42. doi: 10.1016/j.bone.2009.10.021 (PMC2887492; doi:10.1016/j.bone.2009.10.021)
Supplement: Supplementary material [file mmc16.xls]

## Sheet: S16
TABLE S16. Fold change of representative differentially expressed genes in ERa-/- mice
at 3h after loading compared with their non-loaded contra-lateral controls
GenBank	Symbol	Name	Fold
NM_010329	Gp38	Glycoprotein 38	1.63928
NM_024449	Sost	Sclerostin	1.62607
NM_025633	Metapl1	Methionine aminopeptidase-like 1	1.60255
NM_011593	Timp1	Tissue inhibitor of metalloproteinase 1	1.56684
NM_011521	Sdc4	Syndecan 4	1.44976
NM_029454	D14Ertd581e	Progesterone-induced blocking factor 1 isoform b	-3.7134
AK014075	Axot	Membrane associated ring finger	-2.72415
NM_026080	Mrps24	Mitochondrial ribosomal protein S24	-1.73327
NM_008160	Gpx1	Glutathione peroxidase 1	-1.72383
NM_013795	Atp5l	ATP synthase,	-1.50245
