# Supplementary material for: Loading-related regulation of gene expression in bone in the contexts of estrogen deficiency, lack of estrogen receptor α and disuse
Source: Bone. 2010 Mar;46(3):628–42. doi: 10.1016/j.bone.2009.10.021 (PMC2887492; doi:10.1016/j.bone.2009.10.021)
Supplement: Supplementary material [file mmc17.xls]

## Sheet: ingenuity file
E_K_C_8h - E_K_L_8h
Genbank	Ratio
NM_145126	2.1237
NM_010730	1.87426
NM_017372	2.01561
NM_011061	1.85587
NM_011581	0.5471
NM_145746	1.53059
NM_053150	1.58252
NM_007649	2.04219
NM_139198	1.60873
NM_181753	1.6488
AK020223	1.53894
X56704	1.80582
NM_009127	0.602042
NM_026225	0.49614
AK013781	0.498507
NM_011827	1.61963
NM_010819	1.57105
NM_175510	2.35207
AK007679	1.57529
NM_139297	0.621409
NM_153510	1.80462
AK021026	0.588362
NM_183249	2.43622
NM_021400	0.52971
AK018208	0.2836
Z25735	0.339906
NM_009132	0.464855
NM_021364	1.78853
NM_008566	1.6985
AK006325	1.63104
NM_010174	0.533434
NM_028407	0.645866
NM_010555	1.62541
NM_007595	0.639967
NM_011652	0.505467
NM_177391	0.516065
NM_028775	0.595562
NM_013864	0.529658
NM_011099	0.536552
NM_175418	0.579713
BC038868	1.63381
AK007232	0.505394
NM_010824	1.86658
NM_133667	0.611904
NM_182636	0.393865
NM_015779	1.93597
NM_009760	0.569259
NM_018859	0.58559
NM_022654	0.390744
AK047868	0.446483
NM_173869	2.00328
NM_008694	2.14149
BC025916	2.15591
AK007305	2.18772
NM_181596	1.99176
NM_025415	1.57807
AF203898	0.551
NM_010701	0.537052
NM_146892	0.479063
AK006576	2.10085
NM_008572	1.78298
NM_011369	1.70759
NM_025282	0.676778
BC053075	0.595721
NM_025551	0.576351
NM_053077	0.264959
NM_008491	2.05737
AK020063	0.554505
NM_172419	1.82277
AK009417	0.552685
BC027659	2.29615
NM_019486	1.65548
M92417	1.77494
NM_010344	1.86308
NM_009930	0.623815
NM_008536	0.610675
NM_027460	0.383943
NM_007933	0.554778
NM_144873	0.614902
NM_177238	0.471388
NM_010097	0.473179
NM_010777	0.584593
NM_026596	2.3958
NM_029726	0.613204
NM_008492	0.595986
AK003316	0.626481
NM_019696	0.590308
NM_009193	1.55281
NM_017388	2.08401
AK020268	0.584615
NM_007802	0.540981
NM_009892	1.82154
NM_145926	0.597871
NM_009933	0.572918
NM_010956	0.600311
U58671	1.97728
NM_010288	0.609636
NM_146120	0.613684
NM_023784	0.57563
NM_146228	1.7464
AK015817	0.41611
NM_183109	0.520098
NM_010556	1.72672
NM_153101	2.04058
NM_146776	0.292449

## Sheet: S17
TABLE S17. Fold change of representative differentially expressed genes in ERa-/- mice
at 8h after loading compared with their non-loaded contra-lateral controls
GenBank	Symbol	Name	Fold
BC025916	Agmat	Agmat protein	2.15591
NM_153101	Mrgpra2	MAS-related GPR, member A2	2.04058
NM_010824	Mpo	Myeloperoxidase	1.86658
NM_010344	Gsr	Glutathione reductase 1	1.86308
NM_010730	Anxa1	Annexin A1	1.87426
NM_053077	Matp	Membrane associated transporter protein	-3.77417
AK018208	Phka2	Phosphorylase kinase alpha 2	-3.5261
NM_146776	Olfr821	Olfactory receptor 821	-3.41941
Z25735	Pou2f2	Pou class 2 homeobox 2	-2.94199
NM_022654	Lrdd	Leucine-rich and death domain containing	-2.55922
NM_182636	Vwa5b2	von Willebraand factor A domain containing 5b2	-2.53894
AK047868	Ttn	Titin	-2.23972
NM_009132	Scin	Scinderin	-2.15121
NM_010097	Sparcl1	SPARC-like 1 (mast9, hevin)	-2.11337
NM_146892	Olfr1223	Olfactory receptor 1223	-2.08741
NM_021400	Prg4	Proteoglycan 4 (megakaryocyte stimulating factor)	-1.88782
NM_011099	Pkm2	Pyruvate kinase	-1.87
NM_010344	Gsr	Glutathione reductase	-1.86
NM_007802	Ctsk	Cathepsin K	-1.84849
NM_007933	Eno3	Enolase 3	-1.83
NM_009760	Bnip3	BCL2/adenovirus E1B 19kDa-interacting protein 1, NIP3	-1.75667
NM-025551	Ndufa12	NADH dehydrogenase 1alpha subcomplex12	-1.73
BC053075	Ndufa11	NADH dehydrogenase 1alpha subcomplex11	-1.68
NM_010958	Ogdh	Oxaloglutarate dehydrogenase	-1.67
NM_008492	Ldhb	lactate dehydrogenase b	-1.67
