# Supplementary material for: Loading-related regulation of gene expression in bone in the contexts of estrogen deficiency, lack of estrogen receptor α and disuse
Source: Bone. 2010 Mar;46(3):628–42. doi: 10.1016/j.bone.2009.10.021 (PMC2887492; doi:10.1016/j.bone.2009.10.021)
Supplement: Supplementary material [file mmc18.xls]

## Sheet: S18
TABLE S18. Fold change of representative differentially expressed genes in ERa-/- mice
at 24h after loading compared with their non-loaded contra-lateral controls
GenBank	Symbol	Name	Fold
NM_010833	Msn	Moesin	2.13529
NM_010288	Gja1	Gap junction membrane channel protein alpha 1	1.99871
NM_053088	Ifitm5	Haemopoiesis related membrane protein 1	1.94747
