# Supplementary material for: Loading-related regulation of gene expression in bone in the contexts of estrogen deficiency, lack of estrogen receptor α and disuse
Source: Bone. 2010 Mar;46(3):628–42. doi: 10.1016/j.bone.2009.10.021 (PMC2887492; doi:10.1016/j.bone.2009.10.021)
Supplement: Table CL1 — Fold change of differentially expressed genes in WT-OVX mice vs. WT mice. [file mmc19.xls]

## Sheet: WT-OVX vs. WT
Fold change of differentially expressed genes in WT-OVX mice vs. WT mice
GenBank	Symbol	Description	Fold
NM_010223	Fkbp8	Mus musculus FK506 binding protein 8 (Fkbp8), mRNA.	2.96013
NM_031249	Cstf2t	Mus musculus cleavage stimulation factor, 3' pre-RNA subunit 2, tau (Cstf2t), mRNA.	2.95581
AK015597	E2f7	Mus musculus adult male testis cDNA, RIKEN full-length enriched library, clone:4930480D05 product:unknown EST, full insert	2.86443
NM_145226	Oas3	Mus musculus 2'-5' oligoadenylate synthetase 3 (Oas3), mRNA.	2.82776
NM_021400	Prg4	Mus musculus proteoglycan 4 (megakaryocyte stimulating factor, articular superficial zone protein) (Prg4), mRNA.	2.7913
NM_133362	Erdr1	Mus musculus erythroid differentiation regulator 1 (Erdr1), mRNA.	2.77833
NM_172747	Kctd13	Mus musculus potassium channel tetramerisation domain containing 13 (Kctd13), mRNA.	2.74869
AK005156	1500005C15Rik	Mus musculus adult male cerebellum cDNA, RIKEN full-length enriched library, clone:1500005C15 product:unclassifiable, full insert	2.65173
BC030497	Ddx17	Mus musculus, clone IMAGE:5400381, mRNA.	2.6276
NM_133874	4833432B22Rik	Mus musculus RIKEN cDNA 4833432B22 gene (4833432B22Rik), mRNA.	2.61766
NM_011168	Prlpf	Mus musculus prolactin-like protein F (Prlpf), mRNA.	2.59866
NM_010570	Irs1	Mus musculus insulin receptor substrate 1 (Irs1), mRNA.	2.56764
AK031714	Catns	Mus musculus 13 days embryo male testis cDNA, RIKEN full-length enriched library, clone:6030495M12 product:unknown EST, full insert	2.49683
NM_181586	Sirt6	Mus musculus sirtuin 6 (silent mating type information regulation 2, homolog) 6 (S. cerevisiae) (Sirt6), mRNA.	2.41128
BC037506	AI849286	Mus musculus expressed sequence AI849286, mRNA (cDNA clone IMAGE:1434347), partial cds.	2.39901
AK078370	6530421E24Rik	Mus musculus 10 days neonate cerebellum cDNA, RIKEN full-length enriched library, clone:6530421E24 product:hypothetical protein,	2.38099
NM_178070	Vps33b	Mus musculus vacuolar protein sorting 33B (yeast) (Vps33b), mRNA.	2.38065
AK014551	4930467M19Rik	Mus musculus 0 day neonate skin cDNA, RIKEN full-length enriched library, clone:4632404N19 product:unknown EST, full insert	2.33345
NM_198640	AI324046	Mus musculus expressed sequence AI324046 (AI324046), mRNA.	2.28268
AK020380	9330166H04Rik	Mus musculus adult male diencephalon cDNA, RIKEN full-length enriched library, clone:9330166H04 product:unclassifiable, full	2.27456
NM_183302	C630004L07	Mus musculus hypothetical protein C630004L07 (C630004L07), mRNA.	2.26631
BC058108	Rai16	Mus musculus retinoic acid induced 16, mRNA (cDNA clone IMAGE:6826518), partial cds.; Mus musculus retinoic acid induced 16, mRNA (cDNA clone IMAGE:6392903), partial cds.	2.22834
AK076770	Cyt1	Mus musculus adult male testis cDNA, RIKEN full-length enriched library, clone:4930443F05 product:similar to CYTOKINE-LIKE PROTEIN	2.22769
NM_008834	Phxr3	Mus musculus per-hexamer repeat gene 3 (Phxr3), mRNA.	2.19709
NM_177750	B930041G04	Mus musculus hypothetical protein B930041G04 (B930041G04), mRNA.	2.17483
AK006879	Jmjd3	Mus musculus adult male testis cDNA, RIKEN full-length enriched library, clone:1700064E03 product:unclassifiable, full insert	2.14903
AK016155	4930557A04Rik	Mus musculus adult male testis cDNA, RIKEN full-length enriched library, clone:4930557A04 product:hypothetical Histone-fold	2.13236
NM_011082	Pigr	Mus musculus polymeric immunoglobulin receptor (Pigr), mRNA.	2.12948
NM_007646	Cd38	Mus musculus CD38 antigen (Cd38), mRNA.	2.11872
NM_016683	Zfp95	Mus musculus zinc finger protein 95 (Zfp95), mRNA.	2.11765
NM_146570	Olfr1006	Mus musculus olfactory receptor 1006 (Olfr1006), mRNA.	2.07007
AK051071	Crebbp	Mus musculus 9 days embryo whole body cDNA, RIKEN full-length enriched library, clone:D030065G13 product:unknown EST, full insert	2.04779
NM_007478	Arf3	Mus musculus ADP-ribosylation factor 3 (Arf3), mRNA.	2.00552
NM_023123	H19	Mus musculus H19 fetal liver mRNA (H19), mRNA.	2.00316
NM_020279	Ccl28	Mus musculus chemokine (C-C motif) ligand 28 (Ccl28), mRNA.	1.9903
AK008891	2210411A11Rik	Mus musculus adult male stomach cDNA, RIKEN full-length enriched library, clone:2210411A11 product:unknown EST, full insert	1.98988
AK019948	5430434F05Rik	Mus musculus 6 days neonate head cDNA, RIKEN full-length enriched library, clone:5430434F05 product:unclassifiable, full insert	1.97605
BC031136	Plekhg3	Mus musculus cDNA clone MGC:37211 IMAGE:4971548, complete cds.	1.97455
NM_134066	Akr1c18	Mus musculus aldo-keto reductase family 1, member C18 (Akr1c18), mRNA.	1.97269
NM_153129	Pacs1	Mus musculus phosphofurin acidic cluster sorting protein 1 (Pacs1), mRNA.	1.97215
NM_145590	BC017158	Mus musculus cDNA sequence BC017158 (BC017158), mRNA.	1.9648
NM_207237	Man1c1	Mus musculus mannosidase, alpha, class 1C, member 1 (Man1c1), mRNA.	1.95435
NM_007736	Col4a5	Mus musculus procollagen, type IV, alpha 5 (Col4a5), mRNA.	1.9502
AK020951	Ncor1	Mus musculus adult retina cDNA, RIKEN full-length enriched library, clone:A930041H11 product:nuclear receptor co-repressor 1, full	1.94689
NM_144941	BC019977	Mus musculus cDNA sequence BC019977 (BC019977), mRNA.	1.93683
NM_010816	Morc	Mus musculus microrchidia (Morc), mRNA.	1.93145
AK010213	Pdzk11	Mus musculus adult male tongue cDNA, RIKEN full-length enriched library, clone:2310079D11 product:unknown EST, full insert	1.92353
AK010853	2810407L07Rik	Mus musculus 13 days embryo liver cDNA, RIKEN full-length enriched library, clone:2500002G23 product:similar to ZINC FINGER PROTEIN 4	1.91329
NM_145596	BC031407	Mus musculus cDNA sequence BC031407 (BC031407), mRNA.	1.90396
NM_010879	Nck2	Mus musculus non-catalytic region of tyrosine kinase adaptor protein 2 (Nck2), mRNA.	1.8861
NM_173450	Rpusd2	Mus musculus RIKEN cDNA 4921503C21 gene (4921503C21Rik), mRNA.	1.88091
NM_028057	Nqo3a2	Mus musculus NAD(P)H:quinone oxidoreductase type 3, polypeptide A2 (Nqo3a2), mRNA.	1.87444
NM_027900	1300003K24Rik	Mus musculus RIKEN cDNA 1300003K24 gene (1300003K24Rik), mRNA.	1.86538
NM_007400	Adam12	Mus musculus a disintegrin and metalloproteinase domain 12 (meltrin alpha) (Adam12), mRNA.	1.85886
NM_007623	Cbx2	Mus musculus chromobox homolog 2 (Drosophila Pc class) (Cbx2), mRNA.	1.85602
BC046446	Brwd3	Mus musculus, clone IMAGE:4020262, mRNA.	1.84364
AK018083	D5Ertd606e	Mus musculus 11 days embryo head cDNA, RIKEN full-length enriched library, clone:6230410I01 product:similar to SEPTIN6 TYPE II [Homo	1.84139
NM_146673	Olfr824	Mus musculus olfactory receptor 824 (Olfr824), mRNA.	1.84076
NM_029274	Wbp7	Mus musculus cDNA clone IMAGE:5704432, partial cds.	1.83387
NM_033587	Pcdhga4	Mus musculus protocadherin gamma subfamily B, 4 (Pcdhgb4), mRNA.; Mus musculus protocadherin gamma subfamily A, 3 (Pcdhga3), mRNA.	1.83154
NM_029522	Gpsm2	Mus musculus G-protein signalling modulator 2 (AGS3-like, C. elegans) (Gpsm2), mRNA.	1.8265
AK046748	Ches1	Mus musculus 4 days neonate thymus cDNA, RIKEN full-length enriched library, clone:B630006M02 product:checkpoint suppressor 1, full	1.82586
AK004400	1110067M05Rik	Mus musculus 18-day embryo whole body cDNA, RIKEN full-length enriched library, clone:1110067M05 product:unknown EST, full insert	1.81643
NM_028218	2210409E12Rik	Mus musculus RIKEN cDNA 2210409E12 gene (2210409E12Rik), mRNA.	1.81542
NM_172756	8430438L13Rik	Mus musculus RIKEN cDNA 8430438L13 gene (8430438L13Rik), mRNA.	1.81505
NM_172561	Spag7	Mus musculus sperm associated antigen 7 (Spag7), mRNA.	1.81427
NM_019653	Wsb1	Mus musculus WD repeat and SOCS box-containing 1 (Wsb1), mRNA.	1.79701
AK122240	mKIAA0300	Mus musculus mRNA for mKIAA0300 protein.	1.79045
NM_138680	Luc7l2	Mus musculus LUC7-like 2 (S. cerevisiae) (Luc7l2), mRNA.	1.77875
NM_009201	Slc1a5	Mus musculus solute carrier family 1 (neutral amino acid transporter), member 5 (Slc1a5), mRNA.	1.77741
BC046401	BC046401	Mus musculus cDNA sequence BC046401, mRNA (cDNA clone IMAGE:5320259), partial cds.	1.76955
AK020223	4930429A22Rik	Mus musculus 15 days embryo male testis cDNA, RIKEN full-length enriched library, clone:8030493P09 product:unclassifiable, full	1.76571
AK018000	St6gal1	Mus musculus adult male thymus cDNA, RIKEN full-length enriched library, clone:5830449F15 product:unclassifiable, full insert	1.76324
AK032515	Cdc14a	Mus musculus adult male olfactory brain cDNA, RIKEN full-length enriched library, clone:6430578A21 product:DUAL-SPECIFICITY	1.76139
NM_012028	Siat7e	Mus musculus sialyltransferase 7 ((alpha-N-acetylneuraminyl 2,3-betagalactosyl-1,3)-N-acetyl galactosaminide	1.75446
NM_133710	Ctdspl	Mus musculus CTD (carboxy-terminal domain, RNA polymerase II, polypeptide A) small phosphatase-like (Ctdspl), mRNA.	1.75296
NM_011673	Ugcg	Mus musculus UDP-glucose ceramide glucosyltransferase (Ugcg), mRNA.	1.74478
NM_198100	Tbkbp1	Mus musculus RIKEN cDNA 3110043L15 gene (3110043L15Rik), mRNA.	1.74055
NM_007569	Btg1	Mus musculus B-cell translocation gene 1, anti-proliferative (Btg1), mRNA.	1.73993
NM_146363	Olfr731	Mus musculus olfactory receptor 731 (Olfr731), mRNA.	1.73229
NM_009825	Serpinh1	Mus musculus serine (or cysteine) proteinase inhibitor, clade H, member 1 (Serpinh1), mRNA.	1.72968
NM_194064	Nanos2	Mus musculus nanos homolog 2 (Drosophila) (Nanos2), mRNA.	1.72917
NM_025534	2310043N13Rik	Mus musculus RIKEN cDNA 2310043N13 gene (2310043N13Rik), mRNA.	1.7241
AK003832	1110019O10Rik	Mus musculus 18-day embryo whole body cDNA, RIKEN full-length enriched library, clone:1110019O10 product:unknown EST, full insert	1.71677
NM_145700	Ccrl1	Mus musculus chemokine (C-C motif) receptor-like 1 (Ccrl1), mRNA.	1.71619
NM_145926	Mgat4b	Mus musculus mannoside acetylglucosaminyltransferase 4, isoenzyme B (Mgat4b), mRNA.	1.71008
NM_007884	Dspg3	Mus musculus dermatan sulphate proteoglycan 3 (Dspg3), mRNA.	1.70786
NM_008512	Lrp1	Mus musculus low density lipoprotein receptor-related protein 1 (Lrp1), mRNA.	1.70318
NM_172740	B230312I18Rik	Mus musculus RIKEN cDNA B230312I18 gene (B230312I18Rik), mRNA.	1.70274
AK020898	A930028C08Rik	Mus musculus adult retina cDNA, RIKEN full-length enriched library, clone:A930028C08 product:unknown EST, full insert sequence.	1.69174
NM_011770	Zfpn1a2	Mus musculus zinc finger protein, subfamily 1A, 2 (Helios) (Zfpn1a2), mRNA.	1.685
NM_022328	Mllt1	Mus musculus myeloid/lymphoid or mixed lineage-leukemia translocation to 1 homolog (Drosophila) (Mllt1), mRNA.	1.68108
NM_130862	Baiap2	Mus musculus brain-specific angiogenesis inhibitor 1-associated protein 2 (Baiap2), mRNA.	1.67834
NM_175169	Cd47	Mus musculus RIKEN cDNA 9130415E20 gene (9130415E20Rik), mRNA.	1.6752
NM_172423	4930580F03Rik	Mus musculus RIKEN cDNA 4930580F03 gene (4930580F03Rik), mRNA.	1.67241
NM_053214	Myo1f	Mus musculus myosin IF (Myo1f), mRNA.	1.66516
NM_001003948	AL024069	Mus musculus expressed sequence AL024069 (AL024069), mRNA.	1.66492
AK014745	Dgkd	Mus musculus 0 day neonate head cDNA, RIKEN full-length enriched library, clone:4833421G17 product:hypothetical protein, full insert	1.66248
NM_009697	Nr2f2	Mus musculus nuclear receptor subfamily 2, group F, member 2 (Nr2f2), mRNA.	1.66108
NM_011241	Rangap1	Mus musculus RAN GTPase activating protein 1 (Rangap1), mRNA.	1.661
NM_007992	Fbln2	Mus musculus fibulin 2 (Fbln2), mRNA.	1.6598
NM_007628	Ccna1	Mus musculus cyclin A1 (Ccna1), mRNA.	1.65502
NM_007481	Arf6	Mus musculus ADP-ribosylation factor 6 (Arf6), mRNA.	1.65323
NM_153782	BC029169	Mus musculus cDNA sequence BC029169 (BC029169), mRNA.	1.65313
NM_172543	5730593F17Rik	Mus musculus RIKEN cDNA 5730593F17 gene (5730593F17Rik), mRNA.	1.64675
NM_201518	Flrt2	Mus musculus fibronectin leucine rich transmembrane protein 2 (Flrt2), mRNA.	1.63867
NM_134100	D15Mgi27	Mus musculus DNA Segment, Chr 15, Mouse Genome Informatics 27 (D15Mgi27), mRNA.	1.63673
NM_030054	Mscp	Mus musculus solute carrier family 25, member 37 (Slc25a37), transcript variant 1, mRNA.	1.63331
NM_011862	Pacsin2	Mus musculus protein kinase C and casein kinase substrate in neurons 2 (Pacsin2), mRNA.	1.62615
NM_008142	Gnb1	Mus musculus guanine nucleotide binding protein, beta 1, mRNA (cDNA clone IMAGE:3583848), with apparent retained intron.	1.6211
NM_152804	Plk2	Mus musculus polo-like kinase 2 (Drosophila) (Plk2), mRNA.	1.62056
NM_172508	Sart2	Mus musculus squamous cell carcinoma antigen recognized by T cells 2 (Sart2), mRNA.	1.61775
NM_146646	Olfr152	Mus musculus olfactory receptor 152 (Olfr152), mRNA.	1.61566
NM_008860	Prkcz	Mus musculus protein kinase C, zeta (Prkcz), mRNA.	1.61142
NM_199308	Mast3	Mus musculus Mast3	1.61095
NM_016852	Wbp2	Mus musculus WW domain binding protein 2 (Wbp2), mRNA.	1.60754
NM_146899	Olfr1219	Mus musculus olfactory receptor 1217 (Olfr1217), mRNA.	1.6073
NM_027897	Rhpn2	Mus musculus rhophilin, Rho GTPase binding protein 2 (Rhpn2), mRNA.	1.60648
NM_019696	Cpxm1	Mus musculus carboxypeptidase X 1 (M14 family) (Cpxm1), mRNA.	1.60628
AK046552	D230004J03Rik	Mus musculus 4 days neonate male adipose cDNA, RIKEN full-length enriched library, clone:B430006D22 product:hypothetical protein,	1.60383
NM_146061	Arhgap8	Mus musculus Rho GTPase activating protein 8 (Arhgap8), mRNA.	1.60109
NM_007956	Esr1	Mus musculus estrogen receptor 1 (alpha) (Esr1), mRNA.	1.59257
NM_008716	Notch3	Mus musculus Notch gene homolog 3 (Drosophila) (Notch3), mRNA.	1.59213
NM_013771	Yme1l1	Mus musculus YME1-like 1 (S. cerevisiae) (Yme1l1), mRNA.	1.59118
AK006777	Man2a2	Mus musculus adult male testis cDNA, RIKEN full-length enriched library, clone:1700052O22 product:unknown EST, full insert	1.586
AK016548	Eftud1	Mus musculus adult male testis cDNA, RIKEN full-length enriched library, clone:4932434J20 product:weakly similar to ELONGATION	1.58536
BC056500	Acac	Mus musculus acetyl-Coenzyme A carboxylase, mRNA (cDNA clone IMAGE:5720928), partial cds.	1.58519
BC016220	4930432F04Rik	Mus musculus RIKEN cDNA 4930432F04 gene, mRNA (cDNA clone MGC:28765 IMAGE:4485816), complete cds.	1.5819
NM_181452	Mtvr2; Sssca1	Mus musculus mammary tumor virus receptor 2 (Mtvr2), transcript variant 2, mRNA.	1.5778
NM_019993	Aldh9a1	Mus musculus aldehyde dehydrogenase 9, subfamily A1 (Aldh9a1), mRNA.	1.57708
NM_007554	Bmp4	Mus musculus bone morphogenetic protein 4 (Bmp4), mRNA.	1.57216
NM_009514	Vpreb3	Mus musculus pre-B lymphocyte gene 3 (Vpreb3), mRNA.	1.56373
NM_026470	Spata6	Mus musculus spermatogenesis associated 6 (Spata6), mRNA.	1.56315
NM_007542	Bgn	Mus musculus biglycan (Bgn), mRNA.	1.56232
NM_170597	Creg2	Mus musculus cellular repressor of E1A-stimulated genes 2 (Creg2), mRNA.	1.56143
NM_146244	Rps6kl1	Mus musculus ribosomal protein S6 kinase-like 1 (Rps6kl1), mRNA.	1.56123
NM_009088	Rpo1-4	Mus musculus RNA polymerase 1-4 (Rpo1-4), mRNA.	1.56103
AK007958	Cln6	Mus musculus 10 day old male pancreas cDNA, RIKEN full-length enriched library, clone:1810065L06 product:DNA segment, Chr 9,	1.56049
NM_021493	Arhgap23	Mus musculus RIKEN cDNA 4933428G20 gene (4933428G20Rik), mRNA.	1.55652
AK002779	0610037M15Rik	Mus musculus adult male kidney cDNA, RIKEN full-length enriched library, clone:0610037M15 product:histocompatibility 2, Q region	1.55569
AK019941	5730601F06Rik	Mus musculus adult male pituitary gland cDNA, RIKEN full-length enriched library, clone:5330440G10 product:unknown EST, full insert	1.55531
NM_011518	Syk	Mus musculus spleen tyrosine kinase (Syk), mRNA.	1.55351
NM_177708	Rtn4rl1	Mus musculus reticulon 4 receptor-like 1 (Rtn4rl1), mRNA.	1.5472
NM_029068	Snx16	Mus musculus sorting nexin 16 (Snx16), mRNA.	1.5469
AK017419	5530400B01Rik	Mus musculus 10 days neonate head cDNA, RIKEN full-length enriched library, clone:5530400B01 product:hypothetical Isoleucine-rich	1.53713
NM_182994	Arl5	Mus musculus ADP-ribosylation factor-like 5 (Arl5), mRNA.	1.52584
NM_010380	H2-D1	Mus musculus histocompatibility 2, D region locus 1 (H2-D1), mRNA.	1.52349
NM_130878	Pcdh21	Mus musculus protocadherin 21 (Pcdh21), mRNA.	1.52274
NM_199201	Clm3	Mus musculus CMRF-35-like molecule 3 (Clm3), mRNA.	1.52092
NM_029097	Atp13a2	Mus musculus RIKEN cDNA 1110012E06 gene (1110012E06Rik), mRNA.	1.51943
NM_198653	Iars2	Mus musculus RIKEN cDNA 2010002H18 gene (2010002H18Rik), mRNA.	1.51493
NM_008804	Pde9a	Mus musculus phosphodiesterase 9A (Pde9a), mRNA.	1.50789
NM_027521	6330406L22Rik	Mus musculus RIKEN cDNA 6330406L22 gene (6330406L22Rik), mRNA.	1.50585
NM_010937	Nras	Mus musculus neuroblastoma ras oncogene (Nras), mRNA.	1.50563
NM_178698	Pigv	Mus musculus RIKEN cDNA D430024F16 gene (D430024F16Rik), mRNA.	1.50241
NM_028151	Skiv2l2	Mus musculus RIKEN cDNA 2610528A15 gene (2610528A15Rik), mRNA.	1.50172
NM_010365	Gtf2i	Mus musculus general transcription factor II I (Gtf2i), mRNA.	1.49338
NM_010026	Ddef1	Mus musculus development and differentiation enhancing (Ddef1), mRNA.	1.49202
NM_011829	Impdh1	Mus musculus inosine 5'-phosphate dehydrogenase 1 (Impdh1), mRNA.	1.48938
AK077567	Mll3	Mus musculus 8 days embryo whole body cDNA, RIKEN full-length enriched library, clone:5730449G06 product:ALR-LIKE PROTEIN homolog	1.48573
NM_172150	BC037708	Mus musculus cDNA sequence BC037708 (BC037708), mRNA.	1.47561
NM_011521	Sdc4	Mus musculus syndecan 4 (Sdc4), mRNA.	1.4699
NM_194346	Rnf31	Mus musculus ring finger protein 31 (Rnf31), mRNA.	1.45572
NM_130889	Anp32b	Mus musculus acidic nuclear phosphoprotein 32 family, member B (Anp32b), mRNA.	1.454
NM_013907	Fbxw4	Mus musculus F-box and WD-40 domain protein 4 (Fbxw4), mRNA.	1.44932
AK004455	1190002J23Rik	Mus musculus 18-day embryo whole body cDNA, RIKEN full-length enriched library, clone:1190002J23 product:unknown EST, full insert	1.42886
NM_130869	Og2x	Mus musculus OG2 homeobox gene (Og2x), mRNA.	-7.7944
NM_172879	4932412H11Rik	Mus musculus RIKEN cDNA 4932412H11 gene (4932412H11Rik), mRNA.	-4.92236
NM_175654	Hist1h4d	Mus musculus histone 1, H4d (Hist1h4d), mRNA.	-4.68764
NM_175655	Hist1h4f	Mus musculus histone 1, H4f (Hist1h4f), mRNA.	-4.2695
NM_178211	Hist1h4k	Mus musculus histone 1, H4c (Hist1h4c), mRNA.; histone 4 protein; Mus musculus histone 1, H4j (Hist1h4j), mRNA.	-4.07054
NM_175652	Hist4h4	Mus musculus histone 4, H4 (Hist4h4), mRNA.	-3.87483
NM_133779	Pigt	Mus musculus phosphatidylinositol glycan, class T (Pigt), mRNA.	-3.78982
NM_008160	Gpx1	Mus musculus glutathione peroxidase 1 (Gpx1), mRNA.	-3.62792
BC036384	Arrdc2	Mus musculus arrestin domain containing 2, mRNA (cDNA clone MGC:41244 IMAGE:1067080), complete cds.	-3.57212
NM_029786	Pomgnt1	Mus musculus protein O-linked mannose beta1,2-N-acetylglucosaminyltransferase (Pomgnt1), transcript variant 1, mRNA.	-3.22698
AK021240	C430014O12Rik	Mus musculus 7 days embryo whole body cDNA, RIKEN full-length enriched library, clone:C430014O12 product:unclassifiable, full	-3.06774
NM_031181	Siglecl1	Mus musculus SIGLEC-like 1 (Siglecl1), mRNA.	-3.04255
AK020618	9530062E16Rik	Mus musculus adult male urinary bladder cDNA, RIKEN full-length enriched library, clone:9530062E16 product:unclassifiable, full	-3.01098
NM_020034	Hist1h1b	Mus musculus histone 1, H1b (Hist1h1b), mRNA.	-2.91931
NM_172539	Astl	Mus musculus astacin-like metalloendopeptidase (M12 family) (Astl), mRNA.	-2.91332
NM_172947	Lsm12 homolog	Mus musculus RIKEN cDNA 2600001B17 gene (2600001B17Rik), mRNA.	-2.90659
NM_175020	1700020H15	Mus musculus hypothetical protein 1700020H15 (1700020H15), mRNA.	-2.85259
NM_173372	Grm6	Mus musculus glutamate receptor, metabotropic 6 (Grm6), mRNA.	-2.81684
NM_010375	Gzmg	Mus musculus granzyme G (Gzmg), mRNA.	-2.63439
NM_026085	3110049J23Rik	Mus musculus RIKEN cDNA 3110049J23 gene (3110049J23Rik), mRNA.	-2.61181
NM_025368	Josd2	Mus musculus RIKEN cDNA 1110007C05 gene (1110007C05Rik), mRNA.	-2.60787
NM_013593	Mb	Mus musculus myoglobin (Mb), mRNA.	-2.57576
NM_007710	Ckm	Mus musculus creatine kinase, muscle (Ckm), mRNA.	-2.52584
NM_007966	Evx1	Mus musculus even skipped homeotic gene 1 homolog (Evx1), mRNA.	-2.50752
NM_023372	Rpl38	Mus musculus ribosomal protein L38 (Rpl38), mRNA.	-2.50338
BC060256	2900019G14Rik	Mus musculus RIKEN cDNA 2900019G14 gene, mRNA (cDNA clone IMAGE:5709418), partial cds.	-2.48057
NM_134067	AW209491	Mus musculus expressed sequence AW209491 (AW209491), mRNA.	-2.47817
NM_011269	Rhag	Mus musculus Rhesus blood group-associated A glycoprotein (Rhag), mRNA.	-2.43618
AK018583	2010005J08Rik	Mus musculus adult male cecum cDNA, RIKEN full-length enriched library, clone:9130001I21 product:hypothetical protein, full insert	-2.38213
NM_182928	Adm2	Mus musculus adrenomedullin 2 (Adm2), mRNA.	-2.32941
AK084780	Ttn	Mus musculus 13 days embryo heart cDNA, RIKEN full-length enriched library, clone:D330041I19 product:TITIN homolog [Homo sapiens],	-2.32696
NM_008218	Hba-a1	Mus musculus hemoglobin alpha, adult chain 1 (Hba-a1), mRNA.	-2.29696
AK020409	Tbx20	Mus musculus 12 days embryo embryonic body between diaphragm region and neck cDNA, RIKEN full-length enriched library, clone:9430010M06	-2.27965
AK021190	C330007P06Rik	Mus musculus ES cells cDNA, RIKEN full-length enriched library, clone:C330007P06 product:hypothetical protein, full insert	-2.26596
NM_011217	Ptprr	Mus musculus protein tyrosine phosphatase, receptor type, R (Ptprr), mRNA.	-2.25062
AK021366	E130102B10Rik	Mus musculus 0 day neonate eyeball cDNA, RIKEN full-length enriched library, clone:E130102B10 product:unclassifiable, full insert	-2.1899
NM_145710	Obox6	Mus musculus oocyte specific homeobox 6 (Obox6), mRNA.	-2.18408
NM_025595	Mrpl51	Mus musculus mitochondrial ribosomal protein L51 (Mrpl51), mRNA.	-2.17683
NM_170669	Rps15a	Mus musculus synapsin I (Syn1), mRNA.	-2.16186
NM_008162	Gpx4	Mus musculus glutathione peroxidase 4 (Gpx4), mRNA.	-2.14908
NM_145126	Chi3l4	Mus musculus chitinase 3-like 4 (Chi3l4), mRNA.	-2.14898
BC037044	Mll3	Mus musculus myeloid/lymphoid or mixed-lineage leukemia 3, mRNA (cDNA clone IMAGE:4527322), partial cds.	-2.14568
NM_009892	Chi3l3	Mus musculus chitinase 3-like 3 (Chi3l3), mRNA.	-2.14284
BC020388	Abcd2	Mus musculus cDNA clone IMAGE:3583572.	-2.14202
NM_008848	Pira6	Mus musculus paired-Ig-like receptor A6 (Pira6), transcript variant 2, mRNA.	-2.13444
NM_025650	Uqcr	Mus musculus ubiquinol-cytochrome c reductase (6.4kD) subunit (Uqcr), mRNA.	-2.12231
AK053377	Itga1	Mus musculus 0 day neonate eyeball cDNA, RIKEN full-length enriched library, clone:E130012M19 product:weakly similar to integrin alpha	-2.12212
AK009107	2310008C07Rik	Mus musculus adult male tongue cDNA, RIKEN full-length enriched library, clone:2310003D02 product:unknown EST, full insert	-2.1128
NM_175532	Nalp10	Mus musculus NACHT, leucine rich repeat and PYD containing 10 (Nalp10), mRNA.	-2.08736
AK007120	1700104L18Rik	Mus musculus adult male testis cDNA, RIKEN full-length enriched library, clone:1700104L18 product:unclassifiable, full insert	-2.07753
NM_021285	Myl1	Mus musculus myosin, light polypeptide 1 (Myl1), mRNA.	-2.06858
AK009965	Ttn	Mus musculus adult male tongue cDNA, RIKEN full-length enriched library, clone:2310057K23 product:TITIN homolog [Homo sapiens],	-2.05577
NM_146497	Olfr492	Mus musculus olfactory receptor 492 (Olfr492), mRNA.	-2.05204
AF119036	Igh-V11	Mus musculus AH0364 immunoglobulin heavy chain VH11-JH1 region mRNA, partial cds.	-2.0496
NM_025859	Arl1	Mus musculus ADP-ribosylation factor-like 1 (Arl1), mRNA.	-2.04284
AK016426	4931403E22Rik	Mus musculus adult male testis cDNA, RIKEN full-length enriched library, clone:4931403E22 product:unclassifiable, full insert	-2.0357
AK020914	A930031H19Rik	Mus musculus adult retina cDNA, RIKEN full-length enriched library, clone:A930031H19 product:unknown EST, full insert sequence.	-2.03252
NM_011616	Tnfsf5	Mus musculus tumor necrosis factor (ligand) superfamily, member 5 (Tnfsf5), mRNA.	-2.02971
NM_018853	Rplp1	Mus musculus ribosomal protein, large, P1 (Rplp1), mRNA.	-2.0249
NM_013673	Sp100	Mus musculus nuclear antigen Sp100 (Sp100), mRNA.	-2.02244
NM_145989	E130014J05Rik	Mus musculus RIKEN cDNA E130014J05 gene (E130014J05Rik), mRNA.	-2.01514
AK017618	Rif1	Mus musculus 8 days embryo whole body cDNA, RIKEN full-length enriched library, clone:5730435J01 product:hypothetical Serine-rich	-2.01441
NM_010442	Hmox1	Mus musculus heme oxygenase (decycling) 1 (Hmox1), mRNA.	-2.01031
NM_024230	1110030K22Rik	Mus musculus RIKEN cDNA 1110030K22 gene (1110030K22Rik), mRNA.	-2.00844
NM_019990	Stard10	Mus musculus START domain containing 10 (Stard10), mRNA.	-1.9965
NM_144961	Myh2	Mus musculus myosin, heavy polypeptide 2, skeletal muscle, adult (Myh2), mRNA.	-1.98978
NM_026552	Arpc4	Mus musculus actin related protein 2/3 complex, subunit 4 (Arpc4), mRNA.	-1.97989
NM_009281	Zfp143	Mus musculus zinc finger protein 143 (Zfp143), mRNA.	-1.97915
AK036802	2310001L23Rik	Mus musculus adult female vagina cDNA, RIKEN full-length enriched library, clone:9930012K12 product:similar to KERATIN, TYPE II	-1.96389
NM_198415	Ckmt2	Mus musculus creatine kinase, mitochondrial 2 (Ckmt2), mRNA.	-1.95746
NM_183086	Mrps10	Mus musculus mitochondrial ribosomal protein S10 (Mrps10), mRNA.	-1.95014
NM_007594	Calu	Mus musculus calumenin (Calu), transcript variant 2, mRNA.	-1.94828
NM_010833	Msn	Mus musculus moesin (Msn), mRNA.	-1.94822
NM_011577	Tgfb1	Mus musculus transforming growth factor, beta 1 (Tgfb1), mRNA.	-1.9469
NM_030609	Hist1h1a	Mus musculus histone 1, H1a (Hist1h1a), mRNA.	-1.94334
NM_198095	Bst2	Mus musculus bone marrow stromal cell antigen 2 (Bst2), mRNA.	-1.93296
NM_011297	Rps24	Mus musculus ribosomal protein S24 (Rps24), transcript variant 1, mRNA.	-1.93179
BC037072	4930431B09Rik	Mus musculus RIKEN cDNA 4930431B09 gene, mRNA (cDNA clone IMAGE:5030542), partial cds.	-1.92876
NM_026061	Ndufb8	Mus musculus NADH dehydrogenase (ubiquinone) 1 beta subcomplex 8 (Ndufb8), mRNA.	-1.9255
NM_009799	Car1	Mus musculus carbonic anhydrase 1 (Car1), mRNA.	-1.9225
NM_009114	S100a9	Mus musculus S100 calcium binding protein A9 (calgranulin B) (S100a9), mRNA.	-1.92218
NM_008491	Lcn2	Mus musculus lipocalin 2 (Lcn2), mRNA.	-1.9194
NM_013645	Pvalb	Mus musculus parvalbumin (Pvalb), mRNA.	-1.91614
NM_146685	Olfr1433	Mus musculus olfactory receptor 1433 (Olfr1433), mRNA.	-1.91461
NM_012058	Srp9	Mus musculus signal recognition particle 9 (Srp9), mRNA.	-1.91353
NM_026602	Bcas2	Mus musculus breast carcinoma amplified sequence 2 (Bcas2), mRNA.	-1.90999
NM_028190	Luc7l	Mus musculus Luc7 homolog (S. cerevisiae)-like (Luc7l), mRNA.	-1.90769
NM_030255	Apobec3	Mus musculus apolipoprotein B editing complex 3 (Apobec3), mRNA.	-1.90704
NM_009775	Bzrp	Mus musculus benzodiazepine receptor, peripheral (Bzrp), mRNA.	-1.90687
NM_010043	Des	Mus musculus desmin (Des), mRNA.	-1.90626
NM_013535	Grcc10	Mus musculus gene rich cluster, C10 gene (Grcc10), mRNA.	-1.89911
NM_172977	Gtf3c4	Mus musculus general transcription factor IIIC, polypeptide 4 (Gtf3c4), mRNA.	-1.89388
NM_009448	Tuba6	Mus musculus tubulin, alpha 6 (Tuba6), mRNA.	-1.89083
NM_009192	Sla	Mus musculus src-like adaptor (Sla), mRNA.	-1.88976
NM_009653	Alas2	Mus musculus aminolevulinic acid synthase 2, erythroid (Alas2), mRNA.	-1.88681
BC052916	Iqgap2	Mus musculus cDNA clone IMAGE:30068405, partial cds.	-1.88047
NM_054039	Foxp3	Mus musculus forkhead box P3 (Foxp3), mRNA.	-1.87608
NM_026091	1700037H04Rik	Mus musculus RIKEN cDNA 1700037H04 gene (1700037H04Rik), mRNA.	-1.87555
AJ223361	Myh4	Mus musculus mRNA for myosin heavy chain 2B, partial.	-1.871
AK039562	Chd9	Mus musculus adult male spinal cord cDNA, RIKEN full-length enriched library, clone:A330063D19 product:similar to DJ620E11.1.1	-1.87089
NM_010266	Gda	Mus musculus guanine deaminase (Gda), mRNA.	-1.86824
NM_026785	Ube2c	Mus musculus ubiquitin-conjugating enzyme E2C (Ube2c), mRNA.	-1.86801
NM_013671	Sod2	Mus musculus superoxide dismutase 2, mitochondrial (Sod2), mRNA.	-1.86647
AF009960	BBM-I	Mus musculus brush border myosin-I (BBM-I) mRNA, partial cds.	-1.86583
Y17859	Gdap9	Mus musculus mRNA for ganglioside-induced differentiation associated protein 9.	-1.86458
NM_010169	F2r	Mus musculus coagulation factor II (thrombin) receptor (F2r), mRNA.	-1.86094
NM_023220	2010106G01Rik	Mus musculus RIKEN cDNA 2010106G01 gene (2010106G01Rik), mRNA.	-1.86072
NM_028298	Zfp655	Mus musculus RIKEN cDNA 2700038I16 gene (2700038I16Rik), mRNA.	-1.85465
NM_025618	Sri	Mus musculus sorcin (Sri), mRNA.	-1.85298
NM_010369	Gypa	Mus musculus glycophorin A (Gypa), mRNA.	-1.84896
NM_027453	Btf3l4	Mus musculus RIKEN cDNA 4632412E09 gene (4632412E09Rik), mRNA.	-1.84084
NM_181796	Gstp2; Gstp1	Mus musculus glutathione S-transferase, pi 1 (Gstp1), mRNA.	-1.8328
NM_026147	Rps20	Mus musculus ribosomal protein S20 (Rps20), mRNA.	-1.82531
NM_172284	Ddx19b	Mus musculus RIKEN cDNA 2810457M08 gene (2810457M08Rik), mRNA.	-1.8199
NM_175217	Mmd2	Mus musculus monocyte to macrophage differentiation-associated 2 (Mmd2), mRNA.	-1.81864
NM_023209	Pbk	Mus musculus PDZ binding kinase (Pbk), mRNA.	-1.81827
NM_028982	8430419L09Rik	Mus musculus RIKEN cDNA 8430419L09 gene (8430419L09Rik), mRNA.	-1.81758
NM_024227	Mrpl28	Mus musculus mitochondrial ribosomal protein L28 (Mrpl28), nuclear gene encoding mitochondrial protein, mRNA.	-1.81481
AF032968	Sec61b	Mus musculus strain C3H/HeN mRNA preferentially expressed in LPS-normoresponsive macrophages.	-1.81431
NM_010576	Itga4	Mus musculus integrin alpha 4 (Itga4), mRNA.	-1.81328
NM_009438	Rpl13a	Mus musculus ribosomal protein L13a (Rpl13a), mRNA.	-1.8119
;NM_001012401	Hspb6	Mus musculus heat shock protein, alpha-crystallin-related, B6, mRNA (cDNA clone IMAGE:3471643), partial cds.	-1.80989
NM_019949	Ube2l6	Mus musculus ubiquitin-conjugating enzyme E2L 6 (Ube2l6), mRNA.	-1.79912
NM_013562	Ifrd1	Mus musculus interferon-related developmental regulator 1 (Ifrd1), mRNA.	-1.79632
NM_008819	Pemt	Mus musculus phosphatidylethanolamine N-methyltransferase (Pemt), mRNA.	-1.79218
AK129405	mKIAA1610	Mus musculus mRNA for mKIAA1610 protein.	-1.78608
NM_175674	4933425M15Rik	Mus musculus RIKEN cDNA 4933425M15 gene (4933425M15Rik), mRNA.	-1.78387
NM_009801	Car2	Mus musculus carbonic anhydrase 2 (Car2), mRNA.	-1.78011
NM_010239	Fth1	Mus musculus ferritin heavy chain 1 (Fth1), mRNA.	-1.77996
NM_009077	Rpl18	Mus musculus ribosomal protein L18 (Rpl18), mRNA.	-1.77761
NM_134017	Mat2b	Mus musculus methionine adenosyltransferase II, beta (Mat2b), mRNA.	-1.77589
NM_011051	Pdcd6	Mus musculus programmed cell death 6 (Pdcd6), mRNA.	-1.77494
NM_016740	S100a11	Mus musculus S100 calcium binding protein A11 (calizzarin) (S100a11), mRNA.	-1.77328
NM_016798	Pdlim3	Mus musculus PDZ and LIM domain 3 (Pdlim3), mRNA.	-1.77137
NM_011311	S100a4	Mus musculus S100 calcium binding protein A4 (S100a4), mRNA.	-1.77128
NM_181596	Retnlg	Mus musculus resistin like gamma (Retnlg), mRNA.	-1.76963
AK047868	Ttn	Mus musculus 16 days embryo head cDNA, RIKEN full-length enriched library, clone:C130017I15 product:hypothetical Immunoglobulin and	-1.7658
AK046469	Specc1	Mus musculus adult male corpora quadrigemina cDNA, RIKEN full-length enriched library, clone:B230396K10 product:similar to	-1.76509
NM_028765	Acoxl	Mus musculus acyl-Coenzyme A oxidase-like (Acoxl), mRNA.	-1.76427
NM_023733	Crot	Mus musculus carnitine O-octanoyltransferase (Crot), mRNA.	-1.75994
NM_007543	Ceacam2	Mus musculus CEA-related cell adhesion molecule 1 (Ceacam1), mRNA.	-1.75901
NM_010343	Gpx5	Mus musculus glutathione peroxidase 5 (Gpx5), mRNA.	-1.75581
NM_008038	Fpr-rs1	Mus musculus formyl peptide receptor-like 1 (Fprl1), mRNA.	-1.7554
NM_133996	Apon	Mus musculus DNA segment, Chr 10, University of California at Los Angeles 2 (D10Ucla2), mRNA.	-1.75352
NM_019682	Dnclc1	Mus musculus dynein, cytoplasmic, light chain 1 (Dnclc1), mRNA.	-1.75123
NM_013765	Rps26	Mus musculus ribosomal protein S26 (Rps26), mRNA.	-1.74977
NM_015779	NE	Mus musculus neutrophil elastase (NE), mRNA.	-1.74973
NM_028777	Sec14l1	Mus musculus SEC14-like 1 (S. cerevisiae) (Sec14l1), mRNA.	-1.74965
AK015814	Kif27	Mus musculus adult male testis cDNA, RIKEN full-length enriched library, clone:4930517I18 product:unknown EST, full insert	-1.74665
NM_027100	Rwdd2	Mus musculus RWD domain containing 2 (Rwdd2), mRNA.	-1.74103
NM_177365	A930037J23Rik	Mus musculus RIKEN cDNA A930037J23 gene (A930037J23Rik), mRNA.	-1.73706
NM_147067	Olfr829	Mus musculus olfactory receptor 829 (Olfr829), mRNA.	-1.73639
NM_024478	Grpel1	Mus musculus GrpE-like 1, mitochondrial (Grpel1), mRNA.	-1.73558
NM_023312	Grim19	Mus musculus genes associated with retinoid-IFN-induced mortality 19 (Grim19), mRNA.	-1.73539
NM_027136	Dph2l1	Mus musculus DPH1 homolog (S. cerevisiae) (Dph1), mRNA.	-1.73327
NM_009221	Snca	Mus musculus synuclein, alpha (Snca), mRNA.	-1.73284
NM_019809	Pdlim5	Mus musculus PDZ and LIM domain 5 (Pdlim5), transcript variant 3, mRNA.	-1.73242
BC037691	Fbxo30	Mus musculus F-box protein 30, mRNA (cDNA clone MGC:47100 IMAGE:3601336), complete cds.	-1.7322
NM_010058	Dmwd	Mus musculus dystrophia myotonica-containing WD repeat motif (Dmwd), mRNA.	-1.73189
NM_175258	Rapgef6	Mus musculus RIKEN cDNA C030018K18 gene (C030018K18Rik), mRNA.	-1.7312
U43892	Abcb7	Mus musculus ABC transporter-7 mRNA, partial cds.	-1.72679
NM_009943	Cox6a2	Mus musculus cytochrome c oxidase, subunit VI a, polypeptide 2 (Cox6a2), mRNA.	-1.72629
AK003822	1110019J04Rik	Mus musculus 18-day embryo whole body cDNA, RIKEN full-length enriched library, clone:1110019J04 product:unknown EST, full insert	-1.72591
NM_026424	1500041J02Rik	Mus musculus RIKEN cDNA 1500041J02 gene (1500041J02Rik), mRNA.	-1.72539
NM_008866	Lypla1	Mus musculus lysophospholipase 1 (Lypla1), mRNA.	-1.72533
NM_007517	Aup1	Mus musculus ancient ubiquitous protein (Aup1), mRNA.	-1.7244
AK014404	3732407C23Rik	Mus musculus 12 days embryo embryonic body below diaphragm region cDNA, RIKEN full-length enriched library, clone:3732407C23	-1.71844
NM_007933	Eno3	Mus musculus enolase 3, beta muscle (Eno3), mRNA.	-1.71409
NM_025301	Mrpl17	Mus musculus mitochondrial ribosomal protein L17 (Mrpl17), mRNA.	-1.70773
AK008372	2010109P13Rik	Mus musculus adult male small intestine cDNA, RIKEN full-length enriched library, clone:2010109P13 product:unknown EST, full insert	-1.70336
NM_024277	Rps27a	Mus musculus ribosomal protein S27a (Rps27a), mRNA.	-1.70131
BC052509	1200011I18Rik	Mus musculus cDNA clone IMAGE:1264521, partial cds.	-1.69974
NM_026148	Lims1	Mus musculus LIM and senescent cell antigen-like domains 1 (Lims1), mRNA.	-1.69573
NM_011175	Lgmn	Mus musculus legumain (Lgmn), mRNA.	-1.69555
NM_025327	Krtcap2	Mus musculus keratinocyte associated protein 2 (Krtcap2), mRNA.	-1.69512
NM_025277	Gng10	Mus musculus guanine nucleotide binding protein (G protein), gamma 10 (Gng10), mRNA.	-1.69483
NM_172262	Aof1	Mus musculus amine oxidase, flavin containing 1 (Aof1), mRNA.	-1.69407
NM_177622	A230042K10Rik	Mus musculus RIKEN cDNA A230042K10 gene (A230042K10Rik), mRNA.	-1.69367
NM_011816	E430034L04Rik	Mus musculus RIKEN cDNA E430034L04 gene (E430034L04Rik), mRNA.	-1.69241
NM_176926	Ttn	Mus musculus RIKEN cDNA D830007G01 gene (D830007G01Rik), mRNA.	-1.68784
AK003932	Nipa1	Mus musculus 18-day embryo whole body cDNA, RIKEN full-length enriched library, clone:1110027G09 product:unknown EST, full insert	-1.68718
NM_145122	Pex16	Mus musculus peroxisome biogenesis factor 16 (Pex16), mRNA.	-1.68513
NM_153528	4921521N14Rik	Mus musculus RIKEN cDNA 4921521N14 gene (4921521N14Rik), mRNA.	-1.68489
NM_007520	Bach1	Mus musculus BTB and CNC homology 1 (Bach1), mRNA.	-1.68245
NM_178725	Lrrc4c	Mus musculus RIKEN cDNA 6430556C10 gene (6430556C10Rik), mRNA.	-1.6819
X70032	nebulin	M.musculus mRNA for nebulin.	-1.67985
NM_025363	1110001J03Rik	Mus musculus RIKEN cDNA 1110001J03 gene (1110001J03Rik), mRNA.	-1.67966
BC004710	Srcasm	Mus musculus Src activating and signaling molecule, mRNA (cDNA clone MGC:7806 IMAGE:3499918), complete cds.	-1.67907
NM_026582	5031439A09Rik	Mus musculus RIKEN cDNA 5031439A09 gene (5031439A09Rik), mRNA.	-1.67732
NM_025740	4931428D14Rik	Mus musculus RIKEN cDNA 4931428D14 gene (4931428D14Rik), mRNA.	-1.67726
NM_007879	Drg1	Mus musculus developmentally regulated GTP binding protein 1 (Drg1), mRNA.	-1.67442
NM_025895	Med28	synonyms: Eg1, FKSG20, magicin, 1500003D12Rik; endothelial-derived gene; go_component: cellular_component unknown [goid 0008372] [evidence ND]; go_function: molecular_function unknown [goid 0005554] [evidence ND]; go_process: biological_process unknown [goid 0000004] [evidence ND]; Mus musculus mediator of RNA polymerase II transcription, subunit 28 homolog (yeast) (Med28), mRNA.	-1.67025
NM_009084	Rpl37a	Mus musculus ribosomal protein L37a (Rpl37a), mRNA.	-1.66912
AK078821	4732486I23Rik	Mus musculus 16 days embryo lung cDNA, RIKEN full-length enriched library, clone:8430430N13 product:hypothetical protein, full insert	-1.66734
NM_008926	Prkg2	Mus musculus protein kinase, cGMP-dependent, type II (Prkg2), mRNA.	-1.66586
NM_023647	Nipa2	Mus musculus RIKEN cDNA 3830408P04 gene (3830408P04Rik), mRNA.	-1.66574
NM_025317	Mrpl54	Mus musculus mitochondrial ribosomal protein L54 (Mrpl54), mRNA.	-1.66541
NM_011287	Rpl10a	Mus musculus ribosomal protein L10A (Rpl10a), mRNA.	-1.66351
BC037761	Dpm3	Mus musculus dolichyl-phosphate mannosyltransferase polypeptide 3, mRNA (cDNA clone MGC:48176 IMAGE:1511119), complete cds.	-1.66325
NM_010211	Fhl1	Mus musculus four and a half LIM domains 1 (Fhl1), mRNA.	-1.66096
NM_139140	Spats2	Mus musculus spermatogenesis associated, serine-rich 2 (Spats2), mRNA.	-1.659
NM_206924	Jtb	Mus musculus jumping translocation breakpoint (Jtb), mRNA.	-1.65812
NM_053085	Tcf23	Mus musculus transcription factor 23 (Tcf23), mRNA.	-1.65718
NM_146645	Olfr1158	Mus musculus olfactory receptor 1158 (Olfr1158), mRNA.	-1.65708
NM_008468	Kpna6	Mus musculus karyopherin (importin) alpha 6 (Kpna6), mRNA.	-1.6514
AF203898	Neb	Mus musculus nebulin mRNA, partial cds.	-1.65115
NM_018730	Rpl36	Mus musculus ribosomal protein L36 (Rpl36), mRNA.	-1.64872
AK003841	1110020A21Rik	Mus musculus 18-day embryo whole body cDNA, RIKEN full-length enriched library, clone:1110020A21 product:unknown EST, full insert	-1.6458
NM_175491	Smcr8	Mus musculus Smith-Magenis syndrome chromosome region, candidate 8 homolog (human) (Smcr8), mRNA.	-1.64279
AF072777	Igh-V	Mus musculus 375.105 monoclonal anti-DNA IgM heavy chain variable region mRNA, partial cds.	-1.63859
NM_029870	A930001N09Rik	Mus musculus RIKEN cDNA A930001N09 gene (A930001N09Rik), mRNA.	-1.63773
NM_011156	Prep	Mus musculus prolyl endopeptidase (Prep), mRNA.	-1.63271
AK016501	4931432M23Rik	Mus musculus adult male testis cDNA, RIKEN full-length enriched library, clone:4931432M23 product:hypothetical Trypsin-like serine	-1.631
AK019334	2900060B14Rik	Mus musculus adult male hippocampus cDNA, RIKEN full-length enriched library, clone:2900042K03 product:unknown EST, full insert	-1.62932
NM_053205	Taar1	Mus musculus trace amine receptor 1 (Trar1), mRNA.	-1.62911
NM_027015	Rps27	Mus musculus ribosomal protein S27 (Rps27), mRNA.	-1.62799
NM_178199	Hist1h2bl	synonym: H2b-291a; go_component: nucleus [goid 0005634] [evidence IEA]; go_component: chromosome [goid 0005694] [evidence IEA]; go_component: nucleosome [goid 0000786] [evidence IEA]; go_function: DNA binding [goid 0003677] [evidence IEA]; go_process: nucleosome assembly [goid 0006334] [evidence IEA]; go_process: chromosome organization and biogenesis (sensu Eukaryota) [goid 0007001] [evidence IE…	-1.62611
NM_146640	Olfr1153	Mus musculus olfactory receptor 1153 (Olfr1153), mRNA.	-1.624
NM_011087	Pira1	Mus musculus paired-Ig-like receptor A6 (Pira6), transcript variant 2, mRNA.	-1.62038
AK086142	Neb	Mus musculus 15 days embryo head cDNA, RIKEN full-length enriched library, clone:D930007P05 product:unclassifiable, full insert	-1.61812
NM_025617	2210012G02Rik	Mus musculus RIKEN cDNA 2210012G02 gene (2210012G02Rik), mRNA.;	-1.61644
NM_023341	Cabc1	Mus musculus chaperone, ABC1 activity of bc1 complex like (S. pombe) (Cabc1), mRNA.	-1.61381
NM_153547	C77032	Mus musculus guanine nucleotide binding protein-like 3 (nucleolar) (Gnl3), transcript variant 2, mRNA.	-1.61157
NM_021042	Abcc9	Mus musculus ATP-binding cassette, sub-family C (CFTR/MRP), member 9 (Abcc9), transcript variant 3, mRNA.	-1.61109
NM_025801	Pgd	Mus musculus phosphogluconate dehydrogenase (Pgd), mRNA.	-1.60888
NM_011638	Tfrc	Mus musculus transferrin receptor (Tfrc), mRNA.	-1.60801
NM_009156	Sepw1	Mus musculus selenoprotein W, muscle 1 (Sepw1), mRNA.	-1.60501
NM_011660	Txn1	Mus musculus thioredoxin 1 (Txn1), mRNA.	-1.6041
NM_011563	Prdx2	Mus musculus peroxiredoxin 2 (Prdx2), mRNA.	-1.60385
NM_011873	Dazap2	Mus musculus DAZ associated protein 2 (Dazap2), mRNA.	-1.59755
NM_020050	2310004K06Rik	Mus musculus RIKEN cDNA 2310004K06 gene (2310004K06Rik), mRNA.	-1.59402
NM_011185	Psmb1	Mus musculus proteasome (prosome, macropain) subunit, beta type 1 (Psmb1), mRNA.	-1.59254
NM_026346	Fbxo32	Mus musculus F-box only protein 32 (Fbxo32), mRNA.	-1.59132
NM_026612	Ndufb2	Mus musculus NADH dehydrogenase (ubiquinone) 1 beta subcomplex, 2 (Ndufb2), mRNA.	-1.58909
NM_134104	Ndufs5	Mus musculus NADH dehydrogenase (ubiquinone) Fe-S protein 5 (Ndufs5), mRNA.	-1.58716
NM_029726	Trdn	Mus musculus triadin (Trdn), mRNA.	-1.58534
NM_026450	Zfp169	Mus musculus RIKEN cDNA 1700025J14 gene (1700025J14Rik), mRNA.	-1.58399
NM_011864	Papss2	Mus musculus 3'-phosphoadenosine 5'-phosphosulfate synthase 2 (Papss2), mRNA.	-1.58204
NM_025589	Rpl36al	Mus musculus ribosomal protein L36a-like (Rpl36al), mRNA.	-1.58195
NM_053102	Selenoprotein	Mus musculus selenoprotein (Sep15), mRNA.	-1.57955
NM_146686	Olfr232	Mus musculus olfactory receptor 1431 (Olfr1431), mRNA.	-1.57885
NM_172591	Fcho2	Mus musculus hypothetical protein 5832424M12 (5832424M12), mRNA.	-1.57653
BC021470	Wwp1	Mus musculus WW domain containing E3 ubiquitin protein ligase 1, mRNA (cDNA clone IMAGE:5343337), partial cds.	-1.57478
NM_026851	Mrpl52	Mus musculus mitochondrial ribosomal protein L52 (Mrpl52), mRNA.	-1.57438
NM_009063	Rgs5	Mus musculus regulator of G-protein signaling 5 (Rgs5), mRNA.	-1.57188
NM_010819	Clec4d	Mus musculus C-type (calcium dependent, carbohydrate recognition domain) lectin, superfamily member 8 (Clecsf8), mRNA.	-1.5598
NM_027307	Golph2	Mus musculus golgi phosphoprotein 2 (Golph2), mRNA.	-1.55726
NM_010494	Icam2	Mus musculus intercellular adhesion molecule 2 (Icam2), mRNA.	-1.55677
NM_007751	Cox8b	Mus musculus cytochrome c oxidase, subunit VIIIb (Cox8b), mRNA.	-1.54977
AK020063	6030442K20Rik	Mus musculus 13 days embryo male testis cDNA, RIKEN full-length enriched library, clone:6030442K20 product:unknown EST, full insert	-1.53885
NM_026533	Rps13	Mus musculus ribosomal protein S13 (Rps13), mRNA.	-1.53763
NM_145984	Prepl	Mus musculus RIKEN cDNA D030028O16 gene (D030028O16Rik), mRNA.	-1.53353
NM_147048	Olfr652	Mus musculus olfactory receptor 652 (Olfr652), mRNA.	-1.53038
NM_019552	Abcb10	Mus musculus ATP-binding cassette, sub-family B (MDR/TAP), member 10 (Abcb10), nuclear gene encoding mitochondrial protein, mRNA.	-1.52381
NM_024171	Sec61b	Mus musculus Sec61 beta subunit (Sec61b), mRNA.	-1.5166
NM_019749	Gabarap	Mus musculus gamma-aminobutyric acid receptor associated protein (Gabarap), mRNA.	-1.51407
NM_013616	Olfr64	Mus musculus olfactory receptor 64 (Olfr64), mRNA.	-1.51324
NM_053267	Sepm	Mus musculus selenoprotein M (Sepm), mRNA.	-1.51037
NM_028284	Bbs5	Mus musculus RIKEN cDNA 2700023J09 gene (2700023J09Rik), mRNA.	-1.49835
NM_011291	Rpl7	Mus musculus ribosomal protein L7 (Rpl7), mRNA.	-1.49821
NM_172679	4932438A13Rik	Mus musculus RIKEN cDNA 4932438A13 gene (4932438A13Rik), mRNA.	-1.49387
NM_025677	5730449L18Rik	Mus musculus RIKEN cDNA 5730449L18 gene (5730449L18Rik), mRNA.	-1.49116
NM_144514	Commd1	Mus musculus COMM domain containing 1 (Commd1), mRNA.	-1.48734
NM_026304	0610007P06Rik	Mus musculus RIKEN cDNA 0610007P06 gene (0610007P06Rik), mRNA.	-1.4864
NM_007877	Drd3	Mus musculus dopamine receptor 3 (Drd3), mRNA.	-1.47925
NM_010318	Gng5	Mus musculus guanine nucleotide binding protein (G protein), gamma 5 subunit (Gng5), mRNA.	-1.47727
NM_183201	Slfn5	Mus musculus schlafen 5 (Slfn5), mRNA.	-1.47244
NM_019715	Kcmf1	Mus musculus potassium channel modulatory factor 1 (Kcmf1), mRNA.	-1.45374
AK015151	Wt1	Mus musculus adult male testis cDNA, RIKEN full-length enriched library, clone:4930415N12 product:unknown EST, full insert	-1.45292
NM_007874	Dp1	Mus musculus deleted in polyposis 1 (Dp1), mRNA.	-1.45143
NM_025571	Magmas	Mus musculus mitochondria-associated protein involved in granulocyte-macrophage colony-stimulating factor signal	-1.45087
NM_026474	Sugt1	Mus musculus SGT1, suppressor of G2 allele of SKP1 (S. cerevisiae) (Sugt1), mRNA.	-1.44022
BC026913	1700020I14Rik	Mus musculus RIKEN cDNA 1700020I14 gene, mRNA (cDNA clone IMAGE:3668238), partial cds.	-1.42699
NM_145546	Gtf2b	Mus musculus general transcription factor IIB (Gtf2b), mRNA.	-1.34033

## Sheet: ERaKo vs. WT
Fold change of differentially expressed genes in ERa-/- mice vs. WT mice
GenBank	Symbol	Description	Fold
NM_011500	Strn	Mus musculus striatin, calmodulin binding protein (Strn), mRNA.	10.6683
NM_021400	Prg4	Mus musculus proteoglycan 4 (megakaryocyte stimulating factor, articular superficial zone protein) (Prg4), mRNA.	6.5057
NM_020282	Nqo2	Mus musculus NAD(P)H dehydrogenase, quinone 2 (Nqo2), mRNA.	4.81894
AK076770	Cyt1	Mus musculus adult male testis cDNA, RIKEN full-length enriched library, clone:4930443F05 product:similar to CYTOKINE-LIKE PROTEIN	4.57073
NM_175418	8030451F13Rik	Mus musculus RIKEN cDNA 8030451F13 gene (8030451F13Rik), mRNA.	3.64702
NM_177312	6330408A02Rik	Mus musculus RIKEN cDNA 6330408A02 gene (6330408A02Rik), mRNA.	3.21227
NM_010223	Fkbp8	Mus musculus FK506 binding protein 8 (Fkbp8), mRNA.	3.14349
AK018993	Aldh1a1	Mus musculus adult male testis cDNA, RIKEN full-length enriched library, clone:1700127G21 product:unknown EST, full insert	3.05694
NM_007470	Apod	Mus musculus apolipoprotein D (Apod), mRNA.	2.89227
NM_008657	Myf6	Mus musculus myogenic factor 6 (Myf6), mRNA.	2.84512
AK016242	4930567K12Rik	Mus musculus adult male testis cDNA, RIKEN full-length enriched library, clone:4930567K12 product:unclassifiable, full insert	2.79666
NM_009245	Serpina1a	Mus musculus serine (or cysteine) peptidase inhibitor, clade A, member 1e (Serpina1e), mRNA.	2.73823
NM_207229	MGC41689	Mus musculus placenta specific 9 (Plac9), mRNA.	2.60164
NM_011168	Prlpf	Mus musculus prolactin-like protein F (Prlpf), mRNA.	2.51648
NM_018819	Brp44l	Mus musculus brain protein 44-like (Brp44l), mRNA.	2.46671
NM_026061	Ndufb8	Mus musculus NADH dehydrogenase (ubiquinone) 1 beta subcomplex 8 (Ndufb8), mRNA.	2.34757
AK009831	2310045N14Rik	Mus musculus adult male tongue cDNA, RIKEN full-length enriched library, clone:2310045N14 product:unknown EST, full insert	2.34734
NM_146740	MOR266-3	Mus musculus olfactory receptor MOR266-3 (MOR266-3), mRNA.	2.32933
NM_009944	Cox7a1	Mus musculus cytochrome c oxidase, subunit VIIa 1 (Cox7a1), mRNA.	2.32204
AF203898	Neb	Mus musculus nebulin mRNA, partial cds.	2.32143
NM_133874	4833432B22Rik	Mus musculus RIKEN cDNA 4833432B22 gene (4833432B22Rik), mRNA.	2.31503
NM_029569	Asb5	Mus musculus ankyrin repeat and SOCs box-containing protein 5 (Asb5), mRNA.	2.29046
NM_181728	Art3	Mus musculus ADP-ribosyltransferase 3 (Art3), mRNA.	2.26988
NM_010801	Mlf1	Mus musculus myeloid leukemia factor 1 (Mlf1), mRNA.	2.2489
NM_008885	Pmp22	Mus musculus peripheral myelin protein (Pmp22), mRNA.	2.22909
NM_028133	Egln3	Mus musculus EGL nine homolog 3 (C. elegans) (Egln3), mRNA.	2.22504
NM_010211	Fhl1	Mus musculus four and a half LIM domains 1 (Fhl1), mRNA.	2.22135
AK009352	Itgb1bp3	Mus musculus adult male tongue cDNA, RIKEN full-length enriched library, clone:2310015C21 product:weakly similar to MUSCLE BETA 1	2.2195
NM_134042	Aldh6a1	Mus musculus aldehyde dehydrogenase family 6, subfamily A1 (Aldh6a1), mRNA.	2.21614
NM_023784	2310016N21Rik	Mus musculus RIKEN cDNA 2310016N21 gene (2310016N21Rik), mRNA.	2.20531
NM_177113	Ppargc1a	Mus musculus RIKEN cDNA A830037N07 gene (A830037N07Rik), mRNA.	2.17976
AK078370	6530421E24Rik	Mus musculus 10 days neonate cerebellum cDNA, RIKEN full-length enriched library, clone:6530421E24 product:hypothetical protein,	2.16326
NM_010233	Fn1	Mus musculus fibronectin 1 (Fn1), mRNA.	2.15692
NM_130859	Card10	Mus musculus caspase recruitment domain family, member 10 (Card10), mRNA.	2.13462
NM_029620	Pcolce2	Mus musculus procollagen C-endopeptidase enhancer 2 (Pcolce2), mRNA.	2.12778
NM_010174	Fabp3	Mus musculus fatty acid binding protein 3, muscle and heart (Fabp3), mRNA.	2.12763
NM_175553	E030026I10Rik	Mus musculus RIKEN cDNA E030026I10 gene (E030026I10Rik), mRNA.	2.12574
NM_009721	Atp1b1	Mus musculus ATPase, Na+/K+ transporting, beta 1 polypeptide (Atp1b1), mRNA.	2.12281
NM_001004455	Cys1	Mus musculus cystin 1 (Cys1), transcript variant 1, mRNA.	2.11439
NM_026853	Asb11	Mus musculus ankyrin repeat and SOCS box-containing protein 11 (Asb11), mRNA.	2.10817
NM_021359	Itgb6	Mus musculus integrin beta 6 (Itgb6), mRNA.	2.10281
NM_011330	Ccl11	Mus musculus small chemokine (C-C motif) ligand 11 (Ccl11), mRNA.	2.08819
AK020063	6030442K20Rik	Mus musculus 13 days embryo male testis cDNA, RIKEN full-length enriched library, clone:6030442K20 product:unknown EST, full insert	2.07383
NM_009166	Sorbs1	Mus musculus sorbin and SH3 domain containing 1 (Sorbs1), mRNA.	2.06861
AK017882	Fbxo45	Mus musculus 8 days embryo whole body cDNA, RIKEN full-length enriched library, clone:5730596P11 product:unknown EST, full insert	2.05756
AK014461	Knsl7	Mus musculus 13 days embryo whole body cDNA, RIKEN full-length enriched library, clone:3930402I10 product:hypothetical P-loop	2.05099
NM_181588	2310016A09Rik	Mus musculus RIKEN cDNA 2310016A09 gene (2310016A09Rik), mRNA.	2.04861
NM_173385	Cilp	Mus musculus cartilage intermediate layer protein, nucleotide pyrophosphohydrolase (Cilp), mRNA.	2.04656
NM_026065	D10Ertd322e	Mus musculus DNA segment, Chr 10, ERATO Doi 322, expressed (D10Ertd322e), mRNA.	2.04504
NM_010217	Ctgf	Mus musculus connective tissue growth factor (Ctgf), mRNA.	2.04142
NM_177238	9830147P19Rik	Mus musculus RIKEN cDNA 9830147P19 gene (9830147P19Rik), mRNA.	2.03555
NM_025357	Smpx	Mus musculus small muscle protein, X-linked (Smpx), mRNA.	2.0353
NM_009714	Asgr1	Mus musculus asialoglycoprotein receptor 1 (Asgr1), mRNA.	2.03489
AK009351	2310015B20Rik	Mus musculus adult male tongue cDNA, RIKEN full-length enriched library, clone:2310015B20 product:hypothetical protein, full insert	2.03071
NM_026439	2610001E17Rik	Mus musculus RIKEN cDNA 2610001E17 gene (2610001E17Rik), mRNA.	2.02998
NM_028352	Pgm3	Mus musculus phosphoglucomutase 3 (Pgm3), mRNA.	2.02747
NM_009760	Bnip3	Mus musculus BCL2/adenovirus E1B 19kDa-interacting protein 1, NIP3 (Bnip3), mRNA.	2.01373
NM_183302	C630004L07	Mus musculus hypothetical protein C630004L07 (C630004L07), mRNA.	1.99396
AK016039	4930544L20Rik	Mus musculus adult male testis cDNA, RIKEN full-length enriched library, clone:4930544L20 product:unclassifiable, full insert	1.97533
NM_011507	Suclg2	synonyms: AF171077, AW556404, MGC91183, D6Wsu120e; go_component: mitochondrion [goid 0005739] [evidence IDA]; go_function: ligase activity [goid 0016874] [evidence IEA]; go_function: catalytic activity [goid 0003824] [evidence IEA]; go_function: succinate-CoA ligase (GDP-forming) activity [goid 0004776] [evidence IEA]; go_function: succinate-semialdehyde dehydrogenase activity [goid 0004777] [evi…	1.97309
AK014794	Zmynd17	Mus musculus 0 day neonate head cDNA, RIKEN full-length enriched library, clone:4833444M15 product:hypothetical	1.9608
NM_177755	8230402K04Rik	Mus musculus RIKEN cDNA 8230402K04 gene (8230402K04Rik), mRNA.	1.95414
NM_007606	Car3	Mus musculus carbonic anhydrase 3 (Car3), mRNA.	1.9455
NM_023052	Ccl21c	Mus musculus chemokine (C-C motif) ligand 21a (Ccl21a), mRNA.	1.94396
NM_201390	Plec1	Mus musculus plectin 1 (Plec1), transcript variant 11, mRNA.	1.93802
NM_172125	Adam1b	Mus musculus a disintegrin and metalloproteinase domain 1b (Adam1b), mRNA.	1.93783
AK014514	4631408O11Rik	Mus musculus 0 day neonate skin cDNA, RIKEN full-length enriched library, clone:4631408O11 product:unknown EST, full insert	1.9333
NM_009930	Col3a1	Mus musculus procollagen, type III, alpha 1 (Col3a1), mRNA.	1.92698
NM_009063	Rgs5	Mus musculus regulator of G-protein signaling 5 (Rgs5), mRNA.	1.92612
NM_020331	Gtf2ird1	Mus musculus general transcription factor II I repeat domain-containing 1 (Gtf2ird1), mRNA.	1.92508
NM_198092	Usp2	Mus musculus ubiquitin specific peptidase 2 (Usp2), transcript variant 1, mRNA.	1.91843
NM_018832	Pdzx	Mus musculus PDZ domain containing, X chromosome (Pdzx), mRNA.	1.91443
AK004471	1190003K10Rik	Mus musculus 18-day embryo whole body cDNA, RIKEN full-length enriched library, clone:1190003K10 product:unknown EST, full insert	1.90944
AK004418	Synpo2	Mus musculus 18-day embryo whole body cDNA, RIKEN full-length enriched library, clone:1110069I04 product:unknown EST, full insert	1.90777
NM_016719	Grb14	Mus musculus growth factor receptor bound protein 14 (Grb14), mRNA.	1.90205
NM_025379	Cox7b	Mus musculus cytochrome c oxidase subunit VIIb (Cox7b), mRNA.	1.8952
NM_010865	Myoc	Mus musculus myocilin (Myoc), mRNA.	1.89341
NM_015729	Acox1	Mus musculus acyl-Coenzyme A oxidase 1, palmitoyl (Acox1), mRNA.	1.89239
NM_008425	Kcnj2	Mus musculus potassium inwardly-rectifying channel, subfamily J, member 2 (Kcnj2), mRNA.	1.89171
NM_138628	2310001N14Rik	Mus musculus RIKEN cDNA 2310001N14 gene (2310001N14Rik), mRNA.	1.88391
NM_028029	Dnmbp	Mus musculus dynamin binding protein (Dnmbp), mRNA.	1.88284
NM_023123	H19	Mus musculus H19 fetal liver mRNA (H19), mRNA.	1.87914
NM_009813	Casq1	Mus musculus calsequestrin 1 (Casq1), mRNA.	1.874
NM_146120	Gsn	Mus musculus gelsolin (Gsn), mRNA.	1.87345
AK046748	Ches1	Mus musculus 4 days neonate thymus cDNA, RIKEN full-length enriched library, clone:B630006M02 product:checkpoint suppressor 1, full	1.87316
NM_009935	Col6a3	Mus musculus procollagen, type VI, alpha 3 (Col6a3), mRNA.	1.86746
NM_010886	Ndufa4	Mus musculus NADH dehydrogenase (ubiquinone) 1 alpha subcomplex, 4 (Ndufa4), mRNA.	1.86295
NM_011947	Map3k3	Mus musculus mitogen activated protein kinase kinase kinase 3 (Map3k3), mRNA.	1.85828
XM_354615	Myh1	Mus musculus myosin, heavy polypeptide 1, skeletal muscle, adult (Myh1), mRNA.	1.85797
NM_144936	Tmem45b	Mus musculus cDNA sequence BC018222 (BC018222), mRNA.	1.8451
NM_011694	Vdac1	Mus musculus voltage-dependent anion channel 1 (Vdac1), mRNA.	1.84284
AK020606	Epn2	Mus musculus adult male urinary bladder cDNA, RIKEN full-length enriched library, clone:9530051D10 product:EH DOMAIN BINDING	1.83792
NM_007833	Dcn	Mus musculus decorin (Dcn), mRNA.	1.83629
AK010199	2310076G13Rik	Mus musculus adult male tongue cDNA, RIKEN full-length enriched library, clone:2310076G13 product:unclassifiable, full insert	1.83581
NM_013473	Anxa8	Mus musculus annexin A8 (Anxa8), mRNA.	1.83554
NM_010845	Mup3	Mus musculus major urinary protein 3 (Mup3), mRNA.	1.83535
AK081635	Adamtsl3	Mus musculus 16 days embryo head cDNA, RIKEN full-length enriched library, clone:C130057K09 product:hypothetical Immunoglobulin and	1.83191
BC049153	2610024B07Rik	Mus musculus RIKEN cDNA 2610024B07 gene, mRNA (cDNA clone IMAGE:6312095), partial cds.	1.82658
NM_023172	Ndufb9	Mus musculus NADH dehydrogenase (ubiquinone) 1 beta subcomplex, 9 (Ndufb9), mRNA.	1.82277
NM_011135	Cnot7	Mus musculus CCR4-NOT transcription complex, subunit 7 (Cnot7), mRNA.	1.81562
NM_009349	Inmt	Mus musculus thioether S-methyltransferase (Temt), mRNA.	1.81063
NM_010867	Myom1	Mus musculus myomesin 1 (Myom1), mRNA.	1.80939
NM_008492	Ldh2	Mus musculus lactate dehydrogenase 2, B chain (Ldh2), mRNA.	1.80309
NM_175431	A830093I24Rik	Mus musculus RIKEN cDNA A830093I24 gene (A830093I24Rik), mRNA.	1.79842
NM_020509	Retnla	Mus musculus resistin like alpha (Retnla), mRNA.	1.79724
NM_145926	Mgat4b	Mus musculus mannoside acetylglucosaminyltransferase 4, isoenzyme B (Mgat4b), mRNA.	1.7961
NM_134238	V1rh13	Mus musculus vomeronasal 1 receptor, H13 (V1rh13), mRNA.	1.79169
AK003832	1110019O10Rik	Mus musculus 18-day embryo whole body cDNA, RIKEN full-length enriched library, clone:1110019O10 product:unknown EST, full insert	1.78916
NM_023697	Rdh14	Mus musculus retinol dehydrogenase 14 (all-trans and 9-cis) (Rdh14), mRNA.	1.78458
NM_009602	Chrnb2	Mus musculus cholinergic receptor, nicotinic, beta polypeptide 2 (neuronal) (Chrnb2), mRNA.	1.78254
NM_054077	Prelp	Mus musculus proline arginine-rich end leucine-rich repeat (Prelp), mRNA.	1.78134
X70182	beta enolase	M.musculus mRNA for muscle-specific beta enolase.	1.7724
NM_025506	2310007A19Rik	Mus musculus RIKEN cDNA 2310007A19 gene (2310007A19Rik), mRNA.	1.7656
NM_013897	Timm8b	Mus musculus translocase of inner mitochondrial membrane 8 homolog b (yeast) (Timm8b), mRNA.	1.76559
NM_009964	Cryab	Mus musculus crystallin, alpha B (Cryab), mRNA.	1.76299
NM_016762	Matn2	Mus musculus matrilin 2 (Matn2), mRNA.	1.75808
NM_013597	Mef2a	Mus musculus myocyte enhancer factor 2A (Mef2a), transcript variant 1, mRNA.	1.75533
NM_019981	Tex101	Mus musculus testis expressed gene 101 (Tex101), mRNA.	1.74613
NM_145532	Mall	Mus musculus cDNA sequence BC012256 (BC012256), mRNA.	1.7429
NM_021314	Tacc2	Mus musculus transforming, acidic coiled-coil containing protein 2 (Tacc2), transcript variant 2, mRNA.	1.74233
AK047868	Ttn	Mus musculus 16 days embryo head cDNA, RIKEN full-length enriched library, clone:C130017I15 product:hypothetical Immunoglobulin and	1.73705
NM_008095	Gbas	Mus musculus glioblastoma amplified sequence (Gbas), mRNA.	1.73541
NM_013593	Mb	Mus musculus myoglobin (Mb), mRNA.	1.73085
NM_009700	Aqp4	Mus musculus aquaporin 4 (Aqp4), mRNA.	1.72526
NM_026614	Ndufa5	Mus musculus NADH dehydrogenase (ubiquinone) 1 alpha subcomplex, 5 (Ndufa5), mRNA.	1.72476
NM_010726	Phyh	Mus musculus phytanoyl-CoA hydroxylase (Phyh), mRNA.	1.71888
NM_026610	Ndufb4	Mus musculus NADH dehydrogenase (ubiquinone) 1 beta subcomplex 4 (Ndufb4), mRNA.	1.71654
NM_183109	4930478A21Rik	Mus musculus RIKEN cDNA 4930478A21 gene (4930478A21Rik), mRNA.	1.71357
BC056637	Gpr48	Mus musculus cDNA clone IMAGE:5065281, partial cds.	1.71259
NM_026808	1110028A07Rik	Mus musculus RIKEN cDNA 1110028A07 gene (1110028A07Rik), mRNA.	1.71105
NM_016900	Cav2	Mus musculus caveolin 2 (Cav2), mRNA.	1.70735
BC003791	Slc25a4	Mus musculus solute carrier family 25 (mitochondrial carrier, adenine nucleotide translocator), member 4, mRNA (cDNA clone	1.70696
NM_146570	Olfr1006	Mus musculus olfactory receptor 1006 (Olfr1006), mRNA.	1.70478
NM_026053	Gemin6	Mus musculus gem (nuclear organelle) associated protein 6 (Gemin6), mRNA.	1.70372
Z31360	Dnm3	M.musculus (Balb/C) P/L01 mRNA.	1.70169
NM_027442	5330420D20Rik	Mus musculus RIKEN cDNA 5330420D20 gene (5330420D20Rik), mRNA.	1.69665
NM_026794	Deb1	Mus musculus differentially expressed in B16F10 1 (Deb1), mRNA.	1.68855
NM_011031	P4ha2	Mus musculus procollagen-proline, 2-oxoglutarate 4-dioxygenase (proline 4-hydroxylase), alpha II polypeptide (P4ha2), mRNA.	1.68837
NM_010701	Lect1	Mus musculus leukocyte cell derived chemotaxin 1 (Lect1), mRNA.	1.68735
NM_025316	Ndufb5	Mus musculus NADH dehydrogenase (ubiquinone) 1 beta subcomplex, 5 (Ndufb5), mRNA.	1.68555
NM_008035	Folr2	Mus musculus folate receptor 2 (fetal) (Folr2), mRNA.	1.68484
NM_175276	FHOS2	Mus musculus formin-family protein FHOS2 (FHOS2), mRNA.	1.68446
NM_026132	Txndc8	Mus musculus thioredoxin domain containing 8 (Txndc8), mRNA.	1.68442
NM_011590	Timm17a	Mus musculus translocator of inner mitochondrial membrane 17a (Timm17a), mRNA.	1.68321
NM_013494	Cpe	Mus musculus carboxypeptidase E (Cpe), mRNA.	1.67847
NM_009323	Tbx15	Mus musculus T-box 15 (Tbx15), transcript variant 2, mRNA.	1.67277
AK009928	Bteb1	Mus musculus adult male tongue cDNA, RIKEN full-length enriched library, clone:2310051E17 product:unknown EST, full insert	1.67094
NM_013867	Bcar3	Mus musculus breast cancer anti-estrogen resistance 3 (Bcar3), mRNA.	1.67067
NM_010329	Gp38	Mus musculus glycoprotein 38 (Gp38), mRNA.	1.66989
NM_181848	Optn	Mus musculus optineurin (Optn), mRNA.	1.66748
NM_133883	Adprhl2	Mus musculus ADP-ribosylhydrolase like 2 (Adprhl2), mRNA.	1.66444
NM_008229	Hdac2	Mus musculus histone deacetylase 2 (Hdac2), mRNA.	1.66237
NM_028407	Gcap14	Mus musculus RIKEN cDNA 2900054P12 gene (2900054P12Rik), mRNA.	1.66143
NM_033268	Actn2	Mus musculus actinin alpha 2 (Actn2), mRNA.	1.65947
NM_027276	Cdc16	Mus musculus CDC16 cell division cycle 16 homolog (S. cerevisiae) (Cdc16), mRNA.	1.65921
NM_019473	Olfr155	Mus musculus olfactory receptor 155 (Olfr155), mRNA.	1.6568
AK010233	2310079P10Rik	Mus musculus adult male tongue cDNA, RIKEN full-length enriched library, clone:2310079P10 product:unknown EST, full insert	1.65468
NM_030014	Hook1	Mus musculus hook homolog 1 (Drosophila) (Hook1), mRNA.	1.65419
AK015714	Brp44l	Mus musculus adult male testis cDNA, RIKEN full-length enriched library, clone:4930506C21 product:brain protein 44-like, full	1.65311
AK009648	Ttn	Mus musculus adult male tongue cDNA, RIKEN full-length enriched library, clone:2310036G12 product:NOVEX-3 TITIN ISOFORM homolog	1.65104
NM_023429	Ociad1	Mus musculus OCIA domain containing 1 (Ociad1), mRNA.	1.65016
NM_026411	1700021F05Rik	Mus musculus RIKEN cDNA 1700021F05 gene (1700021F05Rik), mRNA.	1.65012
NM_198112	Ostn	Mus musculus osteocrin (Ostn), mRNA.	1.64854
U40751	Fnbp1	Mus musculus formin binding protein 17 mRNA, partial cds.	1.64367
AK030676	Lmod3	Mus musculus 6 days neonate head cDNA, RIKEN full-length enriched library, clone:5430424A14 product:similar to CDNA FLJ25123 FIS,	1.64003
NM_028264	Tmem55a	Mus musculus RIKEN cDNA 2610319K07 gene (2610319K07Rik), mRNA.	1.63906
NM_010629	Kifap3	Mus musculus kinesin-associated protein 3 (Kifap3), mRNA.	1.63869
NM_172508	Sart2	Mus musculus squamous cell carcinoma antigen recognized by T cells 2 (Sart2), mRNA.	1.63765
AK014852	4921509F24Rik	Mus musculus adult male testis cDNA, RIKEN full-length enriched library, clone:4921509F24 product:hypothetical Glycoside hydrolase	1.63671
AK009724	2310040G24Rik	Mus musculus adult male tongue cDNA, RIKEN full-length enriched library, clone:2310040G24 product:unknown EST, full insert	1.6362
NM_026063	2900010M23Rik	Mus musculus RIKEN cDNA 2900010M23 gene (2900010M23Rik), mRNA.	1.63421
NM_144901	D3Jfr1	Mus musculus DNA segment, Chr 3, MJeffers 1 (D3Jfr1), mRNA.	1.6334
NM_007446	Amy1	Mus musculus amylase 1, salivary (Amy1), mRNA.	1.63318
NM_007381	Acadl	Mus musculus acetyl-Coenzyme A dehydrogenase, long-chain (Acadl), mRNA.	1.63158
NM_177429	Ofd1	Mus musculus oral-facial-digital syndrome 1 gene homolog (human) (Ofd1), mRNA.	1.63107
NM_013864	Ndrg2	Mus musculus N-myc downstream regulated gene 2 (Ndrg2), mRNA.	1.62987
NM_024477	AI428795	Mus musculus expressed sequence AI428795 (AI428795), mRNA.	1.62916
AK017285	Clcn5	Mus musculus 6 days neonate head cDNA, RIKEN full-length enriched library, clone:5430408K11 product:hairy/enhancer-of-split related	1.62869
NM_007992	Fbln2	Mus musculus fibulin 2 (Fbln2), mRNA.	1.62619
NM_007616	Cav1	Mus musculus caveolin, caveolae protein 1 (Cav1), mRNA.	1.62346
AK011021	Polr2l	Mus musculus 13 days embryo liver cDNA, RIKEN full-length enriched library, clone:2510029B14 product:DNA-DIRECTED RNA POLYMERASE II	1.62305
AK014261	3110079O15Rik	Mus musculus 13 days embryo head cDNA, RIKEN full-length enriched library, clone:3110079O15 product:hypothetical protein, full insert	1.62254
NM_008247	Ppap2a	Mus musculus phosphatidic acid phosphatase 2a (Ppap2a), mRNA.	1.62064
NM_175118	0710001B24Rik	Mus musculus RIKEN cDNA 0710001B24 gene (0710001B24Rik), mRNA.	1.61689
NM_009911	Cxcr4	Mus musculus chemokine (C-X-C motif) receptor 4 (Cxcr4), mRNA.	1.61626
NM_025811	Nhlrc2	Mus musculus NHL repeat containing 2 (Nhlrc2), mRNA.	1.61577
NM_183427	Glra2	Mus musculus glycine receptor, alpha 2 subunit (Glra2), mRNA.	1.61415
NM_011817	Gadd45g	Mus musculus growth arrest and DNA-damage-inducible 45 gamma (Gadd45g), mRNA.	1.61062
NM_011505	Stxbp4	Mus musculus syntaxin binding protein 4 (Stxbp4), mRNA.	1.6062
NM_018870	Pgam2	Mus musculus phosphoglycerate mutase 2 (Pgam2), mRNA.	1.601
NM_011594	Timp2	Mus musculus tissue inhibitor of metalloproteinase 2 (Timp2), mRNA.	1.60001
NM_026673	0610008C08Rik	Mus musculus RIKEN cDNA 0610008C08 gene (0610008C08Rik), mRNA.	1.59356
NM_013863	Bag3	Mus musculus Bcl2-associated athanogene 3 (Bag3), mRNA.	1.59171
BC053075	Ndufa11	Mus musculus NADH dehydrogenase (ubiquinone) 1 alpha subcomplex 11, mRNA (cDNA clone IMAGE:5694421).; synonyms: B14.7, 11, 14.7kDa; Mus musculus NADH dehydrogenase (ubiquinone) 1 alpha subcomplex 11, mRNA (cDNA clone MGC:74331 IMAGE:6601702), complete cds.	1.59135
NM_207301	Wrb	Mus musculus tryptophan rich basic protein (Wrb), mRNA.	1.5904
NM_013928	Schip1	Mus musculus schwannomin interacting protein 1 (Schip1), mRNA.	1.58782
BC028765	0610010O12Rik	Mus musculus RIKEN cDNA 0610010O12 gene, mRNA (cDNA clone MGC:41247 IMAGE:1195860), complete cds.	1.58608
NM_144941	BC019977	Mus musculus cDNA sequence BC019977 (BC019977), mRNA.	1.58474
NM_053078	D0H4S114	Mus musculus DNA segment, human D4S114 (D0H4S114), mRNA.	1.58152
NM_199446	Phkb	Mus musculus phosphorylase kinase beta (Phkb), mRNA.	1.57845
NM_011224	Pygm	Mus musculus muscle glycogen phosphorylase (Pygm), mRNA.	1.57834
NM_029726	Trdn	Mus musculus triadin (Trdn), mRNA.	1.57748
NM_010777	Mbp	Mus musculus myelin basic protein (Mbp), mRNA.	1.57546
AK003349	1110003F05Rik	Mus musculus 18-day embryo whole body cDNA, RIKEN full-length enriched library, clone:1110003F05 product:unknown EST, full insert	1.5721
NM_172875	Adc	Mus musculus RIKEN cDNA 4933429I20 gene (4933429I20Rik), mRNA.	1.57203
NM_029555	Gstk1	Mus musculus glutathione S-transferase kappa 1 (Gstk1), mRNA.	1.57197
NM_007808	Cycs	Mus musculus cytochrome c, somatic (Cycs), mRNA.	1.57147
BC034642	2610034M16Rik	Mus musculus RIKEN cDNA 2610034M16 gene, mRNA (cDNA clone MGC:38982 IMAGE:5363521), complete cds.	1.57017
NM_007868	Dmd	Mus musculus dystrophin, muscular dystrophy (Dmd), mRNA.	1.56751
NM_019543	Dscr5	Mus musculus Down syndrome critical region homolog 5 (human) (Dscr5), mRNA.	1.55901
NM_029068	Snx16	Mus musculus sorting nexin 16 (Snx16), mRNA.	1.55766
AK004346	Agl	Mus musculus 18-day embryo whole body cDNA, RIKEN full-length enriched library, clone:1110061O17 product:amylo-1,6-glucosidase,	1.55765
NM_029556	Clybl	Mus musculus citrate lyase beta like (Clybl), mRNA.	1.55732
NM_001005608	Itgb4	Mus musculus integrin beta 4 (Itgb4), transcript variant 2, mRNA.	1.55652
AJ250694	ORF	Mus musculus partial cDNA for skeletal muscle genes.	1.55531
NM_025988	Acbd4	Mus musculus acyl-Coenzyme A binding domain containing 4 (Acbd4), mRNA.	1.55516
BC044882	Obscn	Mus musculus obscurin, cytoskeletal calmodulin and titin-interacting RhoGEF, mRNA (cDNA clone MGC:51514	1.55459
NM_170755	BC038286	Mus musculus cDNA sequence BC038286 (BC038286), mRNA.	1.5512
NM_030015	Peli1	Mus musculus pellino 1 (Peli1), mRNA.	1.55019
NM_025460	1810020E01Rik	Mus musculus RIKEN cDNA 1810020E01 gene (1810020E01Rik), mRNA.	1.54963
NM_145960	Mtrf1	Mus musculus mitochondrial translational release factor 1 (Mtrf1), mRNA.	1.54517
NM_172436	Slc25a12	Mus musculus solute carrier family 25 (mitochondrial carrier, Aralar), member 12 (Slc25a12), mRNA.	1.5449
AK017225	Pip5k3	Mus musculus adult male xiphoid cartilage cDNA, RIKEN full-length enriched library, clone:5230400C17 product:unknown EST, full insert	1.54445
AK002747	Galnt14	Mus musculus adult male kidney cDNA, RIKEN full-length enriched library, clone:0610033M06 product:similar to CDNA FLJ12691 FIS,	1.54305
NM_134104	Ndufs5	Mus musculus NADH dehydrogenase (ubiquinone) Fe-S protein 5 (Ndufs5), mRNA.	1.5427
NM_016772	Ech1	Mus musculus enoyl coenzyme A hydratase 1, peroxisomal (Ech1), mRNA.	1.54154
NM_007751	Cox8b	Mus musculus cytochrome c oxidase, subunit VIIIb (Cox8b), mRNA.	1.54147
BC043013	Ndufb10	Mus musculus NADH dehydrogenase (ubiquinone) 1 beta subcomplex, 10, mRNA (cDNA clone MGC:57880 IMAGE:5683280), complete cds.	1.54137
AK003200	Fbxw7	Mus musculus 18-day embryo whole body cDNA, RIKEN full-length enriched library, clone:1110001A17 product:F-box and WD-40 domain	1.54099
NM_009932	Col4a2	Mus musculus procollagen, type IV, alpha 2 (Col4a2), mRNA.	1.53788
NM_008862	Pkia	Mus musculus protein kinase inhibitor, alpha (Pkia), mRNA.	1.53777
AK034836	Mtdh	Mus musculus 12 days embryo embryonic body between diaphragm region and neck cDNA, RIKEN full-length enriched library, clone:9430045J24	1.53676
BC058722	Slc45a4	Mus musculus cDNA clone IMAGE:5705510, partial cds.	1.53429
NM_011519	Sdc1	Mus musculus syndecan 1 (Sdc1), mRNA.	1.53419
AK030028	1300010F03Rik	Mus musculus adult male testis cDNA, RIKEN full-length enriched library, clone:4932416F07 product:hypothetical von Willebrand	1.53334
NM_152804	Plk2	Mus musculus polo-like kinase 2 (Drosophila) (Plk2), mRNA.	1.53281
NM_011992	Rcn2	Mus musculus reticulocalbin 2 (Rcn2), mRNA.	1.53262
NM_019649	Clptm1	Mus musculus cleft lip and palate associated transmembrane protein 1 (Clptm1), mRNA.	1.53252
NM_021430	2900002H16Rik	Mus musculus RIKEN cDNA 2900002H16 gene (2900002H16Rik), mRNA.	1.52945
NM_178668	E430028B21Rik	Mus musculus RIKEN cDNA E430028B21 gene (E430028B21Rik), mRNA.	1.52619
NM_022992	Arl6ip5	Mus musculus ADP-ribosylation factor-like 6 interacting protein 5 (Arl6ip5), mRNA.	1.52356
NM_054085	Alpk3	Mus musculus expressed sequence AW319487 (AW319487), mRNA.	1.52311
X70032	nebulin	M.musculus mRNA for nebulin.	1.5212
NM_026011	Arl10c	Mus musculus ADP-ribosylation factor-like 10C (Arl10c), mRNA.	1.51652
NM_178725	Lrrc4c	Mus musculus RIKEN cDNA 6430556C10 gene (6430556C10Rik), mRNA.	1.51643
NM_016683	Zfp95	synonyms: hKraba1, AI132486, AI326970; go_component: nucleus [goid 0005634] [evidence IEA]; go_component: intracellular [goid 0005622] [evidence IEA]; go_function: DNA binding [goid 0003677] [evidence IEA]; go_function: zinc ion binding [goid 0008270] [evidence IEA]; go_function: metal ion binding [goid 0046872] [evidence IEA]; go_function: nucleic acid binding [goid 0003676] [evidence IEA]; go_f…	1.51627
NM_013795	Atp5l	Mus musculus ATP synthase, H+ transporting, mitochondrial F0 complex, subunit g (Atp5l), mRNA.	1.51579
NM_175393	4930555G01Rik	Mus musculus RIKEN cDNA 4930555G01 gene (4930555G01Rik), mRNA.; Mus musculus RIKEN cDNA 2610042L04 gene (2610042L04Rik), mRNA.	1.51565
NM_172782	Nxt2	Mus musculus nuclear transport factor 2-like export factor 2 (Nxt2), mRNA.	1.51535
NM_009415	Tpi1	Mus musculus triosephosphate isomerase 1 (Tpi1), mRNA.	1.51223
NM_007382	Acadm	Mus musculus acetyl-Coenzyme A dehydrogenase, medium chain (Acadm), mRNA.	1.51039
NM_027175	Ndufaf1	Mus musculus NADH dehydrogenase (ubiquinone) 1 alpha subcomplex, assembly factor 1 (Ndufaf1), mRNA.	1.5094
NM_177888	Zfp78	Mus musculus zinc finger protein 78 (Zfp78), mRNA.	1.50638
NM_019983	Rabgef1	Mus musculus RAB guanine nucleotide exchange factor (GEF) 1 (Rabgef1), mRNA.	1.50611
NM_019826	Ivd	Mus musculus isovaleryl coenzyme A dehydrogenase (Ivd), mRNA.	1.50118
NM_009287	Stim1	Mus musculus stromal interaction molecule 1 (Stim1), mRNA.	1.49868
NM_029402	Cul2	Mus musculus cullin 2 (Cul2), mRNA.	1.49746
NM_010473	Hrc	Mus musculus histidine rich calcium binding protein (Hrc), mRNA.	1.49669
NM_007668	Cdk5	Mus musculus cyclin-dependent kinase 5 (Cdk5), mRNA.	1.49659
NM_013560	Hspb1	Mus musculus heat shock protein 1 (Hspb1), mRNA.	1.4957
NM_009381	Thrsp	Mus musculus thyroid hormone responsive SPOT14 homolog (Rattus) (Thrsp), mRNA.	1.4952
NM_201358	BC034664	Mus musculus cDNA sequence BC034664 (BC034664), mRNA.	1.4926
NM_020006	Cdc42ep4	Mus musculus CDC42 effector protein (Rho GTPase binding) 4 (Cdc42ep4), mRNA.	1.49108
NM_175151	Tatdn1	Mus musculus TatD DNase domain containing 1 (Tatdn1), mRNA.	1.49097
NM_009300	Svp2	Mus musculus seminal vesicle protein 2 (Svp2), mRNA.	1.48805
NM_198415	Ckmt2	Mus musculus creatine kinase, mitochondrial 2 (Ckmt2), mRNA.	1.48686
NM_019665	Arl6	Mus musculus ADP-ribosylation factor-like 6 (Arl6), mRNA.	1.48623
NM_025567	Cyc1	Mus musculus cytochrome c-1 (Cyc1), mRNA.	1.48455
NM_008810	Pdha1	Mus musculus pyruvate dehydrogenase E1 alpha 1 (Pdha1), mRNA.	1.48386
NM_178111	Trp53inp2	Mus musculus tumor protein p53 inducible nuclear protein 2 (Trp53inp2), mRNA.	1.48259
NM_007617	Cav3	Mus musculus caveolin 3 (Cav3), mRNA.	1.4803
NM_016755	Atp5j	Mus musculus ATP synthase, H+ transporting, mitochondrial F0 complex, subunit F (Atp5j), mRNA.	1.47262
NM_198311	Ttc8	Mus musculus tetratricopeptide repeat domain 8 (Ttc8), transcript variant 1, mRNA.	1.47037
NM_194052	Rtn4	Mus musculus reticulon 4 (Rtn4), transcript variant 1, mRNA.	1.46914
NM_145470	Depdc6	Mus musculus DEP domain containing 6 (Depdc6), mRNA.	1.4691
NM_207649	Dscr1l1	Mus musculus Down syndrome critical region gene 1-like 1 (Dscr1l1), transcript variant 2, mRNA.	1.46777
NM_028082	Cnot2	Mus musculus CCR4-NOT transcription complex, subunit 2 (Cnot2), mRNA.	1.46746
NM_028044	Cnn3	Mus musculus calponin 3, acidic (Cnn3), mRNA.	1.46668
BC048953	7330412A13Rik	Mus musculus, clone IMAGE:6484816, mRNA.	1.46438
NM_173011	Idh2	Mus musculus isocitrate dehydrogenase 2 (NADP+), mitochondrial (Idh2), mRNA.	1.46354
NM_009905	Clk1	Mus musculus CDC-like kinase 1 (Clk1), mRNA.	1.46117
NM_010597	Kcnab1	Mus musculus potassium voltage-gated channel, shaker-related subfamily, beta member 1 (Kcnab1), mRNA.	1.45677
NM_026765	Uckl1	Mus musculus uridine-cytidine kinase 1-like 1 (Uckl1), mRNA.	1.45519
NM_172584	Itpk1	Mus musculus inositol 1,3,4-triphosphate 5/6 kinase (Itpk1), mRNA.	1.45372
AK011660	Zwint	Mus musculus 10 days embryo whole body cDNA, RIKEN full-length enriched library, clone:2610034E01 product:unknown EST, full insert	1.4529
NM_178143	Prkaa2	Mus musculus protein kinase, AMP-activated, alpha 2 catalytic subunit (Prkaa2), mRNA.	1.45241
NM_194346	Rnf31	Mus musculus ring finger protein 31 (Rnf31), mRNA.	1.42698
NM_007679	Cebpd	Mus musculus CCAAT/enhancer binding protein (C/EBP), delta (Cebpd), mRNA.	1.42281
NM_019653	Wsb1	Mus musculus WD repeat and SOCS box-containing 1 (Wsb1), mRNA.	1.42173
NM_148949	Tdpoz1	Mus musculus TD and POZ domain containing 1 (Tdpoz1), mRNA.	1.42163
NM_033605	Dach2	Mus musculus dachshund 2 (Drosophila) (Dach2), mRNA.	1.40082
NM_010890	Nedd4	Mus musculus neural precursor cell expressed, developmentally down-regulted gene 4 (Nedd4), mRNA.	1.39325
NM_183275	1110002N22Rik	Mus musculus RIKEN cDNA 1110002N22 gene (1110002N22Rik), mRNA.	1.39053
AK013906	5730557B15Rik	Mus musculus 12 days embryo head cDNA, RIKEN full-length enriched library, clone:3021401C12 product:unknown EST, full insert	1.3778
NM_133779	Pigt	Mus musculus phosphatidylinositol glycan, class T (Pigt), mRNA.	-5.71528
NM_172879	4932412H11Rik	Mus musculus RIKEN cDNA 4932412H11 gene (4932412H11Rik), mRNA.	-4.84907
NM_031884	Abcg5	Mus musculus ATP-binding cassette, sub-family G (WHITE), member 5 (Abcg5), mRNA.	-4.12033
NM_133243	AY036118	Mus musculus cDNA sequence AY036118 (AY036118), mRNA.	-3.95382
NM_182928	Adm2	Mus musculus adrenomedullin 2 (Adm2), mRNA.	-3.27229
NM_146497	Olfr492	Mus musculus olfactory receptor 492 (Olfr492), mRNA.	-2.99952
NM_029180	4930535B03Rik	Mus musculus RIKEN cDNA 4930535B03 gene (4930535B03Rik), mRNA.	-2.92729
AK021190	C330007P06Rik	Mus musculus ES cells cDNA, RIKEN full-length enriched library, clone:C330007P06 product:hypothetical protein, full insert	-2.62454
NM_017388	Ear3	Mus musculus eosinophil-associated, ribonuclease A family, member 2 (Ear2), mRNA.	-2.51519
NM_031181	Siglecl1	Mus musculus SIGLEC-like 1 (Siglecl1), mRNA.	-2.51116
NM_175654	Hist1h4d	Mus musculus histone 1, H4d (Hist1h4d), mRNA.	-2.47315
NM_008218	Hba-a1	Mus musculus hemoglobin alpha, adult chain 1 (Hba-a1), mRNA.	-2.44081
NM_175652	Hist4h4	Mus musculus histone 4, H4 (Hist4h4), mRNA.	-2.35257
NM_009448	Tuba6	Mus musculus tubulin, alpha 6 (Tuba6), mRNA.	-2.35167
NM_027453	Btf3l4	Mus musculus RIKEN cDNA 4632412E09 gene (4632412E09Rik), mRNA.	-2.30505
NM_177607	4933430I17Rik	Mus musculus RIKEN cDNA 4933430I17 gene (4933430I17Rik), mRNA.	-2.28653
AK015032	4930401C15Rik	Mus musculus adult male testis cDNA, RIKEN full-length enriched library, clone:4930401C15 product:unclassifiable, full insert	-2.25031
AK015651	4930488P18Rik	Mus musculus adult male testis cDNA, RIKEN full-length enriched library, clone:4930488P18 product:hypothetical Lysine-rich region	-2.21562
NM_145126	Chi3l4	Mus musculus chitinase 3-like 4 (Chi3l4), mRNA.	-2.20364
NM_008160	Gpx1	Mus musculus glutathione peroxidase 1 (Gpx1), mRNA.	-2.18339
AK003822	1110019J04Rik	Mus musculus 18-day embryo whole body cDNA, RIKEN full-length enriched library, clone:1110019J04 product:unknown EST, full insert	-2.16529
NM_175655	Hist1h4f	Mus musculus histone 1, H4f (Hist1h4f), mRNA.	-2.15059
NM_009892	Chi3l3	Mus musculus chitinase 3-like 3 (Chi3l3), mRNA.	-2.14113
AK008378	2010110E17Rik	Mus musculus adult male small intestine cDNA, RIKEN full-length enriched library, clone:2010110E17 product:unclassifiable, full	-2.06901
NM_025351	Chchd6	Mus musculus RIKEN cDNA 0710001P09 gene (0710001P09Rik), mRNA.	-2.06362
NM_178211	Hist1h4k	Mus musculus histone 1, H4j (Hist1h4j), mRNA.	-2.02761
BC059079	Nedd10	Mus musculus neural precursor cell expressed, developmentally down-regulated gene 10, mRNA (cDNA clone IMAGE:6827030), partial	-1.99331
NM_053111	Ear6	Mus musculus eosinophil-associated, ribonuclease A family, member 6 (Ear6), mRNA.	-1.9647
NM_012028	Siat7e	Mus musculus sialyltransferase 7 ((alpha-N-acetylneuraminyl 2,3-betagalactosyl-1,3)-N-acetyl galactosaminide	-1.92411
BC020388	Abcd2	Mus musculus cDNA clone IMAGE:3583572.	-1.9215
NM_145710	Obox6	Mus musculus oocyte specific homeobox 6 (Obox6), mRNA.	-1.91923
NM_013486	Cd2	Mus musculus CD2 antigen (Cd2), mRNA.	-1.88885
NM_010127	Pou6f1	Mus musculus POU domain, class 6, transcription factor 1 (Pou6f1), mRNA.	-1.88277
NM_029786	Pomgnt1	Mus musculus protein O-linked mannose beta1,2-N-acetylglucosaminyltransferase (Pomgnt1), transcript variant 1, mRNA.	-1.8827
NR_001277	Rnu33	Mus musculus RNA, U33 small nucleolar (Rnu33) on chromosome 7.	-1.87876
NM_019401	Nmi	Mus musculus N-myc (and STAT) interactor (Nmi), mRNA.	-1.87717
NM_026147	Rps20	Mus musculus ribosomal protein S20 (Rps20), mRNA.	-1.86949
NM_177626	B230359F08Rik	Mus musculus RIKEN cDNA B230359F08 gene (B230359F08Rik), mRNA.	-1.86915
AK020655	9530085P06Rik	Mus musculus adult male urinary bladder cDNA, RIKEN full-length enriched library, clone:9530085P06 product:unclassifiable, full	-1.86314
NM_013562	Ifrd1	Mus musculus interferon-related developmental regulator 1 (Ifrd1), mRNA.	-1.85066
AK016426	4931403E22Rik	Mus musculus adult male testis cDNA, RIKEN full-length enriched library, clone:4931403E22 product:unclassifiable, full insert	-1.8443
NM_134067	AW209491	Mus musculus expressed sequence AW209491 (AW209491), mRNA.	-1.84019
NM_053196	Sfxn2	Mus musculus sideroflexin 2 (Sfxn2), mRNA.	-1.83404
NM_008522	Ltf	Mus musculus lactotransferrin (Ltf), mRNA.	-1.81663
NM_011577	Tgfb1	Mus musculus transforming growth factor, beta 1 (Tgfb1), mRNA.	-1.81533
NM_025326	0610011I04Rik	Mus musculus RIKEN cDNA 0610011I04 gene (0610011I04Rik), mRNA.	-1.80645
AK046469	Specc1	Mus musculus adult male corpora quadrigemina cDNA, RIKEN full-length enriched library, clone:B230396K10 product:similar to	-1.8006
AK019334	2900060B14Rik	Mus musculus adult male hippocampus cDNA, RIKEN full-length enriched library, clone:2900042K03 product:unknown EST, full insert	-1.79333
NM_199007	Sgol2	Mus musculus 18-day embryo whole body cDNA, RIKEN full-length enriched library, clone:1110007N04 product:unknown EST, full insert	-1.77484
NM_009221	Snca	Mus musculus synuclein, alpha (Snca), mRNA.	-1.77225
NM_023209	Pbk	Mus musculus PDZ binding kinase (Pbk), mRNA.	-1.7713
NM_008513	Lrp5	Mus musculus low density lipoprotein receptor-related protein 5 (Lrp5), mRNA.	-1.74228
AK052331	C130002K18Rik	Mus musculus 13 days embryo heart cDNA, RIKEN full-length enriched library, clone:D330029K20 product:PI-3-KINASE-RELATED KINASE SMG-1	-1.73841
NM_021338	Rpl35a	Mus musculus ribosomal protein L35a (Rpl35a), mRNA.	-1.73591
NM_007894	Ear1	Mus musculus eosinophil-associated, ribonuclease A family, member 1 (Ear1), mRNA.	-1.72904
NM_010654	Klrd1	Mus musculus killer cell lectin-like receptor, subfamily D, member 1 (Klrd1), mRNA.	-1.72213
NM_009345	Dntt	Mus musculus deoxynucleotidyltransferase, terminal (Dntt), mRNA.	-1.71832
NM_146583	Olfr52	Mus musculus olfactory receptor 52 (Olfr52), mRNA.	-1.71505
NM_178635	Uvrag	Mus musculus UV radiation resistance associated gene (Uvrag1), mRNA.	-1.71298
NM_025919	Rpl11	Mus musculus ribosomal protein L11 (Rpl11), mRNA.	-1.71028
NM_011087	Pira1	Mus musculus paired-Ig-like receptor A6 (Pira6), transcript variant 2, mRNA.	-1.71024
NM_007388	Acp5	Mus musculus acid phosphatase 5, tartrate resistant (Acp5), mRNA.	-1.70942
NM_010702	Lect2	Mus musculus leukocyte cell-derived chemotaxin 2 (Lect2), mRNA.	-1.70363
AF072777	Igh-V	Mus musculus 375.105 monoclonal anti-DNA IgM heavy chain variable region mRNA, partial cds.	-1.69987
NM_013765	Rps26	Mus musculus ribosomal protein S26 (Rps26), mRNA.	-1.68808
NM_011311	S100a4	Mus musculus S100 calcium binding protein A4 (S100a4), mRNA.	-1.6826
NM_028259	Rps6kb1	Mus musculus ribosomal protein S6 kinase, polypeptide 1 (Rps6kb1), mRNA.	-1.68011
NM_025317	Mrpl54	Mus musculus mitochondrial ribosomal protein L54 (Mrpl54), mRNA.	-1.67921
NM_009653	Alas2	Mus musculus aminolevulinic acid synthase 2, erythroid (Alas2), mRNA.	-1.67573
NM_139140	Spats2	Mus musculus spermatogenesis associated, serine-rich 2 (Spats2), mRNA.	-1.67189
AK020983	B230119M05Rik	Mus musculus adult male corpora quadrigemina cDNA, RIKEN full-length enriched library, clone:B230119M05 product:unknown EST,	-1.66201
NM_133826	Atp6v1h	Mus musculus ATPase, H+ transporting, lysosomal 50/57kDa, V1 subunit H (Atp6v1h), mRNA.	-1.65964
AK018517	Lrp1b	Mus musculus adult male colon cDNA, RIKEN full-length enriched library, clone:9030418E23 product:unclassifiable, full insert	-1.65903
NM_177610	Duox2	Mus Musculus Duox2	-1.65711
L04649	Maz	Mouse mRNA sequence.	-1.65675
NM_146686	Olfr232	Mus musculus olfactory receptor 1431 (Olfr1431), mRNA.	-1.65644
NM_008848	Pira6	Mus musculus paired-Ig-like receptor A6 (Pira6), transcript variant 2, mRNA.	-1.65405
NM_027817	Grap	Mus musculus GRB2-related adaptor protein (Grap), mRNA.	-1.64798
NM_183086	Mrps10	Mus musculus mitochondrial ribosomal protein S10 (Mrps10), mRNA.	-1.64773
NM_010140	Epha3	Mus musculus Eph receptor A3 (Epha3), mRNA.	-1.64691
NM_028798	2300002G24Rik	Mus musculus RIKEN cDNA 2300002G24 gene (2300002G24Rik), mRNA.	-1.64685
NM_023733	Crot	Mus musculus carnitine O-octanoyltransferase (Crot), mRNA.	-1.64411
NM_013698	Txk	Mus musculus TXK tyrosine kinase (Txk), mRNA.	-1.64302
NM_010343	Gpx5	Mus musculus glutathione peroxidase 5 (Gpx5), mRNA.	-1.6355
NM_010012	Cyp8b1	Mus musculus cytochrome P450, family 8, subfamily b, polypeptide 1 (Cyp8b1), mRNA.	-1.63271
NM_010745	Ly86	Mus musculus lymphocyte antigen 86 (Ly86), mRNA.	-1.63034
NM_026020	Rplp2	Mus musculus ribosomal protein, large P2 (Rplp2), mRNA.	-1.62577
NM_172261	Ppp1r9b	Mus musculus protein phosphatase 1, regulatory subunit 9B (Ppp1r9b), mRNA.	-1.62486
NM_025301	Mrpl17	Mus musculus mitochondrial ribosomal protein L17 (Mrpl17), mRNA.	-1.62461
AK017420	5530400B04Rik	Mus musculus 10 days neonate head cDNA, RIKEN full-length enriched library, clone:5530400B04 product:hypothetical Phospholipase	-1.62011
NM_078479	Mrps21	Mus musculus mitochondrial ribosomal protein S21 (Mrps21), mRNA.	-1.61629
BC033932	BC033932	Mus musculus hypothetical gene supported by BC033932, mRNA (cDNA clone IMAGE:1380300), partial cds.	-1.61438
NM_009438	Rpl13a	Mus musculus ribosomal protein L13a (Rpl13a), mRNA.	-1.61243
NM_133202	Trhr2	Mus musculus thyrotropin releasing hormone receptor 2 (Trhr2), mRNA.	-1.61011
AK129405	Mier1	Mus musculus mRNA for mKIAA1610 protein.	-1.60773
NM_011185	Psmb1	Mus musculus proteasome (prosome, macropain) subunit, beta type 1 (Psmb1), mRNA.	-1.60656
NM_007512	Atpif1	Mus musculus ATPase inhibitory factor 1 (Atpif1), mRNA.	-1.60623
NM_024277	Rps27a	Mus musculus ribosomal protein S27a (Rps27a), mRNA.	-1.60461
NM_025878	Mrps18b	Mus musculus mitochondrial ribosomal protein S18B (Mrps18b), mRNA.	-1.60394
NM_019990	Stard10	Mus musculus START domain containing 10 (Stard10), mRNA.	-1.60379
BC037072	4930431B09Rik	Mus musculus RIKEN cDNA 4930431B09 gene, mRNA (cDNA clone IMAGE:5030542), partial cds.	-1.59995
NM_198094	Brd4	Mus musculus bromodomain containing 4 (Brd4), mRNA.	-1.59196
AK007957	1810065K23Rik	Mus musculus 10 day old male pancreas cDNA, RIKEN full-length enriched library, clone:1810065K23 product:unclassifiable, full	-1.59045
Y12229	utrophin	M.musculus mRNA for utrophin.	-1.58847
NM_026594	4930517K11Rik	Mus musculus RIKEN cDNA 4930517K11 gene (4930517K11Rik), mRNA.	-1.5857
BC050052	Zfhx2	Mus musculus zinc finger homeobox 2, mRNA (cDNA clone IMAGE:4949678), partial cds.	-1.58249
NM_080443	Asb7	Mus musculus ankyrin repeat and SOCS box-containing protein 7 (Asb7), mRNA.	-1.58199
NM_007823	Cyp4b1	Mus musculus cytochrome P450, family 4, subfamily b, polypeptide 1 (Cyp4b1), mRNA.	-1.5791
NM_028162	Tbc1d5	Mus musculus TBC1 domain family, member 5 (Tbc1d5), mRNA.	-1.57839
NM_010819	Clec4d	Mus musculus C-type (calcium dependent, carbohydrate recognition domain) lectin, superfamily member 8 (Clecsf8), mRNA.	-1.57743
NM_024478	Grpel1	Mus musculus GrpE-like 1, mitochondrial (Grpel1), mRNA.	-1.57684
NM_174854	Disc1	Mus musculus disrupted in schizophrenia 1 (Disc1), transcript variant 2, mRNA.	-1.57615
BC037691	Fbxo30	Mus musculus F-box protein 30, mRNA (cDNA clone MGC:47100 IMAGE:3601336), complete cds.	-1.57545
NM_025385	1110020C13Rik	Mus musculus RIKEN cDNA 1110020C13 gene (1110020C13Rik), mRNA.	-1.57403
AK010362	2410003J06Rik	Mus musculus ES cells cDNA, RIKEN full-length enriched library, clone:2410003J06 product:hypothetical MAGE family containing	-1.57373
AK014404	3732407C23Rik	Mus musculus 12 days embryo embryonic body below diaphragm region cDNA, RIKEN full-length enriched library, clone:3732407C23	-1.57344
NM_009302	Swap70	Mus musculus SWAP complex protein (Swap70), mRNA.	-1.57237
NM_178901	AI467606	Mus musculus expressed sequence AI467606 (AI467606), mRNA.	-1.56985
NM_008468	Kpna6	Mus musculus karyopherin (importin) alpha 6 (Kpna6), mRNA.	-1.56498
NM_177090	D330022A01Rik	Mus musculus RIKEN cDNA D330022A01 gene (D330022A01Rik), mRNA.	-1.56077
NM_080636	Harsl	Mus musculus histidyl-tRNA synthetase-like (Harsl), mRNA.	-1.5594
NM_175512	Dhrs9	Mus musculus dehydrogenase/reductase (SDR family) member 9 (Dhrs9), mRNA.	-1.55633
NM_175454	C630004H02Rik	Mus musculus RIKEN cDNA C630004H02 gene (C630004H02Rik), mRNA.	-1.55127
NM_011297	Rps24	Mus musculus ribosomal protein S24 (Rps24), transcript variant 1, mRNA.	-1.54883
AK008073	2010003K15Rik	Mus musculus adult male small intestine cDNA, RIKEN full-length enriched library, clone:2010003K15 product:unclassifiable, full	-1.54786
NM_028789	1300004G08Rik	Mus musculus RIKEN cDNA 1300004G08 gene (1300004G08Rik), mRNA.	-1.53939
NM_008491	Lcn2	Mus musculus lipocalin 2 (Lcn2), mRNA.	-1.53033
NM_016740	S100a11	Mus musculus S100 calcium binding protein A11 (calizzarin) (S100a11), mRNA.	-1.52874
NM_025801	Pgd	Mus musculus phosphogluconate dehydrogenase (Pgd), mRNA.	-1.51609
NM_024266	Rps25	Mus musculus ribosomal protein S25 (Rps25), mRNA.	-1.51421
NM_028298	Zfp655	Mus musculus RIKEN cDNA 2700038I16 gene (2700038I16Rik), mRNA.	-1.50034
NM_027307	Golph2	Mus musculus golgi phosphoprotein 2 (Golph2), mRNA.	-1.49415
NM_011660	Txn1	Mus musculus thioredoxin 1 (Txn1), mRNA.	-1.48599
NM_027292	Bzrpl1	Mus musculus benzodiazapine receptor, peripheral-like 1 (Bzrpl1), mRNA.	-1.48363
NM_025589	Rpl36al	Mus musculus ribosomal protein L36a-like (Rpl36al), mRNA.	-1.46963
NM_018864	Impa1	Mus musculus inositol (myo)-1(or 4)-monophosphatase 1 (Impa1), mRNA.	-1.46677
AF351196	Dscaml1	Mus musculus clone cDSL-5 Down syndrome cell adhesion molecule-like protein (Dscaml1) mRNA, partial cds.	-1.45667
AK017499	5730405O12Rik	Mus musculus 8 days embryo whole body cDNA, RIKEN full-length enriched library, clone:5730405O12 product:unclassifiable, full	-1.44559
AK086142	Neb	Mus musculus 15 days embryo head cDNA, RIKEN full-length enriched library, clone:D930007P05 product:unclassifiable, full insert	-1.44426
NM_023637	Sars2	Mus musculus seryl-aminoacyl-tRNA synthetase 2 (Sars2), mRNA.	-1.44375
NM_009875	Cdkn1b	Mus musculus cyclin-dependent kinase inhibitor 1B (P27) (Cdkn1b), mRNA.	-1.44226
NM_183173	A830006N08Rik	Mus musculus RIKEN cDNA A830006N08 gene (A830006N08Rik), mRNA.	-1.43177
NM_145546	Gtf2b	Mus musculus general transcription factor IIB (Gtf2b), mRNA.	-1.42463
NM_011045	Pcna	Mus musculus proliferating cell nuclear antigen (Pcna), mRNA.	-1.42437
NM_011291	Rpl7	Mus musculus ribosomal protein L7 (Rpl7), mRNA.	-1.39087

## Sheet: WT-SN vs. WT
Fold change of differentially expressed genes in WT-SN mice vs. WT mice
GenBank	Symbol	Description	Fold
NM_016974	Dbp	Mus musculus D site albumin promoter binding protein (Dbp), mRNA.	10.4645
NM_007606	Car3	Mus musculus carbonic anhydrase 3 (Car3), mRNA.	9.94985
NM_008647	Mup2	Mus musculus major urinary protein 1 (Mup1), mRNA.	9.27315
AK015305	4930433M22Rik	Mus musculus adult male testis cDNA, RIKEN full-length enriched library, clone:4930433M22 product:unclassifiable, full insert	8.65745
NM_007470	Apod	Mus musculus apolipoprotein D (Apod), mRNA.	7.99159
NM_013468	Ankrd1	Mus musculus ankyrin repeat domain 1 (cardiac muscle) (Ankrd1), mRNA.	7.60334
NM_008657	Myf6	Mus musculus myogenic factor 6 (Myf6), mRNA.	7.43588
NM_010845	Mup3	Mus musculus major urinary protein 3 (Mup3), mRNA.	6.11858
NM_023123	H19	Mus musculus H19 fetal liver mRNA (H19), mRNA.	6.03152
NM_009930	Col3a1	Mus musculus procollagen, type III, alpha 1 (Col3a1), mRNA.	5.57776
NM_013503	Drd5	Mus musculus dopamine receptor 5 (Drd5), mRNA.	5.36648
NM_021400	Prg4	Mus musculus proteoglycan 4 (megakaryocyte stimulating factor, articular superficial zone protein) (Prg4), mRNA.	5.05037
AK004064	dysfip1	Mus musculus 18-day embryo whole body cDNA, RIKEN full-length enriched library, clone:1110033I14 product:hypothetical Yeast	4.33397
NM_008648	Mup4	Mus musculus major urinary protein 5 (Mup5), mRNA.	4.31235
NM_023052	Ccl21c	Mus musculus chemokine (C-C motif) ligand 21a (Ccl21a), mRNA.	4.26991
NM_173385	Cilp	Mus musculus cartilage intermediate layer protein, nucleotide pyrophosphohydrolase (Cilp), mRNA.	4.26826
NM_145926	Mgat4b	Mus musculus mannoside acetylglucosaminyltransferase 4, isoenzyme B (Mgat4b), mRNA.	4.26309
NM_010233	Fn1	Mus musculus fibronectin 1 (Fn1), mRNA.	3.99533
NM_010329	Gp38	Mus musculus glycoprotein 38 (Gp38), mRNA.	3.9776
NM_009935	Col6a3	Mus musculus procollagen, type VI, alpha 3 (Col6a3), mRNA.	3.79327
NM_010223	Fkbp8	Mus musculus FK506 binding protein 8 (Fkbp8), mRNA.	3.72925
NM_008047	Fstl1	Mus musculus follistatin-like 1 (Fstl1), mRNA.	3.71483
NM_030704	Hspb8	Mus musculus heat shock 27kDa protein 8 (Hspb8), mRNA.	3.48655
Z31360	Dnm3	M.musculus (Balb/C) P/L01 mRNA.	3.46229
NM_011619	Tnnt2	Mus musculus troponin T2, cardiac (Tnnt2), mRNA.	3.37051
NM_207229	MGC41689	Mus musculus placenta specific 9 (Plac9), mRNA.	3.3607
NM_031252	Il23a	Mus musculus interleukin 23, alpha subunit p19 (Il23a), mRNA.	3.3371
NM_013808	Csrp3	Mus musculus cysteine and glycine-rich protein 3 (Csrp3), mRNA.	3.33057
NM_029569	Asb5	Mus musculus ankyrin repeat and SOCs box-containing protein 5 (Asb5), mRNA.	3.25764
NM_183109	4930478A21Rik	Mus musculus RIKEN cDNA 4930478A21 gene (4930478A21Rik), mRNA.	3.24276
NM_007833	Dcn	Mus musculus decorin (Dcn), mRNA.	3.2199
NM_009933	Col6a1	Mus musculus procollagen, type VI, alpha 1 (Col6a1), mRNA.	3.17381
NM_011581	Thbs2	Mus musculus thrombospondin 2 (Thbs2), mRNA.	3.10424
NM_011360	Sgce	Mus musculus sarcoglycan, epsilon (Sgce), mRNA.	3.07073
NM_009063	Rgs5	Mus musculus regulator of G-protein signaling 5 (Rgs5), mRNA.	3.05936
NM_013473	Anxa8	Mus musculus annexin A8 (Anxa8), mRNA.	3.04575
NM_007992	Fbln2	Mus musculus fibulin 2 (Fbln2), mRNA.	2.98202
NM_016762	Matn2	Mus musculus matrilin 2 (Matn2), mRNA.	2.97568
NM_175418	8030451F13Rik	Mus musculus RIKEN cDNA 8030451F13 gene (8030451F13Rik), mRNA.	2.94673
NM_013868	Hspb7	Mus musculus heat shock protein family, member 7 (cardiovascular) (Hspb7), mRNA.	2.94513
NM_010211	Fhl1	Mus musculus four and a half LIM domains 1 (Fhl1), mRNA.	2.91425
NM_177312	6330408A02Rik	Mus musculus RIKEN cDNA 6330408A02 gene (6330408A02Rik), mRNA.	2.8826
NM_011593	Timp1	Mus musculus tissue inhibitor of metalloproteinase 1 (Timp1), mRNA.	2.87343
NM_010866	Myod1	Mus musculus myogenic differentiation 1 (Myod1), mRNA.	2.85779
NM_008199	H2-Bl	Mus musculus histocompatibility 2, blastocyst (H2-Bl), mRNA.	2.85144
NM_008648	Mup4	Mus musculus major urinary protein 4 (Mup4), mRNA.	2.84283
NM_008885	Pmp22	Mus musculus peripheral myelin protein (Pmp22), mRNA.	2.8054
BC026627;17	Abi3bp	Mus musculus RIKEN cDNA D930038M13 gene, mRNA (cDNA clone IMAGE:4982180), partial cds.	2.78753
AF203898	Neb	Mus musculus nebulin mRNA, partial cds.	2.77121
NM_007993	Fbn1	Mus musculus fibrillin 1 (Fbn1), mRNA.	2.73776
NM_008610	Mmp2	Mus musculus matrix metalloproteinase 2 (Mmp2), mRNA.	2.72657
NM_011582	Thbs4	Mus musculus thrombospondin 4 (Thbs4), mRNA.	2.7233
AK005156	1500005C15Rik	Mus musculus adult male cerebellum cDNA, RIKEN full-length enriched library, clone:1500005C15 product:unclassifiable, full insert	2.65069
NM_010865	Myoc	Mus musculus myocilin (Myoc), mRNA.	2.58049
NM_011584	Nr1d2	Mus musculus nuclear receptor subfamily 1, group D, member 2 (Nr1d2), mRNA.	2.547
NM_026064	2900073G15Rik	Mus musculus RIKEN cDNA 2900073G15 gene (2900073G15Rik), mRNA.	2.54497
NM_133874	4833432B22Rik	Mus musculus RIKEN cDNA 4833432B22 gene (4833432B22Rik), mRNA.	2.53958
NM_021282	Cyp2e1	Mus musculus cytochrome P450, family 2, subfamily e, polypeptide 1 (Cyp2e1), mRNA.	2.53359
NM_022322	Tnmd	Mus musculus tenomodulin (Tnmd), mRNA.	2.52311
NM_175553	E030026I10Rik	Mus musculus RIKEN cDNA E030026I10 gene (E030026I10Rik), mRNA.	2.51998
NM_011330	Ccl11	Mus musculus small chemokine (C-C motif) ligand 11 (Ccl11), mRNA.	2.5142
AK009352	Itgb1bp3	Mus musculus adult male tongue cDNA, RIKEN full-length enriched library, clone:2310015C21 product:weakly similar to MUSCLE BETA 1	2.50541
NM_001004455	Cys1	Mus musculus cystin 1 (Cys1), transcript variant 1, mRNA.	2.49767
NM_018819	Brp44l	Mus musculus brain protein 44-like (Brp44l), mRNA.	2.47462
NM_021285	Myl1	Mus musculus myosin, light polypeptide 1 (Myl1), mRNA.	2.47071
NM_009964	Cryab	Mus musculus crystallin, alpha B (Cryab), mRNA.	2.46369
NM_011519	Sdc1	Mus musculus syndecan 1 (Sdc1), mRNA.	2.46345
NM_008760	Ogn	Mus musculus osteoglycin (Ogn), mRNA.	2.46002
NM_146120	Gsn	Mus musculus gelsolin (Gsn), mRNA.	2.43109
NM_026838	Srpx2	Mus musculus sushi-repeat-containing protein, X-linked 2 (Srpx2), mRNA.	2.42311
NM_015784	Postn	Mus musculus periostin, osteoblast specific factor (Postn), mRNA.	2.41592
NM_010128	Emp1	Mus musculus epithelial membrane protein 1 (Emp1), mRNA.	2.41562
NM_008608	Mmp14	Mus musculus matrix metalloproteinase 14 (membrane-inserted) (Mmp14), mRNA.	2.41419
NM_010681	Lama4	Mus musculus laminin, alpha 4 (Lama4), mRNA.	2.40457
NM_011382	Six4	Mus musculus sine oculis-related homeobox 4 homolog (Drosophila) (Six4), mRNA.	2.40399
NM_178876	C77668	Mus musculus expressed sequence C77668 (C77668), transcript variant 2, mRNA.; Mus musculus expressed sequence C77668 (C77668), transcript variant 1, mRNA.	2.39601
NM_013597	Mef2a	Mus musculus myocyte enhancer factor 2A (Mef2a), transcript variant 1, mRNA.	2.39314
NM_008482	Lamb1-1	Mus musculus laminin B1 subunit 1 (Lamb1-1), mRNA.	2.35329
NM_010515	Igf2r	Mus musculus insulin-like growth factor 2 receptor (Igf2r), mRNA.	2.35096
NM_007616	Cav1	Mus musculus caveolin, caveolae protein 1 (Cav1), mRNA.	2.33484
NM_008594	Mfge8	Mus musculus milk fat globule-EGF factor 8 protein (Mfge8), mRNA.	2.31031
NM_010728	Lox	Mus musculus lysyl oxidase (Lox), mRNA.	2.29919
NM_007542	Bgn	Mus musculus biglycan (Bgn), mRNA.	2.28456
AK020063	6030442K20Rik	Mus musculus 13 days embryo male testis cDNA, RIKEN full-length enriched library, clone:6030442K20 product:unknown EST, full insert	2.28334
NM_201390	Plec1	Mus musculus plectin 1 (Plec1), transcript variant 11, mRNA.	2.28225
NM_016754	Mylpf	Mus musculus myosin light chain, phosphorylatable, fast skeletal muscle (Mylpf), mRNA.	2.26205
AK004093	Scn7a	Mus musculus 18-day embryo whole body cDNA, RIKEN full-length enriched library, clone:1110034K09 product:sodium channel,	2.24657
NM_010780	Mcpt5	Mus musculus mast cell protease 5 (Mcpt5), mRNA.	2.20963
AK003938	AU041480	Mus musculus 18-day embryo whole body cDNA, RIKEN full-length enriched library, clone:1110027O12 product:hypothetical protein,	2.20941
NM_020509	Retnla	Mus musculus resistin like alpha (Retnla), mRNA.	2.1988
NM_013834	Sfrp1	Mus musculus secreted frizzled-related sequence protein 1 (Sfrp1), mRNA.	2.18098
NM_011775	Zp2	Mus musculus zona pellucida glycoprotein 2 (Zp2), mRNA.	2.18097
NM_026065	D10Ertd322e	Mus musculus DNA segment, Chr 10, ERATO Doi 322, expressed (D10Ertd322e), mRNA.	2.1769
BC056637	Gpr48	Mus musculus cDNA clone IMAGE:5065281, partial cds.	2.17687
NM_016873	Wisp2	Mus musculus WNT1 inducible signaling pathway protein 2 (Wisp2), mRNA.	2.17557
NM_007913	Egr1	Mus musculus early growth response 1 (Egr1), mRNA.	2.17532
AK020953	B230104C08Rik	Mus musculus adult male corpora quadrigemina cDNA, RIKEN full-length enriched library, clone:B230104C08	2.16976
NM_007830	Dbi	Mus musculus diazepam binding inhibitor (Dbi), mRNA.	2.16946
NM_016900	Cav2	Mus musculus caveolin 2 (Cav2), mRNA.	2.1685
NM_022992	Arl6ip5	Mus musculus ADP-ribosylation factor-like 6 interacting protein 5 (Arl6ip5), mRNA.	2.1654
NM_011961	Plod2	Mus musculus procollagen lysine, 2-oxoglutarate 5-dioxygenase 2 (Plod2), mRNA.	2.15722
NM_021443	Ccl8	Mus musculus chemokine (C-C motif) ligand 8 (Ccl8), mRNA.	2.15491
NM_144936	Tmem45b	Mus musculus cDNA sequence BC018222 (BC018222), mRNA.	2.14797
NM_007747	Cox5a	Mus musculus cytochrome c oxidase, subunit Va (Cox5a), mRNA.	2.14601
NM_052992	Fxyd1	Mus musculus FXYD domain-containing ion transport regulator 1 (Fxyd1), transcript variant 5, mRNA.	2.14422
AK009268	Amotl1	Mus musculus adult male tongue cDNA, RIKEN full-length enriched library, clone:2310010G08 product:unknown EST, full insert	2.13333
AK018172	A230083H22Rik	Mus musculus adult male medulla oblongata cDNA, RIKEN full-length enriched library, clone:6330414G02 product:unknown EST, full insert	2.12764
NM_007737	Col5a2	Mus musculus procollagen, type V, alpha 2 (Col5a2), mRNA.	2.12685
AK018993	Aldh1a1	Mus musculus adult male testis cDNA, RIKEN full-length enriched library, clone:1700127G21 product:unknown EST, full insert	2.12618
NM_016798	Pdlim3	Mus musculus PDZ and LIM domain 3 (Pdlim3), mRNA.	2.11894
NM_010890	Nedd4	Mus musculus neural precursor cell expressed, developmentally down-regulted gene 4 (Nedd4), mRNA.	2.11668
NM_025357	Smpx	Mus musculus small muscle protein, X-linked (Smpx), mRNA.	2.11644
NM_020033	Ankrd2	Mus musculus ankyrin repeat domain 2 (stretch responsive muscle) (Ankrd2), mRNA.	2.11373
NM_027276	Cdc16	Mus musculus CDC16 cell division cycle 16 homolog (S. cerevisiae) (Cdc16), mRNA.	2.11125
NM_170778	Dpyd	Mus musculus dihydropyrimidine dehydrogenase (Dpyd), mRNA.	2.10612
NM_024441	Hspb2	Mus musculus heat shock protein 2 (Hspb2), mRNA.	2.10568
NM_026317	1700016G05Rik	Mus musculus RIKEN cDNA 1700016G05 gene (1700016G05Rik), mRNA.	2.10508
NM_022984	Retn	Mus musculus resistin (Retn), mRNA.	2.09099
NM_008035	Folr2	Mus musculus folate receptor 2 (fetal) (Folr2), mRNA.	2.08832
NM_009381	Thrsp	Mus musculus thyroid hormone responsive SPOT14 homolog (Rattus) (Thrsp), mRNA.	2.08756
NM_008495	Lgals1	Mus musculus lectin, galactose binding, soluble 1 (Lgals1), mRNA.	2.08158
NM_021342	Kcne4	Mus musculus potassium voltage-gated channel, Isk-related subfamily, gene 4 (Kcne4), mRNA.	2.07422
NM_013935	Ptpla	Mus musculus protein tyrosine phosphatase-like (proline instead of catalytic arginine), member a (Ptpla), mRNA.	2.07199
NM_012043	Islr	Mus musculus immunoglobulin superfamily containing leucine-rich repeat (Islr), mRNA.	2.06755
NM_009254	Serpinb6a	Mus musculus serine (or cysteine) proteinase inhibitor, clade B, member 6a (Serpinb6a), mRNA.	2.06324
BC025215	2310043N10Rik	Mus musculus RIKEN cDNA 2310043N10 gene, mRNA (cDNA clone IMAGE:5029508), partial cds.	2.06044
NM_054077	Prelp	Mus musculus proline arginine-rich end leucine-rich repeat (Prelp), mRNA.	2.0575
NM_008247	Ppap2a	Mus musculus phosphatidic acid phosphatase 2a (Ppap2a), mRNA.	2.05749
NM_009760	Bnip3	Mus musculus BCL2/adenovirus E1B 19kDa-interacting protein 1, NIP3 (Bnip3), mRNA.	2.05121
NM_010234	Fos	Mus musculus FBJ osteosarcoma oncogene (Fos), mRNA.	2.04865
NM_007868	Dmd	Mus musculus dystrophin, muscular dystrophy (Dmd), mRNA.	2.04592
AK020268	Satb2	Mus musculus adult male cecum cDNA, RIKEN full-length enriched library, clone:9130024F11 product:hypothetical protein, full insert	2.04176
NM_028264	Tmem55a	Mus musculus RIKEN cDNA 2610319K07 gene (2610319K07Rik), mRNA.	2.04097
AK052997	Amot	Mus musculus 15 days embryo head cDNA, RIKEN full-length enriched library, clone:D930010C16 product:inferred: DNA segment, KIST 1,	2.02968
NM_027127	2310016C16Rik	Mus musculus RIKEN cDNA 2310016C16 gene (2310016C16Rik), mRNA.	2.02891
BC028327	E130013N09Rik	Mus musculus RIKEN cDNA E130013N09 gene, mRNA (cDNA clone IMAGE:4507176), partial cds.	2.0259
NM_011129	septin4	Mus musculus septin 4 (Sept4), mRNA.	2.02409
NM_010135	Enah	Mus musculus enabled homolog (Drosophila) (Enah), mRNA.	2.02098
NM_011892	Sgcg	Mus musculus sarcoglycan, gamma (dystrophin-associated glycoprotein) (Sgcg), mRNA.	2.01771
NM_010809	Mmp3	Mus musculus matrix metalloproteinase 3 (Mmp3), mRNA.	2.01687
NM_172508	Sart2	Mus musculus squamous cell carcinoma antigen recognized by T cells 2 (Sart2), mRNA.	2.01229
NM_020276	Nelf	Mus musculus nasal embryonic LHRH factor (Nelf), mRNA.	2.01181
NM_016687	Sfrp4	Mus musculus secreted frizzled-related sequence protein 4 (Sfrp4), mRNA.	2.01129
AB049453	tessp-1	Mus musculus tessp-1 mRNA for testis serine protease-1, complete cds.	2.01066
AK017878	Usp9x	Mus musculus 8 days embryo whole body cDNA, RIKEN full-length enriched library, clone:5730589N07 product:ubiquitin specific	2.00339
NM_021355	Fmod	Mus musculus fibromodulin (Fmod), mRNA.	2.0032
NM_007802	Ctsk	Mus musculus cathepsin K (Ctsk), mRNA.	2.00225
NM_011507	Suclg2	Mus musculus succinate-Coenzyme A ligase, GDP-forming, beta subunit (Suclg2), mRNA.	2.00058
NM_026667	9130005N14Rik	Mus musculus RIKEN cDNA 9130005N14 gene (9130005N14Rik), mRNA.	1.99679
NM_019564	Prss11	Mus musculus protease, serine, 11 (Igf binding) (Prss11), mRNA.	1.9946
NM_183251	1810020D17Rik	Mus musculus RIKEN cDNA 1810020D17 gene (1810020D17Rik), mRNA.	1.99347
NM_010777	Mbp	Mus musculus myelin basic protein (Mbp), mRNA.	1.9856
BC055117	Amotl1	Mus musculus angiomotin-like 1, mRNA (cDNA clone IMAGE:6504557), partial cds.	1.98
AK004226	AU041480	Mus musculus 18-day embryo whole body cDNA, RIKEN full-length enriched library, clone:1110051A18 product:hypothetical protein,	1.97526
NM_008809	Pdgfrb	Mus musculus platelet derived growth factor receptor, beta polypeptide (Pdgfrb), mRNA.	1.971
NM_008409	Itm2a	Mus musculus integral membrane protein 2A (Itm2a), mRNA.	1.9675
NM_007715	Clock	Mus musculus circadian locomoter output cycles kaput (Clock), mRNA.	1.96643
NM_145532	BC012256	Mus musculus cDNA sequence BC012256 (BC012256), mRNA.	1.96592
NM_147001	Olfr172	Mus musculus olfactory receptor 172 (Olfr172), mRNA.	1.96424
NM_019466	Dscr1	Mus musculus Down syndrome critical region homolog 1 (human) (Dscr1), mRNA.	1.96249
NM_015744	Enpp2	Mus musculus ectonucleotide pyrophosphatase/phosphodiesterase 2 (Enpp2), mRNA.	1.96084
NM_001005608	Itgb4	Mus musculus integrin beta 4 (Itgb4), transcript variant 2, mRNA.	1.95151
NM_026221	Ppfibp1	synonyms: AW214454, AW261454, 4632409B19Rik; go_component: cellular component unknown [goid 0008372] [evidence ND]; go_function: DNA binding [goid 0003677] [evidence IEA]; go_function: integrase activity [goid 0008907] [evidence IEA]; go_process: DNA integration [goid 0015074] [evidence IEA]; Mus musculus PTPRF interacting protein, binding protein 1 (liprin beta 1) (Ppfibp1), mRNA.	1.95066
NM_010174	Fabp3	Mus musculus fatty acid binding protein 3, muscle and heart (Fabp3), mRNA.	1.95046
NM_008297	Hsf2	Mus musculus heat shock factor 2 (Hsf2), mRNA.	1.94886
NM_007688	Cfl2	Mus musculus cofilin 2, muscle (Cfl2), mRNA.	1.94761
NM_025735	Map1lc3a	Mus musculus microtubule-associated protein 1 light chain 3 alpha (Map1lc3a), mRNA.	1.94746
NM_023784	Yipf7	Mus musculus RIKEN cDNA 2310016N21 gene (2310016N21Rik), mRNA.	1.94264
BC060300	Prrx1	Mus musculus cDNA clone IMAGE:30146418, partial cds.	1.93975
NM_145629	Pls3	Mus musculus plastin 3 (T-isoform) (Pls3), mRNA.	1.93854
NM_026808	Cg10671	Mus musculus RIKEN cDNA 1110028A07 gene (1110028A07Rik), mRNA.	1.93428
NM_020331	Gtf2ird1	Mus musculus general transcription factor II I repeat domain-containing 1 (Gtf2ird1), mRNA.	1.93193
NM_177642	9830123M21Rik	Mus musculus RIKEN cDNA 9830123M21 gene (9830123M21Rik), mRNA.	1.9295
NM_144901	D3Jfr1	Mus musculus DNA segment, Chr 3, MJeffers 1 (D3Jfr1), mRNA.	1.92337
NM_009984	Ctsl	Mus musculus cathepsin L (Ctsl), mRNA.	1.91558
NM_026439	2610001E17Rik	Mus musculus RIKEN cDNA 2610001E17 gene (2610001E17Rik), mRNA.	1.9155
NM_013560	Hspb1	Mus musculus heat shock protein 1 (Hspb1), mRNA.	1.91322
AK015714	Brp44l	Mus musculus adult male testis cDNA, RIKEN full-length enriched library, clone:4930506C21 product:brain protein 44-like, full	1.91209
NM_009932	Col4a2	Mus musculus procollagen, type IV, alpha 2 (Col4a2), mRNA.	1.9119
AK004394	1110067I12Rik	Mus musculus 18-day embryo whole body cDNA, RIKEN full-length enriched library, clone:1110067I12 product:hypothetical protein,	1.90956
NM_011594	Timp2	Mus musculus tissue inhibitor of metalloproteinase 2 (Timp2), mRNA.	1.90738
NM_009668	Bin1	Mus musculus bridging integrator 1 (Bin1), mRNA.	1.90193
NM_029068	Snx16	Mus musculus sorting nexin 16 (Snx16), mRNA.	1.90057
AK009351	2310015B20Rik	Mus musculus adult male tongue cDNA, RIKEN full-length enriched library, clone:2310015B20 product:hypothetical protein, full insert	1.89638
NM_010336	Edg2	Mus musculus endothelial differentiation, lysophosphatidic acid G-protein-coupled receptor, 2 (Edg2), mRNA.	1.89435
NM_011340	Serpinf1	Mus musculus serine (or cysteine) proteinase inhibitor, clade F, member 1 (Serpinf1), mRNA.	1.88981
NM_178098	4930486L24Rik	Mus musculus RIKEN cDNA 4930486L24 gene (4930486L24Rik), mRNA.	1.88469
NM_007484	Rhoc	Mus musculus ras homolog gene family, member C (Rhoc), mRNA.	1.88388
NM_013494	Cpe	Mus musculus carboxypeptidase E (Cpe), mRNA.	1.88188
BC027288	2300006M17Rik	Mus musculus RIKEN cDNA 2300006M17 gene, mRNA (cDNA clone IMAGE:3589087), partial cds.	1.8808
NM_026061	Ndufb8	Mus musculus NADH dehydrogenase (ubiquinone) 1 beta subcomplex 8 (Ndufb8), mRNA.	1.88019
BC019134	2610203C20Rik	Mus musculus, clone IMAGE:5037334, mRNA, partial cds.	1.88012
BC028765	0610010O12Rik	Mus musculus RIKEN cDNA 0610010O12 gene, mRNA (cDNA clone MGC:41247 IMAGE:1195860), complete cds.	1.87472
NM_008520	Ltbp3	Mus musculus latent transforming growth factor beta binding protein 3 (Ltbp3), mRNA.	1.87409
NM_207301	Wrb	Mus musculus tryptophan rich basic protein (Wrb), mRNA.	1.87249
AK010199	2310076G13Rik	Mus musculus adult male tongue cDNA, RIKEN full-length enriched library, clone:2310076G13 product:unclassifiable, full insert	1.87188
BC034735	2310047A01Rik	Mus musculus RIKEN cDNA 2310047A01 gene, mRNA (cDNA clone IMAGE:4951483), partial cds.	1.87188
NM_033476	Tcfcp2	Mus musculus transcription factor CP2 (Tcfcp2), mRNA.	1.87142
NM_023523	Pecr	Mus musculus peroxisomal trans-2-enoyl-CoA reductase (Pecr), mRNA.	1.86846
NM_019791	Maged1	Mus musculus melanoma antigen, family D, 1 (Maged1), mRNA.	1.86842
NM_134042	Aldh6a1	Mus musculus aldehyde dehydrogenase family 6, subfamily A1 (Aldh6a1), mRNA.	1.8672
NM_009636	Aebp1	Mus musculus AE binding protein 1 (Aebp1), mRNA.	1.86604
NM_025379	Cox7b	Mus musculus cytochrome c oxidase subunit VIIb (Cox7b), mRNA.	1.86462
NM_010222	Fkbp7	Mus musculus FK506 binding protein 7 (Fkbp7), mRNA.	1.85999
NM_153805	Pkn3	Mus musculus protein kinase N3 (Pkn3), mRNA.	1.85965
NM_009944	Cox7a1	Mus musculus cytochrome c oxidase, subunit VIIa 1 (Cox7a1), mRNA.	1.85655
NM_007710	Ckm	Mus musculus creatine kinase, muscle (Ckm), mRNA.	1.85521
NM_007722	Cmkor1	Mus musculus chemokine orphan receptor 1 (Cmkor1), mRNA.	1.85494
NM_008150	Gpc4	Mus musculus glypican 4 (Gpc4), mRNA.	1.85441
NM_011947	Map3k3	Mus musculus mitogen activated protein kinase kinase kinase 3 (Map3k3), mRNA.	1.85163
NM_011607	Tnc	Mus musculus tenascin C (Tnc), mRNA.	1.85142
NM_175096	D5Ertd593e	Mus musculus DNA segment, Chr 5, ERATO Doi 593, expressed (D5Ertd593e), mRNA.	1.85104
NM_025982	Sas	Mus musculus sarcoma amplified sequence (Sas), mRNA.	1.85007
NM_008536	Tm4sf1	Mus musculus transmembrane 4 superfamily member 1 (Tm4sf1), mRNA.	1.84699
AK009724	2310040G24Rik	Mus musculus adult male tongue cDNA, RIKEN full-length enriched library, clone:2310040G24 product:unknown EST, full insert	1.84553
NM_013593	Mb	Mus musculus myoglobin (Mb), mRNA.	1.84318
NM_009255	Serpine2	Mus musculus serine (or cysteine) proteinase inhibitor, clade E, member 2 (Serpine2), mRNA.	1.84199
U40751	Fnbp1	Mus musculus formin binding protein 17 mRNA, partial cds.	1.84134
NM_028352	Pgm3	Mus musculus phosphoglucomutase 3 (Pgm3), mRNA.	1.83945
NM_009928	Col15a1	Mus musculus procollagen, type XV (Col15a1), mRNA.	1.83927
NM_009825	Serpinh1	Mus musculus serine (or cysteine) proteinase inhibitor, clade H, member 1 (Serpinh1), mRNA.	1.83746
NM_177839	Tnn	Mus musculus tenascin N (Tnn), mRNA.	1.83249
NM_007956	Esr1	Mus musculus estrogen receptor 1 (alpha) (Esr1), mRNA.	1.83229
NM_028044	Cnn3	Mus musculus calponin 3, acidic (Cnn3), mRNA.	1.82985
NM_028407	Gcap14	Mus musculus RIKEN cDNA 2900054P12 gene (2900054P12Rik), mRNA.	1.82916
NM_010027	Ddt	Mus musculus D-dopachrome tautomerase (Ddt), mRNA.	1.82832
NM_010056	Dlx5	Mus musculus distal-less homeobox 5 (Dlx5), transcript variant 2, mRNA.	1.82803
NM_021276	Npn1	Mus musculus Npn1	1.82701
NM_008512	Lrp1	Mus musculus low density lipoprotein receptor-related protein 1 (Lrp1), mRNA.	1.82296
NM_011135	Cnot7	Mus musculus CCR4-NOT transcription complex, subunit 7 (Cnot7), mRNA.	1.82055
NM_010729	Loxl1	Mus musculus lysyl oxidase-like 1 (Loxl1), mRNA.	1.81986
NM_007431	Akp2	Mus musculus alkaline phosphatase 2, liver (Akp2), mRNA.	1.81903
AK002304	0610007N19Rik	Mus musculus adult male kidney cDNA, RIKEN full-length enriched library, clone:0610007N19 product:unknown EST, full insert	1.81727
NM_172668	Lrp4	Mus musculus low density lipoprotein receptor-related protein 4 (Lrp4), mRNA.	1.81628
NM_146007	Col6a2	Mus musculus procollagen, type VI, alpha 2 (Col6a2), mRNA.	1.81482
NM_146150	Nrd1	Mus musculus nardilysin, N-arginine dibasic convertase, NRD convertase 1 (Nrd1), mRNA.	1.81347
NM_013607	Myh11	Mus musculus myosin heavy chain 11, smooth muscle (Myh11), mRNA.	1.8128
NM_009161	Sgca	Mus musculus sarcoglycan, alpha (dystrophin-associated glycoprotein) (Sgca), mRNA.	1.81248
NM_177789	Vsig4	Mus musculus V-set and immunoglobulin domain containing 4 (Vsig4), mRNA.	1.81119
NM_025459	1810015C04Rik	Mus musculus RIKEN cDNA 1810015C04 gene (1810015C04Rik), mRNA.	1.81043
NM_029555	Gstk1	Mus musculus glutathione S-transferase kappa 1 (Gstk1), mRNA.	1.80805
NM_019389	cspg2	Mus musculus chondroitin sulfate proteoglycan 2 (Cspg2), mRNA.	1.80686
NM_212445	Kdelc2	Mus musculus KDEL (Lys-Asp-Glu-Leu) containing 2 (Kdelc2), mRNA.	1.80632
NM_023374	Sdhb	Mus musculus succinate dehydrogenase complex, subunit B, iron sulfur (Ip) (Sdhb), mRNA.	1.80383
NM_028870	Cltb	Mus musculus clathrin, light polypeptide (Lcb) (Cltb), mRNA.	1.80341
NM_024285	Bves	Mus musculus blood vessel epicardial substance (Bves), mRNA.	1.80241
NM_029626	glt8d1	Mus musculus RIKEN cDNA 2410004H05 gene (2410004H05Rik), mRNA.	1.80218
NM_009643	Ahnak	Mus musculus RIKEN cDNA 1110004P15 gene, mRNA (cDNA clone IMAGE:4977508), partial cds.	1.80128
NM_016685	Comp	Mus musculus cartilage oligomeric matrix protein (Comp), mRNA.	1.80044
NM_008425	Kcnj2	Mus musculus potassium inwardly-rectifying channel, subfamily J, member 2 (Kcnj2), mRNA.	1.79842
NM_027078	1700023M03Rik	Mus musculus RIKEN cDNA 1700023M03 gene (1700023M03Rik), mRNA.	1.79778
NM_025460	1810020E01Rik	Mus musculus RIKEN cDNA 1810020E01 gene (1810020E01Rik), mRNA.	1.79667
NM_178929	Kazald1	Mus musculus Kazal-type serine protease inhibitor domain 1 (Kazald1), mRNA.	1.79617
NM_027519	6330406I15Rik	Mus musculus RIKEN cDNA 6330406I15 gene (6330406I15Rik), mRNA.	1.795
NM_021519	Edf1	Mus musculus endothelial differentiation-related factor 1 (Edf1), mRNA.	1.79242
NM_207676	Igsf4a	Mus musculus immunoglobulin superfamily, member 4A (Igsf4a), transcript variant 3, mRNA.	1.7923
M12289	Myh8	Mouse perinatal skeletal myosin heavy chain mRNA, 3' end.	1.78981
NM_175641	Ltbp4	Mus musculus latent transforming growth factor beta binding protein 4 (Ltbp4), mRNA.	1.78915
AK002747	Galnt14	Mus musculus adult male kidney cDNA, RIKEN full-length enriched library, clone:0610033M06 product:similar to CDNA FLJ12691 FIS,	1.78864
NM_027135	Sec24d	Mus musculus SEC24 related gene family, member D (S. cerevisiae) (Sec24d), mRNA.	1.78803
NM_030014	Hook1	Mus musculus hook homolog 1 (Drosophila) (Hook1), mRNA.	1.78582
AK021336	2810055G20Rik	Mus musculus 10 days lactation, adult female mammary gland cDNA, RIKEN full-length enriched library, clone:D730043B02	1.78352
NM_015729	Acox1	Mus musculus acyl-Coenzyme A oxidase 1, palmitoyl (Acox1), mRNA.	1.78263
NM_025289	Tbrg1	Mus musculus transforming growth factor beta regulated gene 1 (Tbrg1), mRNA.	1.78201
NM_008889	Ppp1r14b	Mus musculus protein phosphatase 1, regulatory (inhibitor) subunit 14B (Ppp1r14b), mRNA.	1.78178
NM_178676	Entpd3	Mus musculus ectonucleoside triphosphate diphosphohydrolase 3 (Entpd3), mRNA.	1.77805
NM_023697	Rdh14	Mus musculus retinol dehydrogenase 14 (all-trans and 9-cis) (Rdh14), mRNA.	1.77713
NM_008684	Neo1	Mus musculus neogenin (Neo1), mRNA.	1.77597
NM_181390	Mustn1	Mus musculus musculoskeletal, embryonic nuclear protein 1 (Mustn1), mRNA.	1.77295
AK075665	LOC435391	Mus musculus 18-day embryo whole body cDNA, RIKEN full-length enriched library, clone:1110056B09 product:weakly similar to DUAL	1.77178
NM_001003824	Kcnq2	Mus musculus potassium voltage-gated channel, subfamily Q, member 2 (Kcnq2), transcript variant 5, mRNA.	1.77042
NM_009144	Sfrp2	Mus musculus secreted frizzled-related sequence protein 2 (Sfrp2), mRNA.	1.76907
NM_178027	Vps26b	Mus musculus RIKEN cDNA 2310075A12 gene (2310075A12Rik), mRNA.	1.76884
NM_008681	Ndrl	Mus musculus N-myc downstream regulated-like (Ndrl), mRNA.	1.76106
NM_008584	Meox2	Mus musculus mesenchyme homeobox 2 (Meox2), mRNA.	1.76004
NM_008908	Ppic	Mus musculus peptidylprolyl isomerase C (Ppic), mRNA.	1.75913
NM_016796	Vamp4	Mus musculus vesicle-associated membrane protein 4 (Vamp4), mRNA.	1.75883
NM_023202	Ndufa7	Mus musculus NADH dehydrogenase (ubiquinone) 1 alpha subcomplex, 7 (B14.5a) (Ndufa7), mRNA.	1.75572
NM_011076	Abcb1a	Mus musculus ATP-binding cassette, sub-family B (MDR/TAP), member 1A (Abcb1a), mRNA.	1.75506
NM_009790	Calm1	Mus musculus calmodulin 1 (Calm1), mRNA.	1.75379
AK004654	Syde1	Mus musculus adult male lung cDNA, RIKEN full-length enriched library, clone:1200008N06 product:hypothetical RhoGAP domain	1.75373
NM_145960	Mtrf1	Mus musculus mitochondrial translational release factor 1 (Mtrf1), mRNA.	1.75162
NM_025841	Kdelr2	Mus musculus KDEL (Lys-Asp-Glu-Leu) endoplasmic reticulum protein retention receptor 2 (Kdelr2), mRNA.	1.74948
NM_010886	Ndufa4	Mus musculus NADH dehydrogenase (ubiquinone) 1 alpha subcomplex, 4 (Ndufa4), mRNA.	1.74904
NM_019738	Nupr1	Mus musculus nuclear protein 1 (Nupr1), mRNA.	1.74829
NM_026794	Deb1	Mus musculus differentially expressed in B16F10 1 (Deb1), mRNA.	1.74811
NM_009536	Ywhae	Mus musculus tyrosine 3-monooxygenase/tryptophan 5-monooxygenase activation protein, epsilon polypeptide (Ywhae), mRNA.	1.74766
NM_025424	nebf	Mus musculus RIKEN cDNA 1110060M21 gene (1110060M21Rik), mRNA.	1.74743
NM_012056	Fkbp9	Mus musculus FK506 binding protein 9 (Fkbp9), mRNA.	1.74505
NM_016965	Nckap1	Mus musculus NCK-associated protein 1 (Nckap1), mRNA.	1.74486
NM_021491	Smpd3	Mus musculus sphingomyelin phosphodiesterase 3, neutral (Smpd3), mRNA.	1.74156
NM_019543	Dscr5	Mus musculus Down syndrome critical region homolog 5 (human) (Dscr5), mRNA.	1.74117
NM_019959	C1qtnf1	Mus musculus C1q and tumor necrosis factor related protein 1 (C1qtnf1), mRNA.	1.74117
NM_010217	Ctgf	Mus musculus connective tissue growth factor (Ctgf), mRNA.	1.74109
NM_025633	Metapl1	Mus musculus methionine aminopeptidase-like 1 (Metapl1), mRNA.	1.7391
NM_007381	Acadl	Mus musculus acetyl-Coenzyme A dehydrogenase, long-chain (Acadl), mRNA.	1.73714
NM_015750	Neu2	Mus musculus neuraminidase 2 (Neu2), mRNA.	1.73634
AK014514	4631408O11Rik	Mus musculus 0 day neonate skin cDNA, RIKEN full-length enriched library, clone:4631408O11 product:unknown EST, full insert	1.73629
NM_019960	Hspb3	Mus musculus heat shock protein 3 (Hspb3), mRNA.	1.73512
NM_198311	Ttc8	Mus musculus tetratricopeptide repeat domain 8 (Ttc8), transcript variant 1, mRNA.	1.73465
NM_198112	Ostn	Mus musculus osteocrin (Ostn), mRNA.	1.7332
NM_010181	Fbn2	Mus musculus fibrillin 2 (Fbn2), mRNA.	1.73219
NM_010168	F2	Mus musculus coagulation factor II (F2), mRNA.	1.73104
NM_181588	2310016A09Rik	Mus musculus RIKEN cDNA 2310016A09 gene (2310016A09Rik), mRNA.	1.73085
NM_134104	Ndufs5	Mus musculus NADH dehydrogenase (ubiquinone) Fe-S protein 5 (Ndufs5), mRNA.	1.72972
NM_053088	Ifitm5	Mus musculus interferon induced transmembrane protein 5 (Ifitm5), mRNA.	1.72968
NM_028524	Cklfsf2b	Mus musculus chemokine-like factor super family 2B (Cklfsf2b), mRNA.	1.72631
NM_028500	Calr3	Mus musculus calreticulin 3 (Calr3), transcript variant 2, mRNA.	1.7252
NM_010726	Phyh	Mus musculus phytanoyl-CoA hydroxylase (Phyh), mRNA.	1.72504
NM_013492	Clu	Mus musculus clusterin (Clu), mRNA.	1.72093
NM_173749	E430002G05Rik	Mus musculus RIKEN cDNA E430002G05 gene (E430002G05Rik), mRNA.	1.71818
NM_026721	Slc39a13	Mus musculus solute carrier family 39 (metal ion transporter), member 13, mRNA (cDNA clone MGC:28366 IMAGE:4019983), complete cds.	1.71746
NM_010087	Dtna	Mus musculus dystrobrevin alpha (Dtna), transcript variant 2, mRNA.	1.71633
NM_009876	Cdkn1c	Mus musculus cyclin-dependent kinase inhibitor 1C (P57) (Cdkn1c), mRNA.	1.71558
NM_033587	Pcdhga4	Mus musculus protocadherin gamma subfamily A, 3 (Pcdhga3), mRNA.	1.71239
NM_019649	Clptm1	Mus musculus cleft lip and palate associated transmembrane protein 1 (Clptm1), mRNA.	1.71005
NM_024263	mxra8	Mus musculus RIKEN cDNA 1200013A08 gene (1200013A08Rik), mRNA.	1.70803
BC056468	BC065151	Mus musculus cDNA clone IMAGE:6815352, partial cds.	1.70767
NM_177238	9830147P19Rik	Mus musculus RIKEN cDNA 9830147P19 gene (9830147P19Rik), mRNA.	1.70701
NM_183191	Plcl3	Mus musculus cDNA sequence BC042549 (BC042549), mRNA.	1.70321
NM_175259	9330132O05Rik	Mus musculus RIKEN cDNA 9330132O05 gene (9330132O05Rik), mRNA.	1.70099
NM_026361	Pkp4	Mus musculus plakophilin 4 (Pkp4), mRNA.	1.70026
NM_028133	Egln3	Mus musculus EGL nine homolog 3 (C. elegans) (Egln3), mRNA.	1.69988
NM_153098	Cd109	Mus musculus CD109 antigen (Cd109), mRNA.	1.69917
NM_025400	Nat9	Mus musculus RIKEN cDNA 1110028N05 gene (1110028N05Rik), mRNA.	1.69779
NM_009813	Casq1	Mus musculus calsequestrin 1 (Casq1), mRNA.	1.69666
BC041776	D630040G17Rik	Mus musculus RIKEN cDNA D630040G17 gene, mRNA (cDNA clone IMAGE:4239743), partial cds.	1.69639
NM_009931	Col4a1	Mus musculus procollagen, type IV, alpha 1 (Col4a1), mRNA.	1.69601
NM_178725	Lrrc4c	Mus musculus RIKEN cDNA 6430556C10 gene (6430556C10Rik), mRNA.	1.69599
NM_172205	Sbsn	Mus musculus suprabasin (Sbsn), mRNA.	1.69507
BC031532	3222402P14Rik	Mus musculus RIKEN cDNA 3222402P14 gene, mRNA (cDNA clone MGC:29057 IMAGE:3673874), complete cds.	1.695
NM_026577	Arl13b	Mus musculus RIKEN cDNA C530009C10 gene (C530009C10Rik), mRNA.	1.69402
NM_013648	Rtn2	Mus musculus reticulon 2 (Z-band associated protein) (Rtn2), mRNA.	1.69317
NM_009026	Rasd1	Mus musculus RAS, dexamethasone-induced 1 (Rasd1), mRNA.	1.69076
M13227	Penk1	Mouse enkephalin mRNA.	1.69065
NM_023172	Ndufb9	Mus musculus NADH dehydrogenase (ubiquinone) 1 beta subcomplex, 9 (Ndufb9), mRNA.	1.69044
NM_015814	Dkk3	Mus musculus dickkopf homolog 3 (Xenopus laevis) (Dkk3), mRNA.	1.68833
NM_016885	Emcn	Mus musculus endomucin (Emcn), mRNA.	1.68645
NM_010867	Myom1	Mus musculus myomesin 1 (Myom1), mRNA.	1.68484
NM_022305	B4galt1	Mus musculus UDP-Gal:betaGlcNAc beta 1,4- galactosyltransferase, polypeptide 1 (B4galt1), mRNA.	1.6844
BC058722	9330175B01Rik	Mus musculus cDNA clone IMAGE:5705510, partial cds.	1.68342
NM_144797	Metrnl	Mus musculus cDNA sequence BC019776 (BC019776), mRNA.	1.68213
BC008228	Gprc5c	Mus musculus mRNA similar to RIKEN cDNA 2010003O02 gene (cDNA clone MGC:6786 IMAGE:2646597), complete cds.	1.68119
NM_010930	Nov	Mus musculus nephroblastoma overexpressed gene (Nov), mRNA.	1.68076
AK015604	4930481A15Rik	Mus musculus adult male testis cDNA, RIKEN full-length enriched library, clone:4930481A15 product:unknown EST, full insert	1.68057
AK009194	9030409G11Rik	Mus musculus adult male tongue cDNA, RIKEN full-length enriched library, clone:2310007B04 product:HRIHFB2003 PROTEIN (FRAGMENT)	1.67897
NM_028810	Rhoe	Mus musculus ras homolog gene family, member E (Rhoe), mRNA.	1.67835
NM_024273	4930455C21Rik	Mus musculus RIKEN cDNA 4930455C21 gene (4930455C21Rik), mRNA.	1.67792
NM_025392	Bccip	Mus musculus BRCA2 and CDKN1A interacting protein (Bccip), mRNA.	1.67632
NM_011923	Angptl2	Mus musculus angiopoietin-like 2 (Angptl2), mRNA.	1.67253
NM_016749	Mybph	Mus musculus myosin binding protein H (Mybph), mRNA.	1.67089
NM_201531	Kcnf1	Mus musculus potassium voltage-gated channel, subfamily F, member 1 (Kcnf1), mRNA.	1.67059
NM_172805	Kcnh5	Mus musculus hypothetical protein 6430546I09 (6430546I09), mRNA.	1.66977
NM_011446	Sox7	Mus musculus SRY-box containing gene 7 (Sox7), mRNA.	1.66914
NM_053078	D0H4S114	Mus musculus DNA segment, human D4S114 (D0H4S114), mRNA.	1.66893
NM_175260	Myh10	Mus musculus myosin heavy chain 10, non-muscle (Myh10), mRNA.	1.6684
NM_025736	4921531G14Rik	Mus musculus RIKEN cDNA 4921531G14 gene (4921531G14Rik), mRNA.	1.6671
NM_018865	Wisp1	Mus musculus WNT1 inducible signaling pathway protein 1 (Wisp1), mRNA.	1.66594
NM_029556	Clybl	Mus musculus citrate lyase beta like (Clybl), mRNA.	1.66525
AK020606	Epn2	Mus musculus adult male urinary bladder cDNA, RIKEN full-length enriched library, clone:9530051D10 product:EH DOMAIN BINDING	1.66477
NM_025551	Ndufa12	Mus musculus RIKEN cDNA 2410011G03 gene (2410011G03Rik), mRNA.	1.66129
NM_023122	Gpm6b	Mus musculus glycoprotein m6b (Gpm6b), mRNA.	1.66092
NM_010684	Lamp1	Mus musculus lysosomal membrane glycoprotein 1 (Lamp1), mRNA.	1.65902
NM_172875	Adc	Mus musculus RIKEN cDNA 4933429I20 gene (4933429I20Rik), mRNA.	1.65802
NM_011653	Tuba1	Mus musculus tubulin, alpha 1 (Tuba1), mRNA.	1.65657
NM_009940	Coq7	Mus musculus demethyl-Q 7 (Coq7), mRNA.	1.6564
AK010555	2410019A14Rik	Mus musculus ES cells cDNA, RIKEN full-length enriched library, clone:2410019A14 product:weakly similar to SEROLOGICALLY DEFINED	1.65633
NM_015734	Col5a1	Mus musculus procollagen, type V, alpha 1 (Col5a1), mRNA.	1.65602
NM_029173	4930519N16Rik	Mus musculus RIKEN cDNA 4930519N16 gene (4930519N16Rik), mRNA.	1.65403
NM_144941	BC019977	Mus musculus cDNA sequence BC019977 (BC019977), mRNA.	1.65389
AK076770	Cyt1	Mus musculus adult male testis cDNA, RIKEN full-length enriched library, clone:4930443F05 product:similar to CYTOKINE-LIKE PROTEIN	1.65258
NM_133859	Olfml3	Mus musculus olfactomedin-like 3 (Olfml3), mRNA.	1.6517
NM_025523	Ndufc1	Mus musculus NADH dehydrogenase (ubiquinone) 1, subcomplex unknown, 1 (Ndufc1), mRNA.	1.65149
NM_009127	Scd1	Mus musculus stearoyl-Coenzyme A desaturase 1 (Scd1), mRNA.	1.65097
NM_011590	Timm17a	Mus musculus translocator of inner mitochondrial membrane 17a (Timm17a), mRNA.	1.6504
NM_007850	Defcr3	Mus musculus defensin related cryptdin 3 (Defcr3), mRNA.	1.64798
NM_025710	Uqcrfs1	Mus musculus ubiquinol-cytochrome c reductase, Rieske iron-sulfur polypeptide 1 (Uqcrfs1), mRNA.	1.64704
NM_175276	FHOS2	Mus musculus formin-family protein FHOS2 (FHOS2), mRNA.	1.6428
NM_007653	Cd63	Mus musculus Cd63 antigen (Cd63), mRNA.	1.64262
BC020073	Gcap14	Mus musculus cDNA clone IMAGE:4021027, partial cds.	1.64262
NM_025964	2310038H17Rik	Mus musculus RIKEN cDNA 2310038H17 gene (2310038H17Rik), mRNA.	1.64157
NM_008161	Gpx3	Mus musculus glutathione peroxidase 3 (Gpx3), mRNA.	1.64051
NM_026166	1200009F10Rik	Mus musculus RIKEN cDNA 1200009F10 gene (1200009F10Rik), mRNA.	1.63977
NM_007423	Afp	Mus musculus alpha fetoprotein (Afp), mRNA.	1.63789
NM_020006	Cdc42ep4	Mus musculus CDC42 effector protein (Rho GTPase binding) 4 (Cdc42ep4), mRNA.	1.63694
NM_152804	Plk2	Mus musculus polo-like kinase 2 (Drosophila) (Plk2), mRNA.	1.63627
NM_009697	Nr2f2	Mus musculus nuclear receptor subfamily 2, group F, member 2 (Nr2f2), mRNA.	1.63405
AK122404	mKIAA0938	Mus musculus mRNA for mKIAA0938 protein.	1.63331
NM_008817	Peg3	Mus musculus paternally expressed 3 (Peg3), mRNA.	1.63327
NM_029344	Acyp2	Mus musculus acylphosphatase 2, muscle type (Acyp2), mRNA.	1.6329
NM_178747	Gulo	Mus musculus gulonolactone (L-) oxidase (Gulo), mRNA.	1.63279
BC056500	Acac	Mus musculus acetyl-Coenzyme A carboxylase, mRNA (cDNA clone IMAGE:5720928), partial cds.	1.63192
NM_009441	Ttc3	Mus musculus tetratricopeptide repeat domain 3 (Ttc3), mRNA.	1.63178
NM_011696	Vdac3	Mus musculus voltage-dependent anion channel 3 (Vdac3), mRNA.	1.62903
BC002298	Ptprz1	Mus musculus protein tyrosine phosphatase, receptor type Z, polypeptide 1, mRNA (cDNA clone IMAGE:3590815), partial cds.	1.62888
AK019159	Neo1	Mus musculus 10 days embryo whole body cDNA, RIKEN full-length enriched library, clone:2610028H22 product:unclassifiable, full	1.6273
NM_080556	Tm9sf2	Mus musculus transmembrane 9 superfamily member 2 (Tm9sf2), mRNA.	1.62707
NM_144822	Cbara1	Mus musculus calcium binding atopy-related autoantigen 1 (Cbara1), mRNA.	1.62533
NM_138668	1810047C23Rik	Mus musculus RIKEN cDNA 1810047C23 gene (1810047C23Rik), mRNA.	1.62498
NM_027537	6330404A07Rik	Mus musculus RIKEN cDNA 6330404A07 gene (6330404A07Rik), mRNA.	1.62189
NM_013867	Bcar3	Mus musculus breast cancer anti-estrogen resistance 3 (Bcar3), mRNA.	1.62113
NM_021273	Ckb	Mus musculus creatine kinase, brain (Ckb), mRNA.	1.62001
NM_010924	Nnmt	Mus musculus nicotinamide N-methyltransferase (Nnmt), mRNA.	1.61874
NM_013813	Epb4.1l3	Mus musculus erythrocyte protein band 4.1-like 3 (Epb4.1l3), mRNA.	1.61838
AF220209	Ndfip1	Mus musculus Nedd4 WW domain-binding protein 5 mRNA, partial cds.	1.61838
NM_178877	C80638	Mus musculus expressed sequence C80638 (C80638), mRNA.	1.61747
BC049153	2610024B07Rik	Mus musculus RIKEN cDNA 2610024B07 gene, mRNA (cDNA clone IMAGE:6312095), partial cds.	1.61664
NM_019912	Ube2d2	Mus musculus ubiquitin-conjugating enzyme E2D 2 (Ube2d2), mRNA.	1.61301
NM_025899	Uqcrc2	Mus musculus ubiquinol cytochrome c reductase core protein 2 (Uqcrc2), mRNA.	1.61192
NM_007706	Socs2	Mus musculus suppressor of cytokine signaling 2 (Socs2), mRNA.	1.61149
NM_133806	Uap1	Mus musculus UDP-N-acetylglucosamine pyrophosphorylase 1 (Uap1), mRNA.	1.61115
NM_144900	Atp1a1	Mus musculus ATPase, Na+/K+ transporting, alpha 1 polypeptide (Atp1a1), mRNA.	1.61028
NM_199195	Bckdhb	branched chain keto acid dehydrogenase E1, beta polypeptide; go_component: mitochondrial inner membrane [goid 0005743] [evidence TAS]; go_function: alpha-ketoacid dehydrogenase activity [goid 0003826] [evidence IDA]; go_process: amino acid catabolism [goid 0009063] [evidence TAS]; Mus musculus branched chain ketoacid dehydrogenase E1, beta polypeptide (Bckdhb), mRNA.	1.6094
NM_053176	Hrg	Mus musculus histidine-rich glycoprotein (Hrg), mRNA.	1.60905
BC022640	Rrbp1	Mus musculus, clone IMAGE:4209489, mRNA.	1.60694
AK003800	Tceal7	Mus musculus 18-day embryo whole body cDNA, RIKEN full-length enriched library, clone:1110018P05 product:similar to HYPOTHETICAL	1.60619
NM_010421	Hexa	Mus musculus hexosaminidase A (Hexa), mRNA.	1.60588
NM_009776	Serping1	Mus musculus serine (or cysteine) proteinase inhibitor, clade G, member 1 (Serping1), mRNA.	1.60499
NM_199307	Ece1	Mus musculus endothelin converting enzyme 1, mRNA (cDNA clone IMAGE:4196918), partial cds.	1.6045
NM_024477	AI428795	Mus musculus expressed sequence AI428795 (AI428795), mRNA.	1.60333
NM_010779	Mcpt4	Mus musculus mast cell protease 4 (Mcpt4), mRNA.	1.60302
NM_011218	Ptprs	Mus musculus protein tyrosine phosphatase, receptor type, S (Ptprs), mRNA.	1.60249
NM_133883	Adprhl2	Mus musculus ADP-ribosylhydrolase like 2 (Adprhl2), mRNA.	1.60153
NM_008675	Nbl1	Mus musculus neuroblastoma, suppression of tumorigenicity 1 (Nbl1), mRNA.	1.60121
NM_146162	BC025600	Mus musculus cDNA sequence BC025600 (BC025600), mRNA.	1.59734
AK085913	MGC107701	Mus musculus 16 days neonate heart cDNA, RIKEN full-length enriched library, clone:D830027M14 product:hypothetical Mitochondrial energy	1.59692
NM_011639	Trip6	Mus musculus thyroid hormone receptor interactor 6 (Trip6), mRNA.	1.59637
NM_025282	Mef2c	Mus musculus myocyte enhancer factor 2C (Mef2c), mRNA.	1.59555
NM_145459	Zfp503	Mus musculus zinc finger protein 503 (Zfp503), mRNA.	1.59342
NM_033268	Actn2	Mus musculus actinin alpha 2 (Actn2), mRNA.	1.59259
NM_011878	Tiam2	Mus musculus T-cell lymphoma invasion and metastasis 2 (Tiam2), mRNA.	1.59144
NM_024205	1200003C05Rik	Mus musculus RIKEN cDNA 1200003C05 gene (1200003C05Rik), mRNA.	1.58841
NM_011985	Mmp23	Mus musculus matrix metalloproteinase 23 (Mmp23), mRNA.	1.58647
AK018083	D5Ertd606e	Mus musculus 11 days embryo head cDNA, RIKEN full-length enriched library, clone:6230410I01 product:similar to SEPTIN6 TYPE II [Homo	1.58567
NM_025811	Nhlrc2	Mus musculus NHL repeat containing 2 (Nhlrc2), mRNA.	1.58453
AK017225	Pip5k3	Mus musculus adult male xiphoid cartilage cDNA, RIKEN full-length enriched library, clone:5230400C17 product:unknown EST, full insert	1.58436
NM_011992	Rcn2	Mus musculus reticulocalbin 2 (Rcn2), mRNA.	1.58398
AK016986	Acn9	Mus musculus adult male testis cDNA, RIKEN full-length enriched library, clone:4933430A16 product:similar to DC11 [Homo sapiens],	1.58376
NM_008607	Mmp13	Mus musculus matrix metalloproteinase 13 (Mmp13), mRNA.	1.58308
NM_009737	Bcat2	Mus musculus branched chain aminotransferase 2, mitochondrial (Bcat2), mRNA.	1.58148
NM_173446	AW121567	Mus musculus expressed sequence AW121567 (AW121567), mRNA.	1.58103
AK003390	Ppap2b	Mus musculus 18-day embryo whole body cDNA, RIKEN full-length enriched library, clone:1110003O22 product:unknown EST, full insert	1.58089
NM_025988	Acbd4	Mus musculus acyl-Coenzyme A binding domain containing 4 (Acbd4), mRNA.	1.57995
NM_025966	2310039H08Rik	Mus musculus RIKEN cDNA 2310039H08 gene (2310039H08Rik), mRNA.	1.57972
NM_009905	Clk1	Mus musculus CDC-like kinase 1 (Clk1), mRNA.	1.57927
NM_028903	Scara5	Mus musculus RIKEN cDNA 4933425F03 gene (4933425F03Rik), mRNA.	1.57716
AK011534	Bmpr2	Mus musculus 10 days embryo whole body cDNA, RIKEN full-length enriched library, clone:2610024H22 product:unknown EST, full insert	1.57529
AK039504	Fubp3	Mus musculus adult male spinal cord cDNA, RIKEN full-length enriched library, clone:A330051M14 product:weakly similar to KH	1.57401
BC023832	Tram2	Mus musculus cDNA clone IMAGE:5345295, partial cds.	1.57379
AK008813	2210403K04Rik	Mus musculus adult male stomach cDNA, RIKEN full-length enriched library, clone:2210403K04 product:unknown EST, full insert	1.57369
BC034642	2610034M16Rik	Mus musculus RIKEN cDNA 2610034M16 gene, mRNA (cDNA clone MGC:38982 IMAGE:5363521), complete cds.	1.57164
NM_016978	Oat	Mus musculus ornithine aminotransferase (Oat), mRNA.	1.5701
NM_019631	Tmem45a	Mus musculus RIKEN cDNA C630002M10 gene (C630002M10Rik), mRNA.	1.56963
NM_019653	Wsb1	Mus musculus WD repeat and SOCS box-containing 1 (Wsb1), mRNA.	1.56907
NM_008810	Pdha1	Mus musculus pyruvate dehydrogenase E1 alpha 1 (Pdha1), mRNA.	1.56812
NM_134238	V1rh13	Mus musculus vomeronasal 1 receptor, H13 (V1rh13), mRNA.	1.56771
NM_007595	Camk2b	Mus musculus calcium/calmodulin-dependent protein kinase II, beta (Camk2b), mRNA.	1.5676
NM_008640	Laptm4a	Mus musculus lysosomal-associated protein transmembrane 4A (Laptm4a), mRNA.	1.56756
NM_028007	D8Wsu49e	Mus musculus DNA segment, Chr 8, Wayne State University 49, expressed (D8Wsu49e), mRNA.	1.56624
NM_178665	Lpp	Mus musculus LIM domain containing preferred translocation partner in lipoma (Lpp), mRNA.	1.56574
NM_013790	Abcc5	Mus musculus ATP-binding cassette, sub-family C (CFTR/MRP), member 5 (Abcc5), mRNA.	1.56551
BC029161	Stx8	Mus musculus cDNA clone IMAGE:4952261, partial cds.	1.56417
NM_019983	Rabgef1	Mus musculus RAB guanine nucleotide exchange factor (GEF) 1 (Rabgef1), mRNA.	1.56197
NM_016683	Zfp95	Mus musculus zinc finger protein 95 (Zfp95), mRNA.	1.56148
NM_026056	Cap2	Mus musculus CAP, adenylate cyclase-associated protein, 2 (yeast) (Cap2), mRNA.	1.56122
NM_009373	Tgm2	Mus musculus transglutaminase 2, C polypeptide (Tgm2), mRNA.	1.56052
NM_010255	Gamt	Mus musculus guanidinoacetate methyltransferase (Gamt), mRNA.	1.55945
AK017285	Clcn5	Mus musculus 6 days neonate head cDNA, RIKEN full-length enriched library, clone:5430408K11 product:hairy/enhancer-of-split related	1.55913
XM_283793	LOC433496	Mus musculus similar to Myl9 protein (LOC433496), mRNA.	1.55873
NM_172506	Boc	Mus musculus biregional cell adhesion molecule-related/down-regulated by oncogenes (Cdon) binding protein	1.55734
NM_133750	3110048E14Rik	Mus musculus RIKEN cDNA 3110048E14 gene (3110048E14Rik), transcript variant 1, mRNA.	1.55636
NM_175101	0610039A15Rik	Mus musculus RIKEN cDNA 0610039A15 gene (0610039A15Rik), mRNA.	1.55421
NM_008622	Mpv17	Mus musculus Mpv17 transgene, kidney disease mutant (Mpv17), mRNA.	1.55363
NM_172407	4921511I16Rik	Mus musculus RIKEN cDNA 4921511I16 gene (4921511I16Rik), mRNA.	1.5504
NM_146041	Gmds	Mus musculus GDP-mannose 4, 6-dehydratase (Gmds), mRNA.	1.55002
NM_177708	Rtn4rl1	Mus musculus reticulon 4 receptor-like 1 (Rtn4rl1), mRNA.	1.54948
NM_010098	Opn3	Mus musculus opsin (encephalopsin) (Opn3), mRNA.	1.54924
BC039282	BC039282	Mus musculus cDNA sequence BC039282, mRNA (cDNA clone MGC:37347 IMAGE:4976266), complete cds.	1.54559
NM_138591	Gfm1	Mus musculus G elongation factor (Gfm), mRNA.	1.54493
NM_029814	2210412K09Rik	Mus musculus RIKEN cDNA 2210412K09 gene (2210412K09Rik), mRNA.	1.54402
NM_009237	Sox3	Mus musculus SRY-box containing gene 3 (Sox3), mRNA.	1.54364
NM_009634	Adsl	Mus musculus adenylosuccinate lyase (Adsl), mRNA.	1.54219
NM_145850	V1rh17	Mus musculus vomeronasal 1 receptor, H17 (V1rh17), mRNA.	1.54035
NM_024217	Cklfsf3	Mus musculus chemokine-like factor super family 3 (Cklfsf3), mRNA.	1.53838
NM_172782	Nxt2	Mus musculus nuclear transport factor 2-like export factor 2 (Nxt2), mRNA.	1.5373
NM_025524	Krtap3-3	Mus musculus keratin associated protein 3-3 (Krtap3-3), mRNA.	1.53013
AK011406	Sat2	Mus musculus 10 days embryo whole body cDNA, RIKEN full-length enriched library, clone:2610016A03 product:similar to SIMILAR TO	1.52932
NM_145741	Gdf10	Mus musculus growth differentiation factor 10 (Gdf10), mRNA.	1.5271
NM_008645	Mug1	Mus musculus murinoglobulin 1 (Mug1), mRNA.	1.5243
NM_146570	Olfr1006	Mus musculus olfactory receptor 1006 (Olfr1006), mRNA.	1.52252
NM_024439	H47	Mus musculus histocompatibility 47 (H47), mRNA.	1.5217
AK020640	Gpc4	Mus musculus adult male urinary bladder cDNA, RIKEN full-length enriched library, clone:9530073D23 product:unknown EST, full insert	1.52139
BC057377	Gga2	Mus musculus golgi associated, gamma adaptin ear containing, ARF binding protein 2, mRNA (cDNA clone MGC:67474 IMAGE:5698559),	1.52064
NM_013849	Dusp13	Mus musculus dual specificity phosphatase 13 (Dusp13), mRNA.	1.52056
NM_008448	Kif5b	Mus musculus kinesin family member 5B (Kif5b), mRNA.	1.51832
NM_009976	Cst3	Mus musculus cystatin C (Cst3), mRNA.	1.51776
NM_011898	Spry4	Mus musculus sprouty homolog 4 (Drosophila) (Spry4), mRNA.	1.51529
NM_130864	Acaa1	Mus musculus acetyl-Coenzyme A acyltransferase 1 (Acaa1), mRNA.	1.51362
NM_013471	Anxa4	Mus musculus annexin A4 (Anxa4), mRNA.	1.51279
NM_053267	Sepm	Mus musculus selenoprotein M (Sepm), mRNA.	1.51127
NM_016702	Agxt	Mus musculus alanine-glyoxylate aminotransferase (Agxt), mRNA.	1.51074
BC034077	2600014C01Rik	Mus musculus RIKEN cDNA 2600014C01 gene, mRNA (cDNA clone IMAGE:4223325), partial cds.	1.5103
NM_177138	6720469N11Rik	Mus musculus RIKEN cDNA 6720469N11 gene (6720469N11Rik), mRNA.	1.51023
NM_026416	S100a16	Mus musculus S100 calcium binding protein A16 (S100a16), mRNA.	1.5089
NM_013649	Ryk	Mus musculus receptor-like tyrosine kinase (Ryk), mRNA.	1.50755
AF092877	Rnf7	Mus musculus zinc RING finger protein SAG mRNA, complete cds.	1.50653
NM_011829	Impdh1	Mus musculus inosine 5'-phosphate dehydrogenase 1 (Impdh1), mRNA.	1.50231
NM_016772	Ech1	Mus musculus enoyl coenzyme A hydratase 1, peroxisomal (Ech1), mRNA.	1.50089
NM_010365	Gtf2i	Mus musculus general transcription factor II I (Gtf2i), mRNA.	1.49645
NM_008318	Ibsp	Mus musculus integrin binding sialoprotein (Ibsp), mRNA.	1.49579
NM_007509	Atp6v1b2	Mus musculus ATPase, H+ transporting, V1 subunit B, isoform 2 (Atp6v1b2), mRNA.	1.49311
NM_011521	Sdc4	Mus musculus syndecan 4 (Sdc4), mRNA.	1.48726
NM_145615	Etfa	Mus musculus electron transferring flavoprotein, alpha polypeptide (Etfa), nuclear gene encoding mitochondrial protein, mRNA.	1.48497
BC048953	7330412A13Rik	Mus musculus, clone IMAGE:6484816, mRNA.	1.48435
NM_027288	Manba	Mus musculus mannosidase, beta A, lysosomal (Manba), mRNA.	1.47977
NM_013897	Timm8b	Mus musculus translocase of inner mitochondrial membrane 8 homolog b (yeast) (Timm8b), mRNA.	1.47802
NM_028082	Cnot2	Mus musculus CCR4-NOT transcription complex, subunit 2 (Cnot2), mRNA.	1.47295
BC038063	Braf	Mus musculus Braf transforming gene, mRNA (cDNA clone IMAGE:4486375), partial cds.	1.46673
NM_010017	Dag1	Mus musculus dystroglycan 1 (Dag1), mRNA.	1.46652
NM_010205	Fgf8	Mus musculus fibroblast growth factor 8 (Fgf8), mRNA.	1.45161
NM_031843	Dpp7	Mus musculus dipeptidylpeptidase 7 (Dpp7), mRNA.	1.44473
NM_178736	Elmod2	Mus musculus ELMO domain containing 2 (Elmod2), mRNA.	1.44207
AK008900	2210411K11Rik	Mus musculus adult male stomach cDNA, RIKEN full-length enriched library, clone:2210411K11 product:hypothetical protein, full insert	-130.208
NM_146798	Olfr878	Mus musculus olfactory receptor 878 (Olfr878), mRNA.	-20.4773
NM_008330	Ifi47	Mus musculus interferon gamma inducible protein 47 (Ifi47), mRNA.	-15.5149
AK005782	1700008N11Rik	Mus musculus adult male testis cDNA, RIKEN full-length enriched library, clone:1700008N11 product:unknown EST, full insert	-8.82397
AK015612	4930483C01Rik	Mus musculus adult male testis cDNA, RIKEN full-length enriched library, clone:4930483C01 product:unclassifiable, full insert	-4.91175
NM_175654	Hist1h4d	Mus musculus histone 1, H4d (Hist1h4d), mRNA.	-4.47836
NM_145126	Chi3l4	Mus musculus chitinase 3-like 4 (Chi3l4), mRNA.	-4.19507
NM_139206	Centd3	Mus musculus RIKEN cDNA E030006K04 gene (E030006K04Rik), mRNA.	-4.14865
NM_009892	Chi3l3	Mus musculus chitinase 3-like 3 (Chi3l3), mRNA.	-4.06464
NM_175655	Hist1h4f	Mus musculus histone 1, H4f (Hist1h4f), mRNA.	-4.03618
NM_008160	Gpx1	Mus musculus glutathione peroxidase 1 (Gpx1), mRNA.	-3.98283
NM_172879	4932412H11Rik	Mus musculus RIKEN cDNA 4932412H11 gene (4932412H11Rik), mRNA.	-3.977
NM_009653	Alas2	Mus musculus aminolevulinic acid synthase 2, erythroid (Alas2), mRNA.	-3.89726
NM_133779	Pigt	Mus musculus phosphatidylinositol glycan, class T (Pigt), mRNA.	-3.71833
NM_133243	AY036118	Mus musculus cDNA sequence AY036118 (AY036118), mRNA.	-3.67852
NM_175652	Hist4h4	Mus musculus histone 4, H4 (Hist4h4), mRNA.	-3.62428
NM_053111	Ear6	Mus musculus eosinophil-associated, ribonuclease A family, member 6 (Ear6), mRNA.	-3.57166
NM_009654	Alb1	Mus musculus albumin 1 (Alb1), mRNA.	-3.45849
AK012032	Rbms2	Mus musculus 10 days embryo whole body cDNA, RIKEN full-length enriched library, clone:2610315E04 product:unknown EST, full insert	-3.44922
NM_182928	Adm2	Mus musculus adrenomedullin 2 (Adm2), mRNA.	-3.42548
NM_011269	Rhag	Mus musculus Rhesus blood group-associated A glycoprotein (Rhag), mRNA.	-3.41992
NM_178211	Hist1h4k	Mus musculus histone 1, H4j (Hist1h4j), mRNA.	-3.40036
NM_023420	Col4a3bp	Mus musculus procollagen, type IV, alpha 3 (Goodpasture antigen) binding protein (Col4a3bp), mRNA.	-3.28268
AK021190	C330007P06Rik	Mus musculus ES cells cDNA, RIKEN full-length enriched library, clone:C330007P06 product:hypothetical protein, full insert	-3.25554
NM_009221	Snca	Mus musculus synuclein, alpha (Snca), mRNA.	-3.14351
NM_029180	4930535B03Rik	Mus musculus RIKEN cDNA 4930535B03 gene (4930535B03Rik), mRNA.	-3.05473
NM_009799	Car1	Mus musculus carbonic anhydrase 1 (Car1), mRNA.	-3.04507
NM_017388	Ear3	Mus musculus eosinophil-associated, ribonuclease A family, member 2 (Ear2), mRNA.	-3.02863
NM_025637	2510027J23Rik	Mus musculus RIKEN cDNA 2510027J23 gene (2510027J23Rik), mRNA.	-2.99813
NM_010369	Gypa	Mus musculus glycophorin A (Gypa), mRNA.	-2.99481
NM_008218	Hba-a1	Mus musculus hemoglobin alpha, adult chain 1 (Hba-a1), mRNA.	-2.90532
NM_030718	Abo	Mus musculus ABO blood group (transferase A, alpha 1-3-N-acetylgalactosaminyltransferase, transferase B, alpha	-2.80559
NM_019754	Tagln3	Mus musculus transgelin 3 (Tagln3), mRNA.	-2.78983
NM_178667	Tfdp2	Mus musculus RIKEN cDNA A330080J22 gene (A330080J22Rik), mRNA.	-2.7749
AK017990	Nlk	Mus musculus adult male thymus cDNA, RIKEN full-length enriched library, clone:5830445D09 product:unclassifiable, full insert	-2.74526
NM_174850	A930021H16Rik	Mus musculus RIKEN cDNA A930021H16 gene (A930021H16Rik), mRNA.	-2.72886
NM_053149	Hemgn	Mus musculus hemogen (Hemgn), mRNA.	-2.714
NM_181596	Retnlg	Mus musculus resistin like gamma (Retnlg), mRNA.	-2.71344
NM_009448	Tuba6	Mus musculus tubulin, alpha 6 (Tuba6), mRNA.	-2.67104
NM_008339	Cd79b	Mus musculus CD79B antigen (Cd79b), mRNA.	-2.65152
NM_181400	Wdr47	Mus musculus RIKEN cDNA 1810073M12 gene (1810073M12Rik), mRNA.	-2.63501
NM_029786	Pomgnt1	Mus musculus protein O-linked mannose beta1,2-N-acetylglucosaminyltransferase (Pomgnt1), transcript variant 1, mRNA.	-2.62375
AF113246	Igk-V38	Mus musculus hybridoma 22-27 anti-DNA immunoglobulin kappa light chain variable region mRNA, partial cds.	-2.60351
NM_178206	Hist1h3h	Mus musculus histone 1, H3e (Hist1h3e), mRNA.	-2.59639
NM_009846	Cd24a	Mus musculus CD24a antigen (Cd24a), mRNA.	-2.59308
AK020983	B230119M05Rik	Mus musculus adult male corpora quadrigemina cDNA, RIKEN full-length enriched library, clone:B230119M05 product:unknown EST,	-2.5426
NM_146793	Olfr1271	Mus musculus olfactory receptor 1271 (Olfr1271), mRNA.	-2.53102
BC050860	2810030E01Rik	Mus musculus cDNA clone MGC:59463 IMAGE:6331376, complete cds.	-2.49665
NM_010266	Gda	Mus musculus guanine deaminase (Gda), mRNA.	-2.45642
NM_172539	Astl	Mus musculus astacin-like metalloendopeptidase (M12 family) (Astl), mRNA.	-2.45437
NM_030609	Hist1h1a	Mus musculus histone 1, H1a (Hist1h1a), mRNA.	-2.44146
NM_145465	Stk24	Mus musculus serine/threonine kinase 24 (STE20 homolog, yeast) (Stk24), mRNA.	-2.43732
NM_008522	Ltf	Mus musculus lactotransferrin (Ltf), mRNA.	-2.43116
AK016575	4932701A20Rik	Mus musculus adult male testis cDNA, RIKEN full-length enriched library, clone:4932701A20 product:hypothetical Glycoside hydrolase	-2.43005
NM_007895	Ear2	Mus musculus eosinophil-associated, ribonuclease A family, member 2 (Ear2), mRNA.	-2.40419
NM_146684	Olfr1440	Mus musculus olfactory receptor 1440 (Olfr1440), mRNA.	-2.40223
NM_019401	Nmi	Mus musculus N-myc (and STAT) interactor (Nmi), mRNA.	-2.38821
NR_001277	Rnu33	Mus musculus RNA, U33 small nucleolar (Rnu33) on chromosome 7.	-2.32898
BC030672	Suv39h2	Mus musculus, clone IMAGE:1264862, mRNA.	-2.32209
NM_028039	Esco2	Mus musculus RIKEN cDNA 2410004I17 gene (2410004I17Rik), mRNA.	-2.30209
NM_013562	Ifrd1	Mus musculus interferon-related developmental regulator 1 (Ifrd1), mRNA.	-2.30195
NM_007512	Atpif1	Mus musculus ATPase inhibitory factor 1 (Atpif1), mRNA.	-2.29797
NM_016752	Ugalt2	Mus musculus UDP-galactose translocator 2 (Ugalt2), mRNA.	-2.29278
NM_027453	Btf3l4	Mus musculus RIKEN cDNA 4632412E09 gene (4632412E09Rik), mRNA.	-2.29167
NM_013698	Txk	Mus musculus TXK tyrosine kinase (Txk), mRNA.	-2.27304
NM_007894	Ear1	Mus musculus eosinophil-associated, ribonuclease A family, member 1 (Ear1), mRNA.	-2.27142
NM_009801	Car2	Mus musculus carbonic anhydrase 2 (Car2), mRNA.	-2.26143
NM_009402	Pglyrp1	Mus musculus peptidoglycan recognition protein 1 (Pglyrp1), mRNA.	-2.25878
AF357397	Zbed3	Mus musculus clone MBI-115 H/ACA box snoRNA, partial sequence.	-2.25782
NM_019436	Sit	Mus musculus SHP2 interacting transmembrane adaptor (Sit), mRNA.	-2.2566
NM_020583	Isg20	Mus musculus interferon-stimulated protein (Isg20), mRNA.	-2.25192
NM_026004	Nt5c3	Mus musculus 5'-nucleotidase, cytosolic III (Nt5c3), mRNA.	-2.23917
NM_025415	Cks2	Mus musculus CDC28 protein kinase regulatory subunit 2 (Cks2), mRNA.	-2.23127
AK008378	2010110E17Rik	Mus musculus adult male small intestine cDNA, RIKEN full-length enriched library, clone:2010110E17 product:unclassifiable, full	-2.23041
NM_008694	Ngp	Mus musculus neutrophilic granule protein (Ngp), mRNA.	-2.22526
NM_029607	2310003C23Rik	Mus musculus RIKEN cDNA 2310003C23 gene, mRNA (cDNA clone MGC:69708 IMAGE:6415235), complete cds.	-2.2239
NM_146497	Olfr492	Mus musculus olfactory receptor 492 (Olfr492), mRNA.	-2.22191
NM_013486	Cd2	Mus musculus CD2 antigen (Cd2), mRNA.	-2.21934
NM_010732	Lrrn2	Mus musculus leucine rich repeat protein 2, neuronal (Lrrn2), mRNA.	-2.21863
AK046469	B230396K10Rik	Mus musculus adult male corpora quadrigemina cDNA, RIKEN full-length enriched library, clone:B230396K10 product:similar to	-2.21848
NM_025863	Trim59	Mus musculus tripartite motif-containing 59 (Trim59), mRNA.	-2.21107
AK008151	B930042K01Rik	Mus musculus adult male small intestine cDNA, RIKEN full-length enriched library, clone:2010007L08 product:unclassifiable, full	-2.20027
NM_030730	Srisnf2l	Mus musculus steroid receptor-interacting SNF2 domain protein (Srisnf2l), mRNA.	-2.19994
NM_013653	Ccl5	Mus musculus chemokine (C-C motif) ligand 5 (Ccl5), mRNA.	-2.19887
AK036408	Apol2	Mus musculus adult male bone cDNA, RIKEN full-length enriched library, clone:9830006J20 product:inferred: Similar to	-2.19524
NM_134103	Il1rap	Mus musculus interleukin 1 receptor accessory protein (Il1rap), mRNA.	-2.19267
BC052916	Iqgap2	Mus musculus cDNA clone IMAGE:30068405, partial cds.	-2.18786
AK021136	Mbd5	Mus musculus adult male corpus striatum cDNA, RIKEN full-length enriched library, clone:C030040A15 product:hypothetical protein,	-2.17387
NM_147218	Abca6	Mus musculus ATP-binding cassette, sub-family A (ABC1), member 6 (Abca6), mRNA.	-2.16992
NM_031181	Siglecl1	Mus musculus SIGLEC-like 1 (Siglecl1), mRNA.	-2.15789
AF072777	Igh-V	Mus musculus 375.105 monoclonal anti-DNA IgM heavy chain variable region mRNA, partial cds.	-2.14398
NM_007825	Cyp7b1	Mus musculus cytochrome P450, family 7, subfamily b, polypeptide 1 (Cyp7b1), mRNA.	-2.13863
NM_009114	S100a9	Mus musculus S100 calcium binding protein A9 (calgranulin B) (S100a9), mRNA.	-2.12941
NM_025387	Tmem14c	Mus musculus transmembrane protein 14C (Tmem14c), mRNA.	-2.12355
NM_023209	Pbk	Mus musculus PDZ binding kinase (Pbk), mRNA.	-2.12297
NM_020504	Cldn13	Mus musculus claudin 13 (Cldn13), mRNA.	-2.119
NM_023892	Icam4	Mus musculus intercellular adhesion molecule 4, Landsteiner-Wiener blood group (Icam4), mRNA.	-2.11819
NM_053237	V1rc7	Mus musculus vomeronasal 1 receptor, C7 (V1rc7), mRNA.	-2.10297
AK016356	Dscr3	Mus musculus adult male testis cDNA, RIKEN full-length enriched library, clone:4930586H24 product:unclassifiable, full insert	-2.10005
NM_028798	2300002G24Rik	Mus musculus RIKEN cDNA 2300002G24 gene (2300002G24Rik), mRNA.	-2.09098
AK007120	1700104L18Rik	Mus musculus adult male testis cDNA, RIKEN full-length enriched library, clone:1700104L18 product:unclassifiable, full insert	-2.08848
NM_009689	Birc5	Mus musculus baculoviral IAP repeat-containing 5 (Birc5), mRNA.	-2.08052
NM_025301	Mrpl17	Mus musculus mitochondrial ribosomal protein L17 (Mrpl17), mRNA.	-2.07306
NM_019744	Ncoa4	Mus musculus nuclear receptor coactivator 4 (Ncoa4), mRNA.	-2.0531
NM_021891	Fignl1	Mus musculus fidgetin-like 1 (Fignl1), mRNA.	-2.05256
NM_177144	A630082N15Rik	Mus musculus RIKEN cDNA A630082N15 gene (A630082N15Rik), mRNA.	-2.05219
NM_153085	Wac	Mus musculus WW domain containing adaptor with coiled-coil (Wac), mRNA.	-2.04669
AK015032	4930401C15Rik	Mus musculus adult male testis cDNA, RIKEN full-length enriched library, clone:4930401C15 product:unclassifiable, full insert	-2.04349
BC004027	Herc1	Mus musculus hect (homologous to the E6-AP (UBE3A) carboxyl terminus) domain and RCC1 (CHC1)-like domain (RLD) 1, mRNA (cDNA	-2.04051
NM_146682	Olfr76	Mus musculus olfactory receptor 76 (Olfr76), mRNA.	-2.03668
NM_053112	Ear10	Mus musculus eosinophil-associated, ribonuclease A family, member 10 (Ear10), mRNA.	-2.03116
NM_008252	Hmgb2	Mus musculus high mobility group box 2 (Hmgb2), mRNA.	-2.02918
NM_009772	Bub1	Mus musculus budding uninhibited by benzimidazoles 1 homolog (S. cerevisiae) (Bub1), mRNA.	-2.02344
AF119036	Igh-V11	Mus musculus AH0364 immunoglobulin heavy chain VH11-JH1 region mRNA, partial cds.	-2.02236
BC020388	Abcd2	Mus musculus cDNA clone IMAGE:3583572.	-2.02136
NM_008491	Lcn2	Mus musculus lipocalin 2 (Lcn2), mRNA.	-2.01436
NM_146512	Olfr97	Mus musculus olfactory receptor 107 (Olfr107), mRNA.	-2.01362
NM_008921	Prim1	Mus musculus DNA primase, p49 subunit (Prim1), mRNA.	-2.0126
NM_183249	1100001G20Rik	Mus musculus RIKEN cDNA 1100001G20 gene (1100001G20Rik), mRNA.	-2.01154
NM_172301	Ccnb1	Mus musculus cyclin B1 (Ccnb1), mRNA.	-2.007
NM_011087	Pira1	Mus musculus paired-Ig-like receptor A6 (Pira6), transcript variant 2, mRNA.	-2.00282
NM_008624	Mras	Mus musculus muscle and microspikes RAS (Mras), mRNA.	-2.00077
NM_016806	Hnrpa2b1	Mus musculus heterogeneous nuclear ribonucleoprotein A2/B1 (Hnrpa2b1), transcript variant 1, mRNA.	-1.99783
NM_011577	Tgfb1	Mus musculus transforming growth factor, beta 1 (Tgfb1), mRNA.	-1.99589
NM_175240	1700020B09Rik	Mus musculus RIKEN cDNA 1700020B09 gene (1700020B09Rik), mRNA.	-1.98877
NM_025635	Zwint	Mus musculus ZW10 interactor (Zwint), mRNA.	-1.98855
AK017255	5430401H09Rik	Mus musculus 6 days neonate head cDNA, RIKEN full-length enriched library, clone:5430401H09 product:unclassifiable, full insert	-1.98733
NM_010745	Ly86	Mus musculus lymphocyte antigen 86 (Ly86), mRNA.	-1.97661
NM_001029841	Sla	Mus musculus src-like adaptor (Sla), mRNA.	-1.97057
NM_028864	Zc3hav1	Mus musculus zinc finger CCCH type, antiviral 1 (Zc3hav1), mRNA.	-1.9663
AK029607	4933402N03Rik	Mus musculus adult male testis cDNA, RIKEN full-length enriched library, clone:4930412O05 product:hypothetical protein, full insert	-1.96384
NM_011693	Vcam1	Mus musculus vascular cell adhesion molecule 1 (Vcam1), mRNA.	-1.96284
NM_172262	Aof1	Mus musculus amine oxidase, flavin containing 1 (Aof1), mRNA.	-1.96172
AK011479	Gspt1	Mus musculus 10 days embryo whole body cDNA, RIKEN full-length enriched library, clone:2610020C07 product:unknown EST, full insert	-1.95902
NM_025385	1110020C13Rik	Mus musculus RIKEN cDNA 1110020C13 gene (1110020C13Rik), mRNA.	-1.95325
NM_080443	Asb7	Mus musculus ankyrin repeat and SOCS box-containing protein 7 (Asb7), mRNA.	-1.95205
BC027537	2810418N01Rik	Mus musculus RIKEN cDNA 2810418N01 gene, mRNA (cDNA clone MGC:41228 IMAGE:3466154), complete cds.	-1.95153
NM_010012	Cyp8b1	Mus musculus cytochrome P450, family 8, subfamily b, polypeptide 1 (Cyp8b1), mRNA.	-1.94906
NM_010702	Lect2	Mus musculus leukocyte cell-derived chemotaxin 2 (Lect2), mRNA.	-1.94583
NM_134067	AW209491	Mus musculus expressed sequence AW209491 (AW209491), mRNA.	-1.94387
AK014169	Ckap5	Mus musculus 13 days embryo head cDNA, RIKEN full-length enriched library, clone:3110043H24 product:hypothetical ARM repeat structure	-1.94068
NM_053259	Prss28	Mus musculus implantation serine protease 1 (Isp1), mRNA.	-1.93641
NM_172479	Slc38a5	Mus musculus solute carrier family 38, member 5 (Slc38a5), mRNA.	-1.93582
M31648	Tcrb-V13	Mouse T-cell receptor rearranged beta-chain mRNA V-J-C region, 3' end.	-1.93475
NM_013551	Hmbs	Mus musculus hydroxymethylbilane synthase (Hmbs), mRNA.	-1.931
NM_134183	V1rc28	Mus musculus vomeronasal 1 receptor, C28 (V1rc28), mRNA.	-1.92981
NM_145916	Zfp7	Mus musculus zinc finger protein 7 (Zfp7), mRNA.	-1.92783
NM_175674	4933425M15Rik	Mus musculus RIKEN cDNA 4933425M15 gene (4933425M15Rik), mRNA.	-1.92481
AK017980	5830438M01Rik	Mus musculus adult male thymus cDNA, RIKEN full-length enriched library, clone:5830438M01 product:unclassifiable, full insert	-1.92455
AK019767	4930555M17Rik	Mus musculus adult male testis cDNA, RIKEN full-length enriched library, clone:4930555M17 product:unknown EST, full insert	-1.92123
NM_011465	Spna1	Mus musculus spectrin alpha 1 (Spna1), mRNA.	-1.92008
AK008073	2010003K15Rik	Mus musculus adult male small intestine cDNA, RIKEN full-length enriched library, clone:2010003K15 product:unclassifiable, full	-1.91573
NM_009193	Slbp	Mus musculus stem-loop binding protein (Slbp), mRNA.	-1.91363
NM_007799	Ctse	Mus musculus cathepsin E (Ctse), mRNA.	-1.91342
NM_013521	Fpr1	Mus musculus formyl peptide receptor 1 (Fpr1), mRNA.	-1.90987
AK015051	D930019F10Rik	Mus musculus adult male testis cDNA, RIKEN full-length enriched library, clone:4930402I19 product:unknown EST, full insert	-1.90957
NM_011638	Tfrc	Mus musculus transferrin receptor (Tfrc), mRNA.	-1.90355
NM_007946	Epx	Mus musculus eosinophil peroxidase (Epx), mRNA.	-1.90256
NM_008920	Prg2	Mus musculus proteoglycan 2, bone marrow (Prg2), mRNA.	-1.89997
AK003531	H2afy	Mus musculus 18-day embryo whole body cDNA, RIKEN full-length enriched library, clone:1110007D16 product:H2A histone family,	-1.89692
NM_145845	V1ri1	Mus musculus vomeronasal 1 receptor, I1 (V1ri1), mRNA.	-1.89233
NM_012028	Siat7e	Mus musculus sialyltransferase 7 ((alpha-N-acetylneuraminyl 2,3-betagalactosyl-1,3)-N-acetyl galactosaminide	-1.88954
NM_007681	Cenpa	Mus musculus centromere autoantigen A (Cenpa), mRNA.	-1.88558
AK016426	4931403E22Rik	Mus musculus adult male testis cDNA, RIKEN full-length enriched library, clone:4931403E22 product:unclassifiable, full insert	-1.8838
NM_144523	Zfp622	Mus musculus zinc finger protein 622 (Zfp622), mRNA.	-1.88325
AK041084	Trmt1	Mus musculus adult male aorta and vein cDNA, RIKEN full-length enriched library, clone:A530081E16 product:hypothetical tRNA methyl	-1.88094
NM_013675	Spnb1	Mus musculus spectrin beta 1 (Spnb1), mRNA.	-1.87687
AK010362	2410003J06Rik	Mus musculus ES cells cDNA, RIKEN full-length enriched library, clone:2410003J06 product:hypothetical MAGE family containing	-1.87166
NM_010654	Klrd1	Mus musculus killer cell lectin-like receptor, subfamily D, member 1 (Klrd1), mRNA.	-1.87085
NM_009514	Vpreb3	Mus musculus pre-B lymphocyte gene 3 (Vpreb3), mRNA.	-1.86991
AK005325	Akap10	Mus musculus adult male cerebellum cDNA, RIKEN full-length enriched library, clone:1500031L16 product:A kinase (PRKA) anchor protein	-1.86899
NM_139198	Plac8	Mus musculus placenta-specific 8 (Plac8), mRNA.	-1.86355
AK007110	1700101O22Rik	Mus musculus adult male testis cDNA, RIKEN full-length enriched library, clone:1700101O22 product:unclassifiable, full insert	-1.86332
NM_021288	Tyms	Mus musculus thymidylate synthase (Tyms), mRNA.	-1.86311
NM_019641	Stmn1	Mus musculus stathmin 1 (Stmn1), mRNA.	-1.85913
NM_007972	F10	Mus musculus coagulation factor X (F10), mRNA.	-1.85906
NM_007978	F8a	Mus musculus factor 8-associated gene A (F8a), mRNA.	-1.85775
NM_177090	D330022A01Rik	Mus musculus RIKEN cDNA D330022A01 gene (D330022A01Rik), mRNA.	-1.85375
NM_026632	Rpa3	Mus musculus replication protein A3 (Rpa3), mRNA.	-1.85354
AK020608	9530053H05Rik	Mus musculus adult male urinary bladder cDNA, RIKEN full-length enriched library, clone:9530053H05 product:hypothetical protein,	-1.85325
NM_021384	Rsad2	Mus musculus RIKEN cDNA 2510004L01 gene (2510004L01Rik), mRNA.	-1.84953
BC037072	4930431B09Rik	Mus musculus RIKEN cDNA 4930431B09 gene, mRNA (cDNA clone IMAGE:5030542), partial cds.	-1.8485
BC018315	Igh-6	Mus musculus immunoglobulin heavy chain 6 (heavy chain of IgM), mRNA (cDNA clone MGC:18788 IMAGE:4189350), complete cds.	-1.84729
AK004447	1190002F15Rik	Mus musculus 18-day embryo whole body cDNA, RIKEN full-length enriched library, clone:1190002F15 product:hypothetical protein,	-1.84494
NM_019949	Ube2l6	Mus musculus ubiquitin-conjugating enzyme E2L 6 (Ube2l6), mRNA.	-1.84468
NM_023284	Cdca1	Mus musculus cell division cycle associated 1 (Cdca1), mRNA.	-1.84208
NM_172694	Egfl5	Mus musculus EGF-like-domain, multiple 5 (Egfl5), mRNA.	-1.84065
NM_177783	A130030D10Rik	Mus musculus RIKEN cDNA A130030D10 gene (A130030D10Rik), mRNA.	-1.83891
NM_054039	Foxp3	Mus musculus forkhead box P3 (Foxp3), mRNA.	-1.83632
NM_009096	Rps6	Mus musculus ribosomal protein S6 (Rps6), mRNA.	-1.83379
NM_011527	Tal1	Mus musculus T-cell acute lymphocytic leukemia 1 (Tal1), mRNA.	-1.83373
NM_013848	Ermap	Mus musculus erythroblast membrane-associated protein (Ermap), mRNA.	-1.8327
BC053453	Mki67	Mus musculus antigen identified by monoclonal antibody Ki 67, mRNA (cDNA clone MGC:59615 IMAGE:6511975), complete cds.	-1.83051
NM_013538	Cdca3	Mus musculus cell division cycle associated 3 (Cdca3), mRNA.	-1.82885
NM_016740	S100a11	Mus musculus S100 calcium binding protein A11 (calizzarin) (S100a11), mRNA.	-1.82849
NM_010877	Ncf2	Mus musculus neutrophil cytosolic factor 2 (Ncf2), mRNA.	-1.82017
AK020655	9530085P06Rik	Mus musculus adult male urinary bladder cDNA, RIKEN full-length enriched library, clone:9530085P06 product:unclassifiable, full	-1.8187
NM_008572	Mcpt8	Mus musculus mast cell protease 8 (Mcpt8), mRNA.	-1.81778
NM_026309	Lsm3	Mus musculus LSM3 homolog, U6 small nuclear RNA associated (S. cerevisiae) (Lsm3), mRNA.	-1.8166
NM_133996	Apon	Mus musculus DNA segment, Chr 10, University of California at Los Angeles 2 (D10Ucla2), mRNA.	-1.81447
NM_026147	Rps20	Mus musculus ribosomal protein S20 (Rps20), mRNA.	-1.81421
NM_011280	Trim10	Mus musculus tripartite motif protein 10 (Trim10), mRNA.	-1.81404
NM_017372	Lyzs	Mus musculus P lysozyme structural (Lzp-s), mRNA.	-1.81331
NM_146690	Olfr1472	Mus musculus olfactory receptor 1475 (Olfr1475), mRNA.	-1.81245
NM_011461	Spic	Mus musculus Spi-C transcription factor (Spi-1/PU.1 related) (Spic), mRNA.	-1.81218
M92417	Stfa1	Mouse cysteine proteinase inhibitor (MS1) mRNA sequence.	-1.81082
NM_025878	Mrps18b	Mus musculus mitochondrial ribosomal protein S18B (Mrps18b), mRNA.	-1.80939
NM_007577	C5r1	Mus musculus complement component 5, receptor 1 (C5r1), mRNA.	-1.80921
NM_027292	Bzrpl1	Mus musculus benzodiazapine receptor, peripheral-like 1 (Bzrpl1), mRNA.	-1.80902
NM_153195	Fbxo7	Mus musculus F-box only protein 7 (Fbxo7), mRNA.	-1.80862
AK017283	Ppp1r2	Mus musculus 6 days neonate head cDNA, RIKEN full-length enriched library, clone:5430408E15 product:protein phosphatase 1, regulatory	-1.80704
NM_008038	Fpr-rs1	Mus musculus formyl peptide receptor-like 1 (Fprl1), mRNA.	-1.80678
NM_008089	Gata1	Mus musculus GATA binding protein 1 (Gata1), mRNA.	-1.80388
NM_009387	Tk1	Mus musculus thymidine kinase 1 (Tk1), mRNA.	-1.802
AK015892	4930525D18Rik	Mus musculus adult male testis cDNA, RIKEN full-length enriched library, clone:4930525D18 product:unclassifiable, full insert	-1.80116
AK037776	Tcrb-V13	Mus musculus 16 days neonate thymus cDNA, RIKEN full-length enriched library, clone:A130049C02 product:T-cell receptor beta	-1.80091
NM_010790	Melk	Mus musculus maternal embryonic leucine zipper kinase (Melk), mRNA.	-1.79315
NM_013674	Irf4	Mus musculus interferon regulatory factor 4 (Irf4), mRNA.	-1.78996
NM_024457	Rap1b	Mus musculus RAS related protein 1b (Rap1b), mRNA.	-1.78735
NM_013546	Hebp1	Mus musculus heme binding protein 1 (Hebp1), mRNA.	-1.78571
AK006761	Etv6	Mus musculus adult male testis cDNA, RIKEN full-length enriched library, clone:1700051K13 product:unknown EST, full insert	-1.78531
NM_007921	Elf3	Mus musculus E74-like factor 3 (Elf3), mRNA.	-1.78477
AK006507	1700029M03Rik	Mus musculus adult male testis cDNA, RIKEN full-length enriched library, clone:1700029M03 product:unclassifiable, full insert	-1.78343
NM_178380	Dhx38	Mus musculus DEAH (Asp-Glu-Ala-His) box polypeptide 38 (Dhx38), mRNA.	-1.78312
NM_007543	Ceacam2	Mus musculus CEA-related cell adhesion molecule 1 (Ceacam1), mRNA.	-1.78239
NM_025317	Mrpl54	Mus musculus mitochondrial ribosomal protein L54 (Mrpl54), mRNA.	-1.78187
NM_023045	Xpo7	Mus musculus exportin 7 (Xpo7), mRNA.	-1.78152
NM_145413	C530043G21Rik	Mus musculus RIKEN cDNA C530043G21 gene (C530043G21Rik), mRNA.	-1.77986
NM_013706	Cd52	Mus musculus CD52 antigen (Cd52), mRNA.	-1.77909
NM_183086	Mrps10	Mus musculus mitochondrial ribosomal protein S10 (Mrps10), mRNA.	-1.77887
NM_178792	Sirpb	Mus musculus signal-regulatory protein beta (Sirpb), transcript variant 1, mRNA.	-1.77597
NM_025429	Serpinb1a	Mus musculus serine (or cysteine) proteinase inhibitor, clade B, member 1a (Serpinb1a), mRNA.	-1.77529
NM_023595	Dut	Mus musculus deoxyuridine triphosphatase (Dutp), mRNA.	-1.77413
NM_020286	Phemx	Mus musculus pan hematopoietic expression (Phemx), mRNA.	-1.77233
NM_194462	Akap9	Mus musculus AKAP450 mRNA, partial cds.	-1.77196
NM_026527	2510006C20Rik	Mus musculus RIKEN cDNA 2510006C20 gene (2510006C20Rik), mRNA.	-1.7714
NM_032540	Kel	Mus musculus Kell blood group (Kel), mRNA.	-1.77125
NM_030098	Rnase6	Mus musculus ribonuclease, RNase A family, 6 (Rnase6), mRNA.	-1.76974
NM_022881	Rgs18	Mus musculus regulator of G-protein signaling 18 (Rgs18), mRNA.	-1.76951
NM_011932	Dapp1	Mus musculus dual adaptor for phosphotyrosine and 3-phosphoinositides 1 (Dapp1), mRNA.	-1.76876
AK019334	2900060B14Rik	Mus musculus adult male hippocampus cDNA, RIKEN full-length enriched library, clone:2900042K03 product:unknown EST, full insert	-1.76665
NM_008884	Pml	Mus musculus promyelocytic leukemia (Pml), transcript variant 2, mRNA.	-1.7632
NM_008561	Mc3r	Mus musculus melanocortin 3 receptor (Mc3r), mRNA.	-1.76231
NM_008586	Mep1b	Mus musculus meprin 1 beta (Mep1b), mRNA.	-1.76194
NM_026057	Zfp422	Mus musculus zinc finger protein 422 (Zfp422), mRNA.	-1.76118
NM_146583	Olfr52	Mus musculus olfactory receptor 52 (Olfr52), mRNA.	-1.75989
BC033932	BC033932	Mus musculus hypothetical gene supported by BC033932, mRNA (cDNA clone IMAGE:1380300), partial cds.	-1.75945
NM_023738	Ube1l	Mus musculus ubiquitin-activating enzyme E1-like (Ube1l), mRNA.	-1.75218
AK020481	Rbm12	Mus musculus 12 days embryo embryonic body between diaphragm region and neck cDNA, RIKEN full-length enriched library, clone:9430070C08	-1.75198
NM_026018	Map17	Mus musculus membrane-associated protein 17 (Map17), mRNA.	-1.75162
NM_007811	Cyp26a1	Mus musculus cytochrome P450, family 26, subfamily a, polypeptide 1 (Cyp26a1), mRNA.	-1.75074
NM_028789	1300004G08Rik	Mus musculus RIKEN cDNA 1300004G08 gene (1300004G08Rik), mRNA.	-1.74948
NM_145937	Sumf1	Mus musculus sulfatase modifying factor 1 (Sumf1), mRNA.	-1.74732
BC042795	1500012F01Rik	Mus musculus RIKEN cDNA 1500012F01 gene, mRNA (cDNA clone IMAGE:3586630), partial cds.	-1.74444
AK019923	Epb4.1	Mus musculus adult male pituitary gland cDNA, RIKEN full-length enriched library, clone:5330430I10 product:hypothetical protein,	-1.74165
NM_007572	C1qa	Mus musculus complement component 1, q subcomponent, alpha polypeptide (C1qa), mRNA.	-1.73594
NM_028792	Josd1	Mus musculus RIKEN cDNA 1300006C06 gene (1300006C06Rik), mRNA.	-1.73554
NM_175397	5830484A20Rik	Mus musculus RIKEN cDNA 5830484A20 gene (5830484A20Rik), mRNA.	-1.73434
NM_025589	Rpl36al	Mus musculus ribosomal protein L36a-like (Rpl36al), mRNA.	-1.73419
AK085500	Jmjd1c	Mus musculus 0 day neonate kidney cDNA, RIKEN full-length enriched library, clone:D630035I23 product:CDNA FLJ14374 FIS, CLONE	-1.73389
NM_021718	Ms4a4b	Mus musculus membrane-spanning 4-domains, subfamily A, member 4C (Ms4a4c), mRNA.	-1.73239
NM_029723	2310032F03Rik	Mus musculus cDNA clone IMAGE:6824693, partial cds.	-1.73191
NM_011045	Pcna	Mus musculus proliferating cell nuclear antigen (Pcna), mRNA.	-1.7313
NM_010747	Lyn	Mus musculus Yamaguchi sarcoma viral (v-yes-1) oncogene homolog (Lyn), mRNA.	-1.73028
AK053071	Mnab	Mus musculus 15 days embryo head cDNA, RIKEN full-length enriched library, clone:D930043C02 product:MEMBRANE-ASSOCIATED NUCLEIC ACID	-1.72896
BC004710	Srcasm	Mus musculus Src activating and signaling molecule, mRNA (cDNA clone MGC:7806 IMAGE:3499918), complete cds.	-1.72891
AK040903	Atp8b4	Mus musculus adult male aorta and vein cDNA, RIKEN full-length enriched library, clone:A530043E15 product:ATPase, class I, type	-1.72883
NM_026506	Snrpg	Mus musculus small nuclear ribonucleoprotein polypeptide G (Snrpg), mRNA.	-1.72867
NM_028162	Tbc1d5	Mus musculus TBC1 domain family, member 5 (Tbc1d5), mRNA.	-1.72707
NM_019932	Cxcl4	Mus musculus chemokine (C-X-C motif) ligand 4 (Cxcl4), mRNA.	-1.72447
NM_172598	Wdhd1	Mus musculus WD repeat and HMG-box DNA binding protein 1 (Wdhd1), mRNA.	-1.72427
NM_023210	Anp32e	Mus musculus acidic (leucine-rich) nuclear phosphoprotein 32 family, member E (Anp32e), mRNA.	-1.72396
AK021275	Tnik	Mus musculus adult male hippocampus cDNA, RIKEN full-length enriched library, clone:C630040K21 product:inferred: RIKEN cDNA	-1.72276
NM_009844	Cd19	Mus musculus CD19 antigen (Cd19), mRNA.	-1.71799
NM_009139	Ccl6	Mus musculus chemokine (C-C motif) ligand 6 (Ccl6), mRNA.	-1.7175
NM_028760	cep55	Mus musculus RIKEN cDNA 1200008O12 gene (1200008O12Rik), mRNA.	-1.71745
M24397	App	Mouse amyloid beta protein 695 (mBPP695) protease inhibitor domain, partial cds.	-1.71711
NM_007757	Cpox	Mus musculus coproporphyrinogen oxidase (Cpox), mRNA.	-1.7167
AK003822	1110019J04Rik	Mus musculus 18-day embryo whole body cDNA, RIKEN full-length enriched library, clone:1110019J04 product:unknown EST, full insert	-1.71496
NM_023785	Cxcl7	Mus musculus chemokine (C-X-C motif) ligand 7 (Cxcl7), mRNA.	-1.71475
NM_144831	Dhx8	Mus musculus DEAH (Asp-Glu-Ala-His) box polypeptide 8 (Dhx8), mRNA.	-1.71419
BC004768	6430706D22Rik	Mus musculus cDNA clone MGC:7054 IMAGE:3156506, complete cds.	-1.7141
BC028473	saal1	Mus musculus RIKEN cDNA 5031425D22 gene, mRNA (cDNA clone IMAGE:1348898), partial cds.	-1.71229
NM_181322	Ctcf	synonym: AW108038; go_component: nucleus [goid 0005634] [evidence IDA]; go_function: DNA binding [goid 0003677] [evidence IDA]; go_function: zinc ion binding [goid 0008270] [evidence IEA]; go_function: metal ion binding [goid 0046872] [evidence IEA]; go_function: nucleic acid binding [goid 0003676] [evidence IEA]; go_process: cell cycle [goid 0007049] [evidence IEA]; go_process: imprinting [goid …	-1.71225
NM_133851	Nusap1	Mus musculus nucleolar and spindle associated protein 1 (Nusap1), mRNA.	-1.71172
NM_021527	Mkks	Mus musculus McKusick-Kaufman syndrome protein (Mkks), mRNA.	-1.71103
BC057380	1110033M05Rik	Mus musculus RIKEN cDNA 1110033M05 gene, mRNA (cDNA clone IMAGE:5721149), partial cds.	-1.71081
NM_178258	Il22ra2	Mus musculus interleukin 22 receptor, alpha 2 (Il22ra2), mRNA.	-1.70936
NM_019475	Olfr157	Mus musculus olfactory receptor 157 (Olfr157), mRNA.	-1.70935
AK021308	Rngtt	Mus musculus 13 days embryo stomach cDNA, RIKEN full-length enriched library, clone:D530034E23 product:unclassifiable, full	-1.70828
NM_146904	Olfr870	Mus musculus olfactory receptor 871 (Olfr871), mRNA.	-1.70728
NM_011365	Sh3d1B	Mus musculus SH3 domain protein 1B (Sh3d1B), mRNA.	-1.70558
NM_009663	Alox5ap	Mus musculus arachidonate 5-lipoxygenase activating protein (Alox5ap), mRNA.	-1.70534
NM_133236	Glcci1	Mus musculus glucocorticoid induced transcript 1 (Glcci1), mRNA.	-1.7031
NM_134021	Pnpo	Mus musculus expressed sequence AI415282 (AI415282), mRNA.	-1.70249
AK018663	9130404H23Rik	Mus musculus adult male cecum cDNA, RIKEN full-length enriched library, clone:9130404H23 product:hypothetical protein, full insert	-1.70242
NM_011604	Tlr6	Mus musculus toll-like receptor 6 (Tlr6), mRNA.	-1.70087
NM_175491	Smcr8	Mus musculus Smith-Magenis syndrome chromosome region, candidate 8 homolog (human) (Smcr8), mRNA.	-1.69991
NM_030054	Mscp	Mus musculus solute carrier family 25, member 37 (Slc25a37), transcript variant 1, mRNA.	-1.69944
AF205221	Brf2	Mus musculus Brf2 gene, 3' UTR.	-1.696
AK020462	2700099C18Rik	Mus musculus 12 days embryo embryonic body between diaphragm region and neck cDNA, RIKEN full-length enriched library, clone:9430041D22	-1.69571
L04649	Maz	Mouse mRNA sequence.	-1.69458
NM_009562	Zfp62	Mus musculus zinc finger protein 62 (Zfp62), mRNA.	-1.6944
NM_008151	Gpr12	Mus musculus GPCR01 mRNA for G protein-coupled receptor, complete cds.	-1.69349
NM_007449	Ang2	Mus musculus angiogenin, ribonuclease A family, member 2 (Ang2), mRNA.	-1.69302
AK086142	Neb	Mus musculus 15 days embryo head cDNA, RIKEN full-length enriched library, clone:D930007P05 product:unclassifiable, full insert	-1.69295
NM_146806	Olfr143	Mus musculus olfactory receptor 143 (Olfr143), mRNA.	-1.69184
NM_010442	Hmox1	Mus musculus heme oxygenase (decycling) 1 (Hmox1), mRNA.	-1.68932
AK010336	Trip13	Mus musculus ES cells cDNA, RIKEN full-length enriched library, clone:2410002G23 product:thyroid hormone receptor interactor 13,	-1.68897
NM_021465	Stag2	Mus musculus stromal antigen 2 (Stag2), mRNA.	-1.68893
NM_146265	Olfr1506	Mus musculus olfactory receptor 1506 (Olfr1506), mRNA.	-1.68656
AK015331	4930438A08Rik	Mus musculus adult male testis cDNA, RIKEN full-length enriched library, clone:4930438A08 product:hypothetical FAD-linked	-1.68539
AK016679	Galntl1	Mus musculus adult male testis cDNA, RIKEN full-length enriched library, clone:4933406B15 product:unclassifiable, full insert	-1.685
NM_153590	Klre1	Mus musculus killer cell lectin-like receptor family E member 1 (Klre1), mRNA.	-1.68423
NM_009289	Slk	Mus musculus STE20-like kinase (yeast) (Slk), mRNA.	-1.68333
NM_027088	Bap1	Mus musculus Brca1 associated protein 1 (Bap1), mRNA.	-1.68304
AK003687	D530031C13Rik	Mus musculus 18-day embryo whole body cDNA, RIKEN full-length enriched library, clone:1110014E10 product:unknown EST, full insert	-1.67875
NM_145133	T2bp	Mus musculus Traf2 binding protein (T2bp), mRNA.	-1.67688
NM_024478	Grpel1	Mus musculus GrpE-like 1, mitochondrial (Grpel1), mRNA.	-1.67586
NM_011128	Pnliprp2	Mus musculus pancreatic lipase-related protein 2 (Pnliprp2), mRNA.	-1.67557
BC049694	Cdkn3	Mus musculus cDNA clone MGC:58593 IMAGE:6705916, complete cds.	-1.67482
NM_008360	Il18	Mus musculus interleukin 18 (Il18), mRNA.	-1.67467
NM_053229	V1rb8	Mus musculus vomeronasal 1 receptor, B8 (V1rb8), mRNA.	-1.67462
NM_028131	2610510J17Rik	Mus musculus RIKEN cDNA 2610510J17 gene (2610510J17Rik), mRNA.	-1.6743
NM_023137	Ubd	Mus musculus ubiquitin D (Ubd), mRNA.	-1.67421
NM_146114	Dclre1c	Mus musculus DNA cross-link repair 1C, PSO2 homolog (S. cerevisiae) (Dclre1c), mRNA.	-1.6737
NM_010819	Clec4d	Mus musculus C-type (calcium dependent, carbohydrate recognition domain) lectin, superfamily member 8 (Clecsf8), mRNA.	-1.67351
AF351196	Dscaml1	Mus musculus clone cDSL-5 Down syndrome cell adhesion molecule-like protein (Dscaml1) mRNA, partial cds.	-1.67316
NM_181649	2310002B06Rik	Mus musculus RIKEN cDNA 2310002B06 gene (2310002B06Rik), mRNA.	-1.67311
NM_008621	Mpp1	Mus musculus membrane protein, palmitoylated (Mpp1), mRNA.	-1.67278
NM_008230	Hdc	Mus musculus histidine decarboxylase (Hdc), mRNA.	-1.67273
NM_027148	Exosc8	Mus musculus exosome component 8 (Exosc8), mRNA.	-1.67212
NM_026080	Mrps24	Mus musculus mitochondrial ribosomal protein S24 (Mrps24), mRNA.	-1.6712
NM_183405	Cox6b2	Mus musculus cytochrome c oxidase subunit VIb polypeptide 2 (Cox6b2), mRNA.	-1.66522
NM_026201	Ccar1	Mus musculus cell division cycle and apoptosis regulator 1 (Ccar1), mRNA.	-1.66451
NM_001001489	BC021785	Mus musculus cDNA sequence BC021785 (BC021785), mRNA.	-1.66416
NM_016745	Atp2a3	Mus musculus ATPase, Ca++ transporting, ubiquitous (Atp2a3), mRNA.	-1.66405
AK011498	2610021A01Rik	Mus musculus 10 days embryo whole body cDNA, RIKEN full-length enriched library, clone:2610021A01 product:hypothetical KRAB box	-1.66259
NM_177545	Vangl1	Mus musculus vang, van gogh-like 1 (Drosophila) (Vangl1), mRNA.	-1.66251
NM_177852	Dido1	Mus musculus death inducer-obliterator 1 (Dido1), transcript variant 1, mRNA.	-1.65923
NM_146648	Olfr1165	Mus musculus olfactory receptor 1165 (Olfr1165), mRNA.	-1.65883
NM_178916	AI256775	Mus musculus expressed sequence AI256775 (AI256775), mRNA.	-1.6567
NM_013759	Sepx1	Mus musculus selenoprotein X 1 (Sepx1), mRNA.	-1.65474
NM_199007	Sgol2	Mus musculus shugoshin-like 2 (S. pombe) (Sgol2), mRNA.	-1.65413
NM_146572	Olfr1009	Mus musculus olfactory receptor 1009 (Olfr1009), mRNA.	-1.65244
AK015280	2310004K06Rik	Mus musculus adult male testis cDNA, RIKEN full-length enriched library, clone:4930431P19 product:hypothetical protein, full insert	-1.65196
NM_027187	Rnaseh2a	Mus musculus ribonuclease H2, large subunit, mRNA (cDNA clone MGC:48163 IMAGE:1493985), complete cds.	-1.65131
NM_029653	Dapk1	Mus musculus death associated protein kinase 1 (Dapk1), mRNA.	-1.65075
NM_177260	9930117H01Rik	Mus musculus RIKEN cDNA 9930117H01 gene (9930117H01Rik), mRNA.	-1.64912
NM_133966	Taf5l	Mus musculus TAF5-like RNA polymerase II, p300/CBP-associated factor (PCAF)-associated factor (Taf5l), mRNA.	-1.64839
NM_177713	9830130M13Rik	Mus musculus hypothetical protein 9830130M13 (9830130M13), mRNA.	-1.64825
AK017006	4933431J24Rik	Mus musculus adult male testis cDNA, RIKEN full-length enriched library, clone:4933431J24 product:unclassifiable, full insert	-1.64782
NM_010653	Klrc2	synonym: NKG2C; go_function: receptor activity [goid 0004872] [evidence IEA]; Mus musculus killer cell lectin-like receptor subfamily C, member 2 (Klrc2), mRNA.; synonyms: NKG2A, NKG2B, CD159a; Mus musculus killer cell lectin-like receptor subfamily C, member 1 (Klrc1), mRNA.; synonym: Nkg2e; forms CD94/NKG2E heterodimer which is a receptor for the nonclassical major histocompatibility complex cl…	-1.64748
NM_027222	2010001M09Rik	Mus musculus RIKEN cDNA 2010001M09 gene (2010001M09Rik), mRNA.	-1.64656
NM_009511	Vipr2	Mus musculus vasoactive intestinal peptide receptor 2 (Vipr2), mRNA.	-1.64629
NM_011414	Slpi	Mus musculus secretory leukocyte protease inhibitor (Slpi), mRNA.	-1.64354
NM_146852	Olfr1339	Mus musculus olfactory receptor 1339 (Olfr1339), mRNA.	-1.6419
NM_147220	Abca9	Mus musculus ATP-binding cassette transporter sub-family A member 9 (Abca9), mRNA.	-1.6394
NM_011087	Pira1	Mus musculus paired-Ig-like receptor A1 (Pira1), mRNA.	-1.63798
NM_175445	Rassf2	Mus musculus Ras association (RalGDS/AF-6) domain family 2 (Rassf2), mRNA.	-1.63755
NM_007823	Cyp4b1	Mus musculus cytochrome P450, family 4, subfamily b, polypeptide 1 (Cyp4b1), mRNA.	-1.63687
NM_146275	Olfr1402	Mus musculus olfactory receptor 1402 (Olfr1402), mRNA.	-1.63496
NM_008774	Pabpc1	Mus musculus poly A binding protein, cytoplasmic 1 (Pabpc1), mRNA.	-1.63355
AK003962	1110029L17Rik	Mus musculus 18-day embryo whole body cDNA, RIKEN full-length enriched library, clone:1110029L17 product:unknown EST, full insert	-1.63263
NM_011660	Txn1	Mus musculus thioredoxin 1 (Txn1), mRNA.	-1.63054
AK006031	1700016G22Rik	Mus musculus adult male testis cDNA, RIKEN full-length enriched library, clone:1700016G22 product:unknown EST, full insert	-1.63054
AK019540	4921518K17Rik	Mus musculus adult male testis cDNA, RIKEN full-length enriched library, clone:4921518K17 product:unclassifiable, full insert	-1.63048
NM_181316	E130103I17Rik	Mus musculus RIKEN cDNA E130103I17 gene (E130103I17Rik), mRNA.	-1.6284
NM_008848	Pira6	Mus musculus paired-Ig-like receptor A6 (Pira6), transcript variant 2, mRNA.	-1.62731
NM_010555	Il1r2	Mus musculus interleukin 1 receptor, type II (Il1r2), mRNA.	-1.6264
NM_007651	Cd53	Mus musculus CD53 antigen (Cd53), mRNA.	-1.62614
NM_199422	S100a15	Mus musculus S100 calcium binding protein A15 (S100a15), mRNA.	-1.62418
NM_172644	dars2	Mus musculus RIKEN cDNA 5830468K18 gene (5830468K18Rik), mRNA.	-1.62384
NM_145546	Gtf2b	Mus musculus general transcription factor IIB (Gtf2b), mRNA.	-1.62302
NM_010370	Gzma	Mus musculus granzyme A (Gzma), mRNA.	-1.62283
NM_010551	Il16	Mus musculus interleukin 16 (Il16), mRNA.	-1.61855
AK006658	1700040I03Rik	Mus musculus adult male testis cDNA, RIKEN full-length enriched library, clone:1700040I03 product:hypothetical Protease associated	-1.61806
NM_026845	Ppil1	Mus musculus peptidylprolyl isomerase (cyclophilin)-like 1 (Ppil1), mRNA.	-1.61729
NM_011300	Rps7	Mus musculus ribosomal protein S7 (Rps7), mRNA.	-1.61383
NM_008613	Mns1	Mus musculus meiosis-specific nuclear structural protein 1 (Mns1), mRNA.	-1.61342
NM_026515	2810417H13Rik	Mus musculus RIKEN cDNA 2810417H13 gene (2810417H13Rik), mRNA.	-1.61252
AK015154	4930415O11Rik	Mus musculus adult male testis cDNA, RIKEN full-length enriched library, clone:4930415O11 product:unknown EST, full insert	-1.61219
NM_172856	Lass6	Mus musculus longevity assurance homolog 6 (S. cerevisiae) (Lass6), mRNA.	-1.61198
NM_009764	Brca1	Mus musculus breast cancer 1 (Brca1), mRNA.	-1.61016
NM_021385	Rad18	Mus musculus RAD18 homolog (S. cerevisiae) (Rad18), mRNA.	-1.60908
NM_011297	Rps24	Mus musculus ribosomal protein S24 (Rps24), transcript variant 1, mRNA.	-1.60723
NM_019716	Orc6l	Mus musculus origin recognition complex, subunit 6-like (S. cerevisiae) (Orc6l), mRNA.	-1.60116
NM_178372	Prss34	Mus musculus protease, serine, 34 (Prss34), mRNA.	-1.60071
NM_008672	Nap1l4	Mus musculus nucleosome assembly protein 1-like 4 (Nap1l4), mRNA.	-1.59948
NM_011564	Sry	Mus musculus sex determining region of Chr Y (Sry), mRNA.	-1.59922
NM_183390	Klhl6	Mus musculus kelch-like 6 (Drosophila) (Klhl6), mRNA.	-1.59701
L37869	Tcrb	Mus musculus germline T-cell receptor beta-chain V8.2 (Tcrb) mRNA exons 1-2, 3' end of cds.	-1.59684
AK021182	C330006D17Rik	Mus musculus ES cells cDNA, RIKEN full-length enriched library, clone:C330006D17 product:hypothetical protein, full insert	-1.59637
AK011827	Unc13d	Mus musculus 10 days embryo whole body cDNA, RIKEN full-length enriched library, clone:2610108D09 product:MUNC13-4 PROTEIN homolog	-1.59421
BC030891	Rap1ga1	Mus musculus Rap1, GTPase-activating protein 1, mRNA (cDNA clone IMAGE:4485689), partial cds.	-1.59385
NM_007630	Ccnb2	Mus musculus cyclin B2 (Ccnb2), mRNA.	-1.59091
NM_026785	Ube2c	Mus musculus ubiquitin-conjugating enzyme E2C (Ube2c), mRNA.	-1.59054
NM_011287	Rpl10a	Mus musculus ribosomal protein L10A (Rpl10a), mRNA.	-1.58971
NM_013517	Fcer2a	Mus musculus Fc receptor, IgE, low affinity II, alpha polypeptide (Fcer2a), mRNA.	-1.5878
NM_145826	Il17re	Mus musculus interleukin 17 receptor E (Il17re), mRNA.	-1.58721
NM_145634	Cd300lf	Mus musculus RIKEN cDNA F730004D16 gene (F730004D16Rik), mRNA.	-1.58691
NM_153547	Gnl3	Mus musculus guanine nucleotide binding protein-like 3 (nucleolar) (Gnl3), transcript variant 2, mRNA.	-1.58491
NM_009845	Cd22	Mus musculus CD22 antigen (Cd22), mRNA.	-1.58435
NM_019711	Rbms2	Mus musculus RNA binding motif, single stranded interacting protein 2 (Rbms2), mRNA.	-1.5829
NM_008206	H2-Oa	Mus musculus histocompatibility 2, O region alpha locus (H2-Oa), mRNA.	-1.58074
NM_019682	Dnclc1	Mus musculus dynein, cytoplasmic, light chain 1 (Dnclc1), mRNA.	-1.57944
NM_027379	Mlstd2	Mus musculus RIKEN cDNA 3732409C05 gene (3732409C05Rik), mRNA.	-1.57834
NM_175677	9230105E10Rik	Mus musculus RIKEN cDNA 9230105E10 gene (9230105E10Rik), mRNA.	-1.5746
NM_022422	Gng13	Mus musculus guanine nucleotide binding protein 13, gamma (Gng13), mRNA.	-1.57438
NM_011528	Taldo1	Mus musculus transaldolase 1 (Taldo1), mRNA.	-1.57194
NM_146173	1300010A20Rik	Mus musculus RIKEN cDNA 1300010A20 gene (1300010A20Rik), mRNA.	-1.57131
NM_144818	Brrn1	Mus musculus barren homolog (Drosophila) (Brrn1), mRNA.	-1.57097
AJ237585	5730507H05Rik	Mus musculus mRNA for hypothetical protein expressed in thymocytes (clone MFT.M05.13/MTA.B10.066), partial.	-1.57023
NM_009445	Ttk	Mus musculus Ttk protein kinase (Ttk), mRNA.	-1.56796
NM_177610	Duox2	Mus musculus Duox2	-1.56668
NM_030557	Mynn	Mus musculus myoneurin (Mynn), mRNA.	-1.56377
AK020096	9030406N13Rik	Mus musculus adult male olfactory brain cDNA, RIKEN full-length enriched library, clone:6430403P17 product:unclassifiable, full	-1.56312
NM_023603	Sfpq	Mus musculus splicing factor proline/glutamine rich (polypyrimidine tract binding protein associated) (Sfpq), mRNA.	-1.56293
NM_010945	Nsmaf	Mus musculus neutral sphingomyelinase (N-SMase) activation associated factor (Nsmaf), mRNA.	-1.56283
NM_009875	Cdkn1b	Mus musculus cyclin-dependent kinase inhibitor 1B (P27) (Cdkn1b), mRNA.	-1.56177
NM_178610	Hrb2	Mus musculus HIV-1 Rev binding protein 2 (Hrb2), mRNA.	-1.56069
NM_010127	Pou6f1	Mus musculus POU domain, class 6, transcription factor 1 (Pou6f1), mRNA.	-1.56032
NM_007965	Evl	Mus musculus Ena-vasodilator stimulated phosphoprotein (Evl), mRNA.	-1.55899
BC020137	1500032H18Rik	Mus musculus RIKEN cDNA 1500032H18 gene, mRNA (cDNA clone MGC:28063 IMAGE:3709157), complete cds.	-1.55757
AK014771	Pnpla5	Mus musculus 0 day neonate head cDNA, RIKEN full-length enriched library, clone:4833426H19 product:weakly similar to DJ388M5.4	-1.55741
NM_201364	MGC65590	Mus musculus similar to hypothetical protein FLJ10706 (MGC65590), mRNA.	-1.55729
NM_025604	1810042K04Rik	Mus musculus RIKEN cDNA 1810042K04 gene (1810042K04Rik), mRNA.	-1.55567
NM_011816	E430034L04Rik	Mus musculus RIKEN cDNA E430034L04 gene (E430034L04Rik), mRNA.	-1.55469
NM_033075	D17H6S56E-5	Mus musculus DNA segment, Chr 17, human D6S56E 5 (D17H6S56E-5), mRNA.	-1.55448
NM_013616	Olfr64	Mus musculus olfactory receptor 64 (Olfr64), mRNA.	-1.55384
BC036147	Mphosph1	Mus musculus M-phase phosphoprotein 1, mRNA (cDNA clone IMAGE:4975803), partial cds.	-1.55323
NM_020047	Tacstd2	Mus musculus tumor-associated calcium signal transducer 2 (Tacstd2), mRNA.	-1.55003
NM_011369	Shcbp1	Mus musculus Shc SH2-domain binding protein 1 (Shcbp1), mRNA.	-1.54851
NM_146083	Sfrs7	Mus musculus splicing factor, arginine/serine-rich 7 (Sfrs7), mRNA.	-1.54768
NM_010638	Bteb1	Mus musculus basic transcription element binding protein 1 (Bteb1), mRNA.	-1.54683
BC050052	Zfhx2	Mus musculus zinc finger homeobox 2, mRNA (cDNA clone IMAGE:4949678), partial cds.	-1.5463
NM_008855	Prkcb1	Mus musculus protein kinase C, beta 1 (Prkcb1), mRNA.	-1.54498
AK014404	3732407C23Rik	Mus musculus 12 days embryo embryonic body below diaphragm region cDNA, RIKEN full-length enriched library, clone:3732407C23	-1.54265
NM_010708	Lgals9	Mus musculus lectin, galactose binding, soluble 9 (Lgals9), mRNA.	-1.54031
NM_023133	Rps19	Mus musculus ribosomal protein S19 (Rps19), mRNA.	-1.53743
NM_145967	BC027127	Mus musculus cDNA sequence BC027127 (BC027127), mRNA.	-1.53592
NM_011920	Abcg2	Mus musculus ATP-binding cassette, sub-family G (WHITE), member 2 (Abcg2), mRNA.	-1.53521
NM_010761	Ccndbp1	Mus musculus cyclin D-type binding-protein 1 (Ccndbp1), mRNA.	-1.53058
NM_145210	Oas1e	Mus musculus 2'-5' oligoadenylate synthetase 1E (Oas1e), mRNA.	-1.53043
NM_001002764	AI317223	Mus musculus expressed sequence AI317223 (AI317223), mRNA.	-1.52938
NM_018736	Mre11a	Mus musculus meiotic recombination 11 homolog A (S. cerevisiae) (Mre11a), mRNA.	-1.52758
NM_013580	Ldh3	Mus musculus lactate dehydrogenase 3, C chain, sperm specific (Ldh3), mRNA.	-1.52438
AK017499	5730405O12Rik	Mus musculus 8 days embryo whole body cDNA, RIKEN full-length enriched library, clone:5730405O12 product:unclassifiable, full	-1.52385
NM_011827	Hcst	Mus musculus hematopoietic cell signal transducer (Hcst), mRNA.	-1.52217
NM_009677	Ap1g1	Mus musculus adaptor protein complex AP-1, gamma 1 subunit (Ap1g1), mRNA.	-1.52163
NM_172435	P2ry10	Mus musculus purinergic receptor P2Y, G-protein coupled 10 (P2ry10), mRNA.	-1.51693
NM_025995	Fbxo5	Mus musculus F-box only protein 5 (Fbxo5), mRNA.	-1.51026
NM_025292	Synj2bp	Mus musculus synaptojanin 2 binding protein (Synj2bp), mRNA.	-1.49986
NM_025801	Pgd	Mus musculus phosphogluconate dehydrogenase (Pgd), mRNA.	-1.49916
NM_009564	Zfp64	Mus musculus zinc finger protein 64 (Zfp64), mRNA.	-1.49698
NM_177686	Clec12a	Mus musculus myeloid inhibitory C-type lectin-like receptor (Micl), mRNA.	-1.49395
NM_025796	Mrpl33	Mus musculus mitochondrial ribosomal protein L33 (Mrpl33), mRNA.	-1.49181
NM_025486	Hspc171	Mus musculus HSPC171 protein (Hspc171), mRNA.	-1.48157
NM_011296	Rps18	Mus musculus ribosomal protein S18 (Rps18), mRNA.	-1.47976
NM_018750	Rassf5	Mus musculus Ras association (RalGDS/AF-6) domain family 5 (Rassf5), mRNA.	-1.46752
NM_183173	Ankrd43	Mus musculus RIKEN cDNA A830006N08 gene (A830006N08Rik), mRNA.	-1.45897
NM_023348	Snap29	Mus musculus synaptosomal-associated protein (Snap29), mRNA.	-1.45804
NM_133209	Pilrb	Mus musculus paired immunoglobin-like type 2 receptor beta (Pilrb), mRNA.	-1.45701
NM_026798	2810441K11Rik	Mus musculus RIKEN cDNA 2810441K11 gene (2810441K11Rik), mRNA.	-1.45165
NM_212446	Psmf1	Mus musculus proteasome (prosome, macropain) inhibitor subunit 1 (Psmf1), mRNA.	-1.43075
