# Supplementary material for: Loading-related regulation of gene expression in bone in the contexts of estrogen deficiency, lack of estrogen receptor α and disuse
Source: Bone. 2010 Mar;46(3):628–42. doi: 10.1016/j.bone.2009.10.021 (PMC2887492; doi:10.1016/j.bone.2009.10.021)
Supplement: Table CL2 — Fold change of differentially expressed genes in WT mice at 24h after loading compared with their non-loaded contra-lateral controls. [file mmc20.xls]

## Sheet: 3h after loading Wt
Fold change of differentially expressed genes in WT mice at 3h after
loading compared with their non-loaded contra-lateral controls
GenBank	Symbol	Description	Fold
NM_175223	Dnali1	Mus musculus dynein, axonemal, light intermediate polypeptide 1 (Dnali1), mRNA.	10.9156
AK019109	Nudt17	Mus musculus ES cells cDNA, RIKEN full-length enriched library, clone:2410015C20 product:hypothetical NUDIX hydrolase containing	6.94596
NM_139293	Ece2	Mus musculus endothelin converting enzyme 2 (Ece2), transcript variant 2b-2, mRNA.	4.06152
AK015923	4930528D03Rik	Mus musculus adult male testis cDNA, RIKEN full-length enriched library, clone:4930528D03 product:unclassifiable, full insert	3.28636
NM_145355	1700022N24Rik	Mus musculus RIKEN cDNA 1700022N24 gene (1700022N24Rik), mRNA.	3.25649
AK035181	4921525L17Rik	Mus musculus 12 days embryo embryonic body between diaphragm region and neck cDNA, RIKEN full-length enriched library, clone:9430096N11	3.09647
NM_177312	6330408A02Rik	Mus musculus RIKEN cDNA 6330408A02 gene (6330408A02Rik), mRNA.	3.07509
NM_033541	Oas1c	Mus musculus 2'-5' oligoadenylate synthetase 1C (Oas1c), mRNA.	2.84813
NM_015784	Postn	Mus musculus periostin, osteoblast specific factor (Postn), mRNA.	2.82121
AK005156	1500005C15Rik	Mus musculus adult male cerebellum cDNA, RIKEN full-length enriched library, clone:1500005C15 product:unclassifiable, full insert	2.81198
NM_145532	BC012256	Mus musculus cDNA sequence BC012256 (BC012256), mRNA.	2.74849
NM_008647	Mup2	Mus musculus major urinary protein 1 (Mup1), mRNA.	2.72402
NM_175418	8030451F13Rik	Mus musculus RIKEN cDNA 8030451F13 gene (8030451F13Rik), mRNA.	2.71812
NM_010174	Fabp3	Mus musculus fatty acid binding protein 3, muscle and heart (Fabp3), mRNA.	2.71421
NM_133874	4833432B22Rik	Mus musculus RIKEN cDNA 4833432B22 gene (4833432B22Rik), mRNA.	2.71292
NM_009930	Col3a1	Mus musculus procollagen, type III, alpha 1 (Col3a1), mRNA.	2.68568
NM_009944	Cox7a1	Mus musculus cytochrome c oxidase, subunit VIIa 1 (Cox7a1), mRNA.	2.65451
AK011513	Zpbp2	Mus musculus 10 days embryo whole body cDNA, RIKEN full-length enriched library, clone:2610022C02 product:hypothetical protein,	2.62851
NM_010223	Fkbp8	Mus musculus FK506 binding protein 8 (Fkbp8), mRNA.	2.56724
AF203898	Neb	Mus musculus nebulin mRNA, partial cds.	2.52274
NM_008645	Mug1	Mus musculus murinoglobulin 1 (Mug1), mRNA.	2.48372
NM_011581	Thbs2	Mus musculus thrombospondin 2 (Thbs2), mRNA.	2.46095
NM_013747	Golga5	Mus musculus golgi autoantigen, golgin subfamily a, 5 (Golga5), mRNA.	2.44132
AK020063	6030442K20Rik	Mus musculus 13 days embryo male testis cDNA, RIKEN full-length enriched library, clone:6030442K20 product:unknown EST, full insert	2.43905
NM_010861	Myl2	Mus musculus myosin, light polypeptide 2, regulatory, cardiac, slow (Myl2), mRNA.	2.42019
NM_198112	Ostn	Mus musculus osteocrin (Ostn), mRNA.	2.41295
NM_011168	Prlpf	Mus musculus prolactin-like protein F (Prlpf), mRNA.	2.40066
NM_178876	C77668	Mus musculus expressed sequence C77668 (C77668), transcript variant 2, mRNA.; Mus musculus expressed sequence C77668 (C77668), transcript variant 1, mRNA.	2.39819
NM_177839	Tnn	Mus musculus tenascin N (Tnn), mRNA.	2.35297
NM_008618	Mdh1	Mus musculus malate dehydrogenase 1, NAD (soluble) (Mdh1), mRNA.	2.31804
BC036151	Ahnak	Mus musculus RIKEN cDNA 1110004P15 gene, mRNA (cDNA clone IMAGE:4977508), partial cds.	2.22044
AK015112	4930408K08Rik	Mus musculus adult male testis cDNA, RIKEN full-length enriched library, clone:4930408K08 product:hypothetical protein, full insert	2.21879
AK009831	2310045N14Rik	Mus musculus adult male tongue cDNA, RIKEN full-length enriched library, clone:2310045N14 product:unknown EST, full insert	2.21459
NM_021314	Tacc2	Mus musculus transforming, acidic coiled-coil containing protein 2 (Tacc2), transcript variant 2, mRNA.	2.19778
NM_016754	Mylpf	Mus musculus myosin light chain, phosphorylatable, fast skeletal muscle (Mylpf), mRNA.	2.18961
NM_028410	Prkrir	Mus musculus protein-kinase, interferon-inducible double stranded RNA dependent inhibitor, repressor of (P58 repressor) (Prkrir),	2.17749
NM_016719	Grb14	Mus musculus growth factor receptor bound protein 14 (Grb14), mRNA.	2.16503
NM_028352	Pgm3	Mus musculus phosphoglucomutase 3 (Pgm3), mRNA.	2.14193
NM_007802	Ctsk	Mus musculus cathepsin K (Ctsk), mRNA.	2.1419
NM_010801	Mlf1	Mus musculus myeloid leukemia factor 1 (Mlf1), mRNA.	2.13316
NM_008492	Ldh2	Mus musculus lactate dehydrogenase 2, B chain (Ldh2), mRNA.	2.13307
NM_028133	Egln3	Mus musculus EGL nine homolog 3 (C. elegans) (Egln3), mRNA.	2.13264
NM_011593	Timp1	Mus musculus tissue inhibitor of metalloproteinase 1 (Timp1), mRNA.	2.13156
NM_026853	Asb11	Mus musculus ankyrin repeat and SOCS box-containing protein 11 (Asb11), mRNA.	2.12814
AK014794	Zmynd17	Mus musculus 0 day neonate head cDNA, RIKEN full-length enriched library, clone:4833444M15 product:hypothetical	2.09372
NM_028044	Cnn3	Mus musculus calponin 3, acidic (Cnn3), mRNA.	2.09253
NM_011507	Suclg2	synonyms: AF171077, AW556404, MGC91183, D6Wsu120e; go_component: mitochondrion [goid 0005739] [evidence IDA]; go_function: ligase activity [goid 0016874] [evidence IEA]; go_function: catalytic activity [goid 0003824] [evidence IEA]; go_function: succinate-CoA ligase (GDP-forming) activity [goid 0004776] [evidence IEA]; go_function: succinate-semialdehyde dehydrogenase activity [goid 0004777] [evi…	2.09051
NM_177147	D630028G08Rik	Mus musculus RIKEN cDNA D630028G08 gene (D630028G08Rik), mRNA.	2.08519
AK020606	Epn2	Mus musculus adult male urinary bladder cDNA, RIKEN full-length enriched library, clone:9530051D10 product:EH DOMAIN BINDING	2.07487
AK014461	Knsl7	Mus musculus 13 days embryo whole body cDNA, RIKEN full-length enriched library, clone:3930402I10 product:hypothetical P-loop	2.07221
BC051228	Hspb6	Mus musculus heat shock protein, alpha-crystallin-related, B6, mRNA (cDNA clone IMAGE:3471643), partial cds.	2.07208
NM_011652	Ttn	Mus musculus adult male tongue cDNA, RIKEN full-length enriched library, clone:2310036G12 product:NOVEX-3 TITIN ISOFORM homolog	2.06876
AK015606	5033413H12Rik	Mus musculus adult male testis cDNA, RIKEN full-length enriched library, clone:4930481F22 product:HSV-I STIMULATING-RELATED PROTEIN	2.06405
NM_011961	Plod2	Mus musculus procollagen lysine, 2-oxoglutarate 5-dioxygenase 2 (Plod2), mRNA.	2.04416
NM_007833	Dcn	Mus musculus decorin (Dcn), mRNA.	2.04312
AK010233	2310079P10Rik	Mus musculus adult male tongue cDNA, RIKEN full-length enriched library, clone:2310079P10 product:unknown EST, full insert	2.03544
NM_025775	8430438D04Rik	Mus musculus RIKEN cDNA 8430438D04 gene (8430438D04Rik), mRNA.	2.02967
NM_009263	Spp1	Mus musculus secreted phosphoprotein 1 (Spp1), mRNA.	2.0291
AK009351	2310015B20Rik	Mus musculus adult male tongue cDNA, RIKEN full-length enriched library, clone:2310015B20 product:hypothetical protein, full insert	2.02823
AK052997	Amot	Mus musculus 15 days embryo head cDNA, RIKEN full-length enriched library, clone:D930010C16 product:inferred: DNA segment, KIST 1,	2.01439
NM_201367	Gm1012	Mus musculus gene model 1012, (NCBI) (Gm1012), mRNA.	2.01078
NM_146763	Olfr1406	Mus musculus olfactory receptor 1406 (Olfr1406), mRNA.	2.00579
AK016579	4932702M13Rik	Mus musculus adult male testis cDNA, RIKEN full-length enriched library, clone:4932702M13 product:unclassifiable, full insert	2.005
AK004418	Synpo2	Mus musculus 18-day embryo whole body cDNA, RIKEN full-length enriched library, clone:1110069I04 product:unknown EST, full insert	2.00157
NM_024263	Mxra8	Mus musculus RIKEN cDNA 1200013A08 gene (1200013A08Rik), mRNA.	1.99674
NM_007986	Fap	Mus musculus fibroblast activation protein (Fap), mRNA.	1.99179
NM_023123	H19	Mus musculus H19 fetal liver mRNA (H19), mRNA.	1.97831
NM_009964	Cryab	Mus musculus crystallin, alpha B (Cryab), mRNA.	1.96889
NM_181728	Art3	Mus musculus ADP-ribosyltransferase 3 (Art3), mRNA.	1.96527
NM_177238	9830147P19Rik	Mus musculus RIKEN cDNA 9830147P19 gene (9830147P19Rik), mRNA.	1.95873
AK053830	Map3k10	Mus musculus 0 day neonate eyeball cDNA, RIKEN full-length enriched library, clone:E130314A20 product:MITOGEN-ACTIVATED PROTEIN KINASE	1.95868
Y17856	Antxr2	Mus musculus mRNA for ganglioside-induced differentiation associated protein 7.	1.95444
NM_175553	E030026I10Rik	Mus musculus RIKEN cDNA E030026I10 gene (E030026I10Rik), mRNA.	1.94912
NM_024477	AI428795	Mus musculus expressed sequence AI428795 (AI428795), mRNA.	1.94747
NM_183144	Inpp5a	Mus musculus inositol polyphosphate-5-phosphatase A (Inpp5a), mRNA.	1.94302
NM_199465	Nexn	Mus musculus nexilin (Nexn), mRNA.	1.94068
NM_173006	Pon3	Mus musculus paraoxonase 3 (Pon3), mRNA.	1.93833
NM_008681	Ndrl	Mus musculus N-myc downstream regulated-like (Ndrl), mRNA.	1.93645
NM_018826	Irx5	Mus musculus Iroquois related homeobox 5 (Drosophila) (Irx5), mRNA.	1.93525
NM_008280	Lipc	Mus musculus lipase, hepatic (Lipc), mRNA.	1.93495
BC044882	Obscn	Mus musculus obscurin, cytoskeletal calmodulin and titin-interacting RhoGEF, mRNA (cDNA clone MGC:51514	1.9344
AK020885	Spata9	Mus musculus adult retina cDNA, RIKEN full-length enriched library, clone:A930023H06 product:similar to NYD-SP16 [Homo sapiens], full	1.9315
NM_011694	Vdac1	Mus musculus voltage-dependent anion channel 1 (Vdac1), mRNA.	1.92885
AK009316	Ski	Mus musculus adult male tongue cDNA, RIKEN full-length enriched library, clone:2310012I02 product:SKI PROTO-ONCOGENE homolog [Mus	1.92793
NM_175347	Srl	Mus musculus sarcalumenin (Srl), mRNA.	1.92629
NM_026065	D10Ertd322e	Mus musculus DNA segment, Chr 10, ERATO Doi 322, expressed (D10Ertd322e), mRNA.	1.92604
NM_010845	Mup3	Mus musculus major urinary protein 3 (Mup3), mRNA.	1.92535
U06664	I-8-23	Mus musculus Balb/c mid-G1 serum response (I-8-23) mRNA, 5' sequence.	1.92533
NM_008885	Pmp22	Mus musculus peripheral myelin protein (Pmp22), mRNA.	1.92467
NM_147104	Olfr550	Mus musculus olfactory receptor 550 (Olfr550), mRNA.	1.91733
NM_025358	Ndufa9	Mus musculus NADH dehydrogenase (ubiquinone) 1 alpha subcomplex, 9 (Ndufa9), mRNA.	1.90808
NM_011890	Sgcb	Mus musculus sarcoglycan, beta (dystrophin-associated glycoprotein) (Sgcb), mRNA.	1.90037
NM_010886	Ndufa4	Mus musculus NADH dehydrogenase (ubiquinone) 1 alpha subcomplex, 4 (Ndufa4), mRNA.	1.89043
NM_153576	BC024561	Mus musculus cDNA sequence BC024561 (BC024561), mRNA.	1.8875
AK018993	Aldh1a1	Mus musculus adult male testis cDNA, RIKEN full-length enriched library, clone:1700127G21 product:unknown EST, full insert	1.88526
NM_172126	Adam1a	Mus musculus a disintegrin and metalloproteinase domain 1a (Adam1a), mRNA.	1.8825
NM_007470	Apod	Mus musculus apolipoprotein D (Apod), mRNA.	1.88055
NM_026056	Cap2	Mus musculus CAP, adenylate cyclase-associated protein, 2 (yeast) (Cap2), mRNA.	1.88026
BC049153	2610024B07Rik	Mus musculus RIKEN cDNA 2610024B07 gene, mRNA (cDNA clone IMAGE:6312095), partial cds.	1.87035
NM_024230	1110030K22Rik	Mus musculus RIKEN cDNA 1110030K22 gene (1110030K22Rik), mRNA.	1.86854
NM_029555	Gstk1	Mus musculus glutathione S-transferase kappa 1 (Gstk1), mRNA.	1.86848
NM_023784	Yipf7	Mus musculus RIKEN cDNA 2310016N21 gene (2310016N21Rik), mRNA.	1.8656
NM_007509	Atp6v1b2	Mus musculus ATPase, H+ transporting, V1 subunit B, isoform 2 (Atp6v1b2), mRNA.	1.8634
NM_007994	Fbp2	Mus musculus fructose bisphosphatase 2 (Fbp2), mRNA.	1.86289
NM_013597	Mef2a	Mus musculus myocyte enhancer factor 2A (Mef2a), transcript variant 1, mRNA.	1.85903
NM_018819	Brp44l	Mus musculus brain protein 44-like (Brp44l), mRNA.	1.85365
AK048765	Tnc	Mus musculus 0 day neonate cerebellum cDNA, RIKEN full-length enriched library, clone:C230053B09 product:mRNA for fibronectin	1.85224
NM_007751	Cox8b	Mus musculus cytochrome c oxidase, subunit VIIIb (Cox8b), mRNA.	1.84379
NM_011652	Ttn	Mus musculus 13 days embryo heart cDNA, RIKEN full-length enriched library, clone:D330041I19 product:TITIN homolog [Homo sapiens],	1.84089
NM_009711	Artn	Mus musculus artemin (Artn), mRNA.	1.84071
NM_134042	Aldh6a1	Mus musculus aldehyde dehydrogenase family 6, subfamily A1 (Aldh6a1), mRNA.	1.83858
NM_007446	Amy1	Mus musculus amylase 1, salivary (Amy1), mRNA.	1.83467
AK014514	4631408O11Rik	Mus musculus 0 day neonate skin cDNA, RIKEN full-length enriched library, clone:4631408O11 product:unknown EST, full insert	1.83417
NM_009935	Col6a3	Mus musculus procollagen, type VI, alpha 3 (Col6a3), mRNA.	1.83201
AK081635	Adamtsl3	Mus musculus 16 days embryo head cDNA, RIKEN full-length enriched library, clone:C130057K09 product:hypothetical Immunoglobulin and	1.8252
NM_178666	E430004N04Rik	Mus musculus RIKEN cDNA E430004N04 gene (E430004N04Rik), mRNA.	1.82497
NM_008607	Mmp13	Mus musculus matrix metalloproteinase 13 (Mmp13), mRNA.	1.81866
NM_013864	Ndrg2	Mus musculus N-myc downstream regulated gene 2 (Ndrg2), mRNA.	1.81211
NM_008657	Myf6	Mus musculus myogenic factor 6 (Myf6), mRNA.	1.80852
NM_178795	Hisppd2a	Mus musculus RIKEN cDNA B430315C20 gene (B430315C20Rik), mRNA.	1.80465
NM_011666	Ube1c	Mus musculus ubiquitin-activating enzyme E1C (Ube1c), mRNA.	1.80303
NM_175431	A830093I24Rik	Mus musculus RIKEN cDNA A830093I24 gene (A830093I24Rik), mRNA.	1.80044
NM_173385	Cilp	Mus musculus cartilage intermediate layer protein, nucleotide pyrophosphohydrolase (Cilp), mRNA.	1.79999
NM_019971	Pdgfc	Mus musculus platelet-derived growth factor, C polypeptide (Pdgfc), mRNA.	1.79976
NM_007616	Cav1	Mus musculus caveolin, caveolae protein 1 (Cav1), mRNA.	1.79721
AK004346	Agl	Mus musculus 18-day embryo whole body cDNA, RIKEN full-length enriched library, clone:1110061O17 product:amylo-1,6-glucosidase,	1.79026
NM_007743	Col1a2	Mus musculus procollagen, type I, alpha 2 (Col1a2), mRNA.	1.78805
NM_029726	Trdn	Mus musculus triadin (Trdn), mRNA.	1.7867
NM_013743	Pdk4	Mus musculus pyruvate dehydrogenase kinase, isoenzyme 4 (Pdk4), mRNA.	1.78543
NM_010329	Gp38	Mus musculus glycoprotein 38 (Gp38), mRNA.	1.78503
NM_009931	Col4a1	Mus musculus procollagen, type IV, alpha 1 (Col4a1), mRNA.	1.78194
NM_025899	Uqcrc2	Mus musculus ubiquinol cytochrome c reductase core protein 2 (Uqcrc2), mRNA.	1.77107
NM_027990	2310010M24Rik	Mus musculus RIKEN cDNA 2310010M24 gene (2310010M24Rik), mRNA.	1.77025
NM_008684	Neo1	Mus musculus neogenin (Neo1), mRNA.	1.76353
NM_025357	Smpx	Mus musculus small muscle protein, X-linked (Smpx), mRNA.	1.7626
NM_022992	Arl6ip5	Mus musculus ADP-ribosylation factor-like 6 interacting protein 5 (Arl6ip5), mRNA.	1.7597
NM_009643	Ahnak	Mus musculus, Similar to AHNAK-related, clone IMAGE:3599271, mRNA.	1.75853
AJ250694	ORF	Mus musculus partial cDNA for skeletal muscle genes.	1.75779
NM_010056	Dlx5	synonym: AI385752; isoform 1 is encoded by transcript variant 1; DLX5 protein; go_component: nucleus [goid 0005634] [evidence IEA]; go_component: transcription factor complex [goid 0005667] [evidence IEA]; go_function: DNA binding [goid 0003677] [evidence IDA]; go_function: protein binding [goid 0005515] [evidence IPI]; go_function: transcription factor activity [goid 0003700] [evidence IEA]; go_…	1.74889
NM_011607	Tnc	Mus musculus tenascin C (Tnc), mRNA.	1.74605
NM_010211	Fhl1	Mus musculus four and a half LIM domains 1 (Fhl1), mRNA.	1.74588
NM_012056	Fkbp9	Mus musculus FK506 binding protein 9 (Fkbp9), mRNA.	1.74416
NM_148925	Fyco1	Mus musculus FYVE and coiled-coil domain containing 1 (Fyco1), mRNA.	1.74233
NM_013712	Itgb1bp2	Mus musculus integrin beta 1 binding protein 2 (Itgb1bp2), mRNA.	1.74129
NM_013593	Mb	Mus musculus myoglobin (Mb), mRNA.	1.74123
NM_183109	4930478A21Rik	Mus musculus RIKEN cDNA 4930478A21 gene (4930478A21Rik), mRNA.	1.74081
NM_011594	Timp2	Mus musculus tissue inhibitor of metalloproteinase 2 (Timp2), mRNA.	1.73891
NM_019634	Tm4sf2	Mus musculus transmembrane 4 superfamily member 2 (Tm4sf2), mRNA.	1.73435
NM_153098	Cd109	Mus musculus CD109 antigen (Cd109), mRNA.	1.73284
NM_023172	Ndufb9	Mus musculus NADH dehydrogenase (ubiquinone) 1 beta subcomplex, 9 (Ndufb9), mRNA.	1.73068
NM_008229	Hdac2	Mus musculus histone deacetylase 2 (Hdac2), mRNA.	1.72258
NM_134238	V1rh13	Mus musculus vomeronasal 1 receptor, H13 (V1rh13), mRNA.	1.72107
NM_009375	Tgn	Mus musculus thyroglobulin (Tgn), mRNA.	1.71494
NM_010728	Lox	Mus musculus lysyl oxidase (Lox), mRNA.	1.71453
AK010199	2310076G13Rik	Mus musculus adult male tongue cDNA, RIKEN full-length enriched library, clone:2310076G13 product:unclassifiable, full insert	1.71451
BC003791	Slc25a4	Mus musculus solute carrier family 25 (mitochondrial carrier, adenine nucleotide translocator), member 4, mRNA (cDNA clone	1.71374
NM_018865	Wisp1	Mus musculus WNT1 inducible signaling pathway protein 1 (Wisp1), mRNA.	1.71281
NM_011135	Cnot7	Mus musculus CCR4-NOT transcription complex, subunit 7 (Cnot7), mRNA.	1.71048
NM_152804	Plk2	Mus musculus polo-like kinase 2 (Drosophila) (Plk2), mRNA.	1.70887
NM_026120	2410127L17Rik	Mus musculus RIKEN cDNA 2410127L17 gene (2410127L17Rik), mRNA.	1.70638
NM_018814	Pcnx	Mus musculus pecanex homolog (Drosophila) (Pcnx), mRNA.	1.70582
NM_008318	Ibsp	Mus musculus integrin binding sialoprotein (Ibsp), mRNA.	1.70463
NM_009386	Tjp1	Mus musculus tight junction protein 1 (Tjp1), mRNA.	1.70161
NM_027402	Fndc5	synonyms: PeP, Pxp, AI836596, MGC129464, MGC129465, 1500001L03Rik; peroxisomal protein; Mus musculus fibronectin type III domain containing 5 (Fndc5), mRNA.	1.70144
NM_026221	Ppfibp1	synonyms: AW214454, AW261454, 4632409B19Rik; go_component: cellular component unknown [goid 0008372] [evidence ND]; go_function: DNA binding [goid 0003677] [evidence IEA]; go_function: integrase activity [goid 0008907] [evidence IEA]; go_process: DNA integration [goid 0015074] [evidence IEA]; Mus musculus PTPRF interacting protein, binding protein 1 (liprin beta 1) (Ppfibp1), mRNA.	1.70101
NM_011892	Sgcg	Mus musculus sarcoglycan, gamma (dystrophin-associated glycoprotein) (Sgcg), mRNA.	1.69947
NM_011811	Farslb	Mus musculus phenylalanine-tRNA synthetase-like, beta subunit (Farslb), mRNA.	1.698
NM_175393	4930555G01Rik	Mus musculus RIKEN cDNA 4930555G01 gene (4930555G01Rik), mRNA.; Mus musculus RIKEN cDNA 2610042L04 gene (2610042L04Rik), mRNA.	1.6953
NM_177138	6720469N11Rik	Mus musculus RIKEN cDNA 6720469N11 gene (6720469N11Rik), mRNA.	1.69489
NM_009876	Cdkn1c	Mus musculus cyclin-dependent kinase inhibitor 1C (P57) (Cdkn1c), mRNA.	1.69473
NM_023289	Ceacam11	Mus musculus CEA-related cell adhesion molecule 11 (Ceacam11), mRNA.	1.69178
NM_177755	8230402K04Rik	Mus musculus RIKEN cDNA 8230402K04 gene (8230402K04Rik), mRNA.	1.69047
NM_024188	Oxct1	Mus musculus 3-oxoacid CoA transferase 1 (Oxct1), mRNA.	1.69034
AK011494	2610020P09Rik	Mus musculus 10 days embryo whole body cDNA, RIKEN full-length enriched library, clone:2610020P09 product:unclassifiable, full	1.68869
AK009268	Amotl1	Mus musculus adult male tongue cDNA, RIKEN full-length enriched library, clone:2310010G08 product:unknown EST, full insert	1.68836
NM_010222	Fkbp7	Mus musculus FK506 binding protein 7 (Fkbp7), mRNA.	1.6872
NM_001003916	AK129302	synonyms: Gm372, KIAA1166, MGC105164, mKIAA1166; Mus musculus cDNA sequence AK129302 (AK129302), mRNA.	1.68502
NM_013506	Eif4a2	Mus musculus eukaryotic translation initiation factor 4A2 (Eif4a2), mRNA.	1.68388
NM_173444	A530083I02Rik	Mus musculus RIKEN cDNA A530083I02 gene (A530083I02Rik), mRNA.	1.68272
NM_009790	Calm1	Mus musculus calmodulin 1 (Calm1), mRNA.	1.6826
NM_021285	Myl1	Mus musculus myosin, light polypeptide 1 (Myl1), mRNA.	1.68136
NM_009760	Bnip3	Mus musculus BCL2/adenovirus E1B 19kDa-interacting protein 1, NIP3 (Bnip3), mRNA.	1.67906
NM_030143	Ddit4l	Mus musculus DNA-damage-inducible transcript 4-like (Ddit4l), mRNA.	1.67837
NM_030014	Hook1	Mus musculus hook homolog 1 (Drosophila) (Hook1), mRNA.	1.6773
AK014852	4921509F24Rik	Mus musculus adult male testis cDNA, RIKEN full-length enriched library, clone:4921509F24 product:hypothetical Glycoside hydrolase	1.67721
NM_138956	Rassf3	Mus musculus Ras association (RalGDS/AF-6) domain family 3 (Rassf3), mRNA.	1.67583
NM_008810	Pdha1	Mus musculus pyruvate dehydrogenase E1 alpha 1 (Pdha1), mRNA.	1.6751
NM_010867	Myom1	Mus musculus myomesin 1 (Myom1), mRNA.	1.67505
X70032	nebulin	M.musculus mRNA for nebulin.	1.67505
BC020073	Gcap14	Mus musculus cDNA clone IMAGE:4021027, partial cds.	1.67304
NM_138628	Txlnb	Mus musculus RIKEN cDNA 2310001N14 gene (2310001N14Rik), mRNA.	1.67178
NM_026271	1110018M03Rik	Mus musculus RIKEN cDNA 1110018M03 gene (1110018M03Rik), mRNA.	1.66817
BC038273	Eml1	Mus musculus echinoderm microtubule associated protein like 1, mRNA (cDNA clone IMAGE:4456782), partial cds.	1.66712
NM_013863	Bag3	Mus musculus Bcl2-associated athanogene 3 (Bag3), mRNA.	1.66646
BC026632	Satb2	Mus musculus, clone IMAGE:4983969, mRNA.	1.66617
NM_013837	Tpst1	Mus musculus protein-tyrosine sulfotransferase 1 (Tpst1), mRNA.	1.66455
NM_133859	Olfml3	Mus musculus olfactomedin-like 3 (Olfml3), mRNA.	1.66418
AK004276	9430020K01Rik	Mus musculus 18-day embryo whole body cDNA, RIKEN full-length enriched library, clone:1110056P05 product:unclassifiable, full	1.6634
NM_008983	Ptprk	Mus musculus protein tyrosine phosphatase, receptor type, K (Ptprk), mRNA.	1.66261
AK053395	E130013N09Rik	Mus musculus 0 day neonate eyeball cDNA, RIKEN full-length enriched library, clone:E130013N09 product:imprinted gene in the	1.66239
NM_001001798	Atp11c	synonyms: Ig, MGC117487, A330005H02Rik; isoform b is encoded by transcript variant 2; Atpase 11c, p type; go_component: membrane [goid 0016020] [evidence IEA]; go_component: integral to membrane [goid 0016021] [evidence IEA]; go_function: ATP binding [goid 0005524] [evidence IEA]; go_function: metal ion binding [goid 0046872] [evidence IEA]; go_function: hydrolase activity [goid 0016787] [evidenc…	1.65631
NM_008195	Gys3	Mus musculus glycogen synthase 3, brain (Gys3), mRNA.	1.65525
NM_007956	Esr1	Mus musculus estrogen receptor 1 (alpha) (Esr1), mRNA.	1.65375
AK046455	AI447928	Mus musculus adult male corpora quadrigemina cDNA, RIKEN full-length enriched library, clone:B230387C07 product:similar to	1.6531
NM_173021	Phka1	synonyms: Phka, 5330411D17, 9830108K24Rik; isoform 1 is encoded by transcript variant 1; go_function: kinase activity [goid 0016301] [evidence IEA]; go_function: calmodulin binding [goid 0005516] [evidence IEA]; go_function: transferase activity [goid 0016740] [evidence IEA]; go_function: phosphorylase kinase activity [goid 0004689] [evidence IEA]; go_process: muscle development [goid 0007517] [e…	1.65263
NM_009794	Capn2	Mus musculus calpain 2 (Capn2), mRNA.	1.65097
NM_178665	Lpp	Mus musculus LIM domain containing preferred translocation partner in lipoma (Lpp), mRNA.	1.65047
NM_181588	2310016A09Rik	Mus musculus RIKEN cDNA 2310016A09 gene (2310016A09Rik), mRNA.	1.64963
NM_016978	Oat	Mus musculus ornithine aminotransferase (Oat), mRNA.	1.64676
NM_011652	Ttn	Mus musculus 12 days embryo embryonic body between diaphragm region and neck cDNA, RIKEN full-length enriched library, clone:9430093B17	1.64404
NM_007381	Acadl	Mus musculus acetyl-Coenzyme A dehydrogenase, long-chain (Acadl), mRNA.	1.64319
NM_027400	Lman1	Mus musculus lectin, mannose-binding, 1 (Lman1), mRNA.	1.64294
NM_024205	1200003C05Rik	Mus musculus RIKEN cDNA 1200003C05 gene (1200003C05Rik), mRNA.	1.64084
NM_029344	Acyp2	Mus musculus acylphosphatase 2, muscle type (Acyp2), mRNA.	1.63937
NM_177836	AW046396	Mus musculus expressed sequence AW046396 (AW046396), mRNA.	1.63737
NM_175386	Lhfp	Mus musculus RIKEN cDNA 2810489O06 gene (2810489O06Rik), mRNA.	1.63584
AK009352	Itgb1bp3	Mus musculus adult male tongue cDNA, RIKEN full-length enriched library, clone:2310015C21 product:weakly similar to MUSCLE BETA 1	1.63512
NM_016900	Cav2	Mus musculus caveolin 2 (Cav2), mRNA.	1.63344
AK051663	Stox2	Mus musculus 12 days embryo spinal ganglion cDNA, RIKEN full-length enriched library, clone:D130062O22 product:unknown EST, full insert	1.63288
NM_172695	Plaa	Mus musculus phospholipase A2, activating protein (Plaa), mRNA.	1.63264
NM_028407	Gcap14	Mus musculus RIKEN cDNA 2900054P12 gene (2900054P12Rik), mRNA.	1.63236
NM_011947	Map3k3	Mus musculus mitogen activated protein kinase kinase kinase 3 (Map3k3), mRNA.	1.62797
NM_008862	Pkia	Mus musculus protein kinase inhibitor, alpha (Pkia), mRNA.	1.62776
NM_029626	Glt8d1	Mus musculus RIKEN cDNA 2410004H05 gene (2410004H05Rik), mRNA.	1.62651
NM_011707	Vtn	Mus musculus vitronectin (Vtn), mRNA.	1.62608
NM_178877	C80638	Mus musculus expressed sequence C80638 (C80638), mRNA.	1.62571
NM_176898	C530047H08Rik	Mus musculus RIKEN cDNA C530047H08 gene (C530047H08Rik), mRNA.	1.62179
NM_008150	Gpc4	Mus musculus glypican 4 (Gpc4), mRNA.	1.62144
AK014187	5430402O13Rik	Mus musculus 13 days embryo head cDNA, RIKEN full-length enriched library, clone:3110047M22 product:unclassifiable, full insert	1.62063
BC050245	Lrrc15	Mus musculus leucine rich repeat containing 15, mRNA (cDNA clone MGC:56912 IMAGE:6312567), complete cds.	1.61818
NM_019564	Prss11	Mus musculus protease, serine, 11 (Igf binding) (Prss11), mRNA.	1.61803
NM_009866	Cdh11	Mus musculus cadherin 11 (Cdh11), mRNA.	1.61683
NM_021491	Smpd3	Mus musculus sphingomyelin phosphodiesterase 3, neutral (Smpd3), mRNA.	1.61614
NM_015750	Neu2	Mus musculus neuraminidase 2 (Neu2), mRNA.	1.61598
NM_144911	AW060207	Mus musculus expressed sequence AW060207 (AW060207), mRNA.	1.61579
AK015604	4930481A15Rik	Mus musculus adult male testis cDNA, RIKEN full-length enriched library, clone:4930481A15 product:unknown EST, full insert	1.61495
NM_018859	Akr1e1	Mus musculus aldo-keto reductase family 1, member E1 (Akr1e1), mRNA.	1.61349
NM_019959	C1qtnf1	Mus musculus C1q and tumor necrosis factor related protein 1 (C1qtnf1), mRNA.	1.61152
NM_009911	Cxcr4	Mus musculus chemokine (C-X-C motif) receptor 4 (Cxcr4), mRNA.	1.60878
NM_013494	Cpe	Mus musculus carboxypeptidase E (Cpe), mRNA.	1.60794
NM_145960	Mtrf1	Mus musculus mitochondrial translational release factor 1 (Mtrf1), mRNA.	1.60636
NM_019914	AI839562	Mus musculus expressed sequence AI839562 (AI839562), mRNA.	1.60391
Z31360	Dnm3	M.musculus (Balb/C) P/L01 mRNA.	1.60347
NM_019993	Aldh9a1	Mus musculus aldehyde dehydrogenase 9, subfamily A1 (Aldh9a1), mRNA.	1.60261
AK083236	4921517B04Rik	Mus musculus adult male hippocampus cDNA, RIKEN full-length enriched library, clone:C630030B20 product:hypothetical protein,	1.60216
NM_008064	Gaa	Mus musculus glucosidase, alpha, acid (Gaa), mRNA.	1.60141
NM_016762	Matn2	Mus musculus matrilin 2 (Matn2), mRNA.	1.60054
NM_023328	Agtpbp1	Mus musculus ATP/GTP binding protein 1 (Agtpbp1), mRNA.	1.59874
AK010304	0610039J04Rik	Mus musculus ES cells cDNA, RIKEN full-length enriched library, clone:2400009A05 product:hypothetical protein, full insert	1.59874
BC002298	Ptprz1	Mus musculus protein tyrosine phosphatase, receptor type Z, polypeptide 1, mRNA (cDNA clone IMAGE:3590815), partial cds.	1.59687
NM_031401	Usmg4	Mus musculus upregulated during skeletal muscle growth 4 (Usmg4), mRNA.	1.59544
AK122404	mKIAA0938	Mus musculus mRNA for mKIAA0938 protein.	1.59357
NM_011985	Mmp23	Mus musculus matrix metalloproteinase 23 (Mmp23), mRNA.	1.59149
NM_009722	Atp2a2	Mus musculus ATPase, Ca++ transporting, cardiac muscle, slow twitch 2 (Atp2a2), mRNA.	1.58833
NM_013829	Plcb4	Mus musculus phospholipase C, beta 4 (Plcb4), mRNA.	1.58526
AK122468	mKIAA1209	Mus musculus mRNA for mKIAA1209 protein.	1.58525
NM_145629	Pls3	Mus musculus plastin 3 (T-isoform) (Pls3), mRNA.	1.5841
NM_019912	Ube2d2	Mus musculus ubiquitin-conjugating enzyme E2D 2 (Ube2d2), mRNA.	1.58315
NM_021355	Fmod	Mus musculus fibromodulin (Fmod), mRNA.	1.5826
NM_007760	Crat	Mus musculus carnitine acetyltransferase (Crat), mRNA.	1.58218
NM_024449	Sost	Mus musculus sclerostin (Sost), mRNA.	1.58167
NM_008409	Itm2a	Mus musculus integral membrane protein 2A (Itm2a), mRNA.	1.58002
NM_016857	Exoc7	Mus musculus exocyst complex component 7 (Exoc7), mRNA.	1.57863
NM_172436	Slc25a12	Mus musculus solute carrier family 25 (mitochondrial carrier, Aralar), member 12 (Slc25a12), mRNA.	1.57836
BC008232	C330018J07Rik	Mus musculus, clone IMAGE:2647796, mRNA.	1.57645
NM_019665	Arl6	Mus musculus ADP-ribosylation factor-like 6 (Arl6), mRNA.	1.57597
NM_183186	Ches1	Mus musculus 4 days neonate thymus cDNA, RIKEN full-length enriched library, clone:B630006M02 product:checkpoint suppressor 1, full	1.57554
NM_019490	Vdp	Mus musculus vesicle docking protein (Vdp), mRNA.	1.57425
BC008228	Gprc5c	Mus musculus mRNA similar to RIKEN cDNA 2010003O02 gene (cDNA clone MGC:6786 IMAGE:2646597), complete cds.	1.57161
NM_033268	Actn2	Mus musculus actinin alpha 2 (Actn2), mRNA.	1.56917
BC052433	1300006C19Rik	Mus musculus RIKEN cDNA 1300006C19 gene, mRNA (cDNA clone MGC:64679 IMAGE:6837097), complete cds.	1.56754
NM_013560	Hspb1	Mus musculus heat shock protein 1 (Hspb1), mRNA.	1.56698
NM_172745	Tufm	Mus musculus Tu translation elongation factor, mitochondrial (Tufm), mRNA.	1.56696
NM_144941	BC019977	Mus musculus cDNA sequence BC019977 (BC019977), mRNA.	1.5621
NM_173430	Fkrp	Mus musculus fukutin related protein (Fkrp), mRNA.	1.55963
NM_029895	BC026657	Mus musculus cDNA sequence BC026657, mRNA (cDNA clone IMAGE:4988846), partial cds.	1.55849
NM_029068	Snx16	Mus musculus sorting nexin 16 (Snx16), mRNA.	1.55572
NM_133808	Hdlbp	Mus musculus high density lipoprotein (HDL) binding protein (Hdlbp), mRNA.	1.55505
NM_011127	Prrx1	Mus musculus paired related homeobox 1 (Prrx1), mRNA.	1.5549
NM_175114	2310001H13Rik	Mus musculus RIKEN cDNA 2310001H13 gene (2310001H13Rik), mRNA.	1.55313
NM_178929	Kazald1	Mus musculus Kazal-type serine protease inhibitor domain 1 (Kazald1), mRNA.	1.55227
BC048953	Zbtb20	Mus musculus, clone IMAGE:6484816, mRNA.	1.55179
NM_008536	Tm4sf1	Mus musculus transmembrane 4 superfamily member 1 (Tm4sf1), mRNA.	1.55112
BC034642	2610034M16Rik	Mus musculus RIKEN cDNA 2610034M16 gene, mRNA (cDNA clone MGC:38982 IMAGE:5363521), complete cds.	1.5501
NM_010473	Hrc	Mus musculus histidine rich calcium binding protein (Hrc), mRNA.	1.54917
NM_026838	Srpx2	Mus musculus sushi-repeat-containing protein, X-linked 2 (Srpx2), mRNA.	1.54836
NM_172992	Phtf2	Mus musculus putative homeodomain transcription factor 2 (Phtf2), mRNA.	1.54787
BC053418	2700089E24Rik	Mus musculus RIKEN cDNA 2700089E24 gene, mRNA (cDNA clone IMAGE:6586830), partial cds.	1.54772
NM_007505	Atp5a1	Mus musculus ATP synthase, H+ transporting, mitochondrial F1 complex, alpha subunit, isoform 1 (Atp5a1), mRNA.	1.54587
NM_010217	Ctgf	Mus musculus connective tissue growth factor (Ctgf), mRNA.	1.54043
NM_001001980	3732412D22Rik	synonym: mKIAA1102; go_function: zinc ion binding [goid 0008270] [evidence IEA]; go_function: metal ion binding [goid 0046872] [evidence IEA]; Mus musculus RIKEN cDNA 3732412D22 gene (3732412D22Rik), mRNA.	1.53811
NM_010179	Fath	Mus musculus fat tumor suppressor homolog (Drosophila), mRNA (cDNA clone IMAGE:4954893), partial cds.	1.53794
AK002747	Galnt14	Mus musculus adult male kidney cDNA, RIKEN full-length enriched library, clone:0610033M06 product:similar to CDNA FLJ12691 FIS,	1.53636
NM_008183	Gstm2	Mus musculus glutathione S-transferase, mu 2 (Gstm2), mRNA.	1.53284
NM_054085	Alpk3	Mus musculus expressed sequence AW319487 (AW319487), mRNA.	1.53194
NM_013649	Ryk	synonyms: Vik, ERK-3, AW536699; growth factor receptor; go_component: membrane [goid 0016020] [evidence IDA]; go_component: plasma membrane [goid 0005886] [evidence IDA]; go_component: membrane fraction [goid 0005624] [evidence IDA]; go_component: integral to membrane [goid 0016021] [evidence IEA]; go_function: ATP binding [goid 0005524] [evidence IEA]; go_function: kinase activity [goid 0016301]…	1.53095
NM_008047	Fstl1	Mus musculus follistatin-like 1 (Fstl1), mRNA.	1.53079
NM_009756	Bmp10	Mus musculus bone morphogenetic protein 10 (Bmp10), mRNA.	1.53019
NM_133666	Ndufv1	Mus musculus NADH dehydrogenase (ubiquinone) flavoprotein 1 (Ndufv1), mRNA.	1.52978
NM_008254	Hmgcl	Mus musculus 3-hydroxy-3-methylglutaryl-Coenzyme A lyase (Hmgcl), mRNA.	1.52868
NM_010365	Gtf2i	Mus musculus general transcription factor II I (Gtf2i), mRNA.	1.52584
NM_178603	Mrpl50	Mus musculus mitochondrial ribosomal protein L50 (Mrpl50), mRNA.	1.52564
NM_008914	Ppp3cb	Mus musculus 18-day embryo whole body cDNA, RIKEN full-length enriched library, clone:1110063J16 product:protein phosphatase 3,	1.52503
NM_134147	D930010J01Rik	Mus musculus RIKEN cDNA D930010J01 gene (D930010J01Rik), mRNA.	1.51966
NM_172490	D5Ertd135e	Mus musculus DNA segment, Chr 5, ERATO Doi 135, expressed (D5Ertd135e), mRNA.	1.51666
NM_133667	Pdk2	Mus musculus pyruvate dehydrogenase kinase, isoenzyme 2 (Pdk2), mRNA.	1.51416
AK129412	mKIAA1635	Mus musculus mRNA for mKIAA1635 protein.	1.50837
AK087302	Fer1l3	Mus musculus 0 day neonate lung cDNA, RIKEN full-length enriched library, clone:E030042N20 product:MYOFERLIN (FER-1 LIKE PROTEIN 3)	1.50653
NM_009905	Clk1	Mus musculus CDC-like kinase 1 (Clk1), mRNA.	1.50552
NM_145959	D15Ertd621e	Mus musculus DNA segment, Chr 15, ERATO Doi 621, expressed (D15Ertd621e), mRNA.	1.50512
NM_028007	D8Wsu49e	Mus musculus DNA segment, Chr 8, Wayne State University 49, expressed (D8Wsu49e), mRNA.	1.50218
NM_053088	Ifitm5	Mus musculus interferon induced transmembrane protein 5 (Ifitm5), mRNA.	1.49454
NM_007554	Bmp4	Mus musculus bone morphogenetic protein 4 (Bmp4), mRNA.	1.49109
NM_009984	Ctsl	Mus musculus cathepsin L (Ctsl), mRNA.	1.48724
NM_008448	Kif5b	Mus musculus kinesin family member 5B (Kif5b), mRNA.	1.48634
NM_178143	Prkaa2	synonyms: A830082D05, 2310008I11Rik; go_component: nucleus [goid 0005634] [evidence IDA]; go_function: ATP binding [goid 0005524] [evidence IEA]; go_function: kinase activity [goid 0016301] [evidence IEA]; go_function: nucleotide binding [goid 0000166] [evidence IEA]; go_function: transferase activity [goid 0016740] [evidence IEA]; go_function: AMP-activated protein kinase activity [goid 0004679]…	1.48273
NM_016772	Ech1	Mus musculus enoyl coenzyme A hydratase 1, peroxisomal (Ech1), mRNA.	1.47751
NM_025379	Cox7b	Mus musculus cytochrome c oxidase subunit VIIb (Cox7b), mRNA.	1.46976
NM_009415	Tpi1	Mus musculus triosephosphate isomerase 1 (Tpi1), mRNA.	1.46933
NM_145614	Dlat	Mus musculus dihydrolipoamide S-acetyltransferase (E2 component of pyruvate dehydrogenase complex) (Dlat), mRNA.	1.46004
XM_127854;18	Akap11	PREDICTED: Mus musculus A kinase (PRKA) anchor protein 11 (Akap11), mRNA.	1.45831
AK004185	D6Bwg1452e	Mus musculus 18-day embryo whole body cDNA, RIKEN full-length enriched library, clone:1110046I03 product:unknown EST, full insert	1.4497
NM_145569	Mat2a	Mus musculus methionine adenosyltransferase II, alpha (Mat2a), mRNA.	1.42115
NM_024217	Cklfsf3	Mus musculus chemokine-like factor super family 3 (Cklfsf3), mRNA.	1.41405
NM_177388	Slc41a2	Mus musculus solute carrier family 41, member 2 (Slc41a2), mRNA.	-4.51341
NM_147034	Olfr713	Mus musculus olfactory receptor 713 (Olfr713), mRNA.	-4.30184
NM_017388	Ear3	synonyms: mR3, Rnase3; eosinophil-associated ribonuclease 3; murine ribonuclease 3; ribonuclease, RNase A family 4; ribonuclease, RNase A family 3; go_function: nuclease activity [goid 0004518] [evidence IEA]; go_function: hydrolase activity [goid 0016787] [evidence IEA]; go_function: nucleic acid binding [goid 0003676] [evidence IEA]; go_function: endonuclease activity [goid 0004519] [evidence I…	-3.98274
NM_023372	Rpl38	Mus musculus ribosomal protein L38 (Rpl38), mRNA.	-3.77588
NM_175655	Hist1h4f	Mus musculus histone 1, H4f (Hist1h4f), mRNA.	-3.54445
NM_009696	Apoe	Mus musculus apolipoprotein E (Apoe), mRNA.	-3.49094
NM_182928	Adm2	Mus musculus adrenomedullin 2 (Adm2), mRNA.	-3.48666
NM_172879	4932412H11Rik	Mus musculus RIKEN cDNA 4932412H11 gene (4932412H11Rik), mRNA.	-3.47039
NM_053111	Ear6	Mus musculus eosinophil-associated, ribonuclease A family, member 6 (Ear6), mRNA.	-3.34647
NM_175652	Hist4h4	Mus musculus histone 4, H4 (Hist4h4), mRNA.	-3.3023
NM_008979	Ptpn22	Mus musculus protein tyrosine phosphatase, non-receptor type 8 (Ptpn8), mRNA.	-3.28158
NM_175654	Hist1h4d	Mus musculus histone 1, H4d (Hist1h4d), mRNA.	-3.13836
NM_007895	Ear1	Mus musculus eosinophil-associated, ribonuclease A family, member 1 (Ear1), mRNA.	-2.88636
NM_026651	Pomgnt1	synonyms: 0610016I07Rik, 4930467B06Rik; isoform 2 is encoded by transcript variant 2; O-mannosyl N-acetylglucosaminyltransferase; go_component: Golgi stack [goid 0005795] [evidence IEA]; go_component: Golgi membrane [goid 0000139] [evidence IEA]; go_component: integral to membrane [goid 0016021] [evidence IEA]; go_function: transferase activity [goid 0016740] [evidence IEA]; go_function: manganes…	-2.80682
NM_178211	Hist1h4k	Mus musculus histone 1, H4m (Hist1h4m)	-2.77419
NM_026552	Arpc4	Mus musculus actin related protein 2/3 complex, subunit 4 (Arpc4), mRNA.	-2.75422
AK019602	4930439D14Rik	Mus musculus adult male testis cDNA, RIKEN full-length enriched library, clone:4930439D14 product:unclassifiable, full insert	-2.73299
NM_178206	Hist1h3h	synonym: H3-291; go_component: nucleus [goid 0005634] [evidence IEA]; go_component: chromosome [goid 0005694] [evidence IEA]; go_component: nucleosome [goid 0000786] [evidence IEA]; go_function: DNA binding [goid 0003677] [evidence IEA]; go_process: nucleosome assembly [goid 0006334] [evidence IEA]; go_process: chromosome organization and biogenesis (sensu Eukaryota) [goid 0007001] [evidence IEA]…	-2.7323
NM_175020	1700020H15	Mus musculus hypothetical protein 1700020H15 (1700020H15), mRNA.	-2.73174
NM_024284	Hagh	Mus musculus hydroxyacyl glutathione hydrolase (Hagh), mRNA.	-2.68929
NM_008920	Prg2	Mus musculus proteoglycan 2, bone marrow (Prg2), mRNA.	-2.68049
BC004027	Herc1	Mus musculus hect (homologous to the E6-AP (UBE3A) carboxyl terminus) domain and RCC1 (CHC1)-like domain (RLD) 1, mRNA (cDNA	-2.61201
NM_007895	Ear2	Mus musculus eosinophil-associated, ribonuclease A family, member 2 (Ear2), mRNA.	-2.49943
NM_178759	Timd4	Mus musculus T-cell immunoglobulin and mucin domain containing 4 (Timd4), mRNA.	-2.44515
NM_009983	Ctsd	Mus musculus cathepsin D (Ctsd), mRNA.	-2.41426
NM_008160	Gpx1	Mus musculus glutathione peroxidase 1 (Gpx1), mRNA.	-2.40916
BC038158	Rnaseh2a	Mus musculus ribonuclease H2, large subunit, mRNA (cDNA clone MGC:48163 IMAGE:1493985), complete cds.	-2.39938
NM_008753	Oaz1	Mus musculus ornithine decarboxylase antizyme (Oaz1), mRNA.	-2.35905
NM_033596	Hist2h4	Mus musculus histone 2, H4 (Hist2h4), mRNA.	-2.30835
NM_147004	Olfr399	Mus musculus olfactory receptor 399 (Olfr399), mRNA.	-2.30505
AK021190	C330007P06Rik	Mus musculus ES cells cDNA, RIKEN full-length enriched library, clone:C330007P06 product:hypothetical protein, full insert	-2.25777
AK008240	Snrpf	Mus musculus adult male small intestine cDNA, RIKEN full-length enriched library, clone:2010013O18 product:SMALL NUCLEAR	-2.2358
NM_007946	Epx	Mus musculus eosinophil peroxidase (Epx), mRNA.	-2.22685
NM_147067	Olfr829	Mus musculus olfactory receptor 829 (Olfr829), mRNA.	-2.22611
NM_009078	Rpl19	Mus musculus ribosomal protein L19 (Rpl19), mRNA.	-2.21734
NM_172947	2600001B17Rik	Mus musculus RIKEN cDNA 2600001B17 gene (2600001B17Rik), mRNA.	-2.21477
NM_009281	Zfp143	Mus musculus zinc finger protein 143 (Zfp143), mRNA.	-2.20329
AK008151	B930042K01Rik	Mus musculus adult male small intestine cDNA, RIKEN full-length enriched library, clone:2010007L08 product:unclassifiable, full	-2.19045
NM_024233	Smfn	Mus musculus small fragment nuclease (Smfn), mRNA.	-2.19036
NM_009654	Alb1	Mus musculus albumin 1 (Alb1), mRNA.	-2.18313
NM_148944	Chrnb4	Mus musculus cholinergic receptor, nicotinic, beta polypeptide 4 (Chrnb4), mRNA.	-2.1717
NM_025368	1110007C05Rik	Mus musculus RIKEN cDNA 1110007C05 gene (1110007C05Rik), mRNA.	-2.12775
NM_008525	Alad	Mus musculus aminolevulinate, delta-, dehydratase (Alad), mRNA.	-2.12762
NM_018853	Rplp1	Mus musculus ribosomal protein, large, P1 (Rplp1), mRNA.	-2.09634
NR_001277	Rnu33	Mus musculus RNA, U33 small nucleolar (Rnu33) on chromosome 7.	-2.09001
NM_053112	Ear10	Mus musculus eosinophil-associated, ribonuclease A family, member 10 (Ear10), mRNA.	-2.08572
NM_011577	Tgfb1	Mus musculus transforming growth factor, beta 1 (Tgfb1), mRNA.	-2.08297
NM_023892	Icam4	Mus musculus intercellular adhesion molecule 4, Landsteiner-Wiener blood group (Icam4), mRNA.	-2.0682
NM_176954	4930565A21Rik	Mus musculus RIKEN cDNA 4930565A21 gene (4930565A21Rik), mRNA.	-2.06732
NM_007449	Ang2	Mus musculus angiogenin, ribonuclease A family, member 2 (Ang2), mRNA.	-2.05645
AK021136	C030040A15Rik	Mus musculus adult male corpus striatum cDNA, RIKEN full-length enriched library, clone:C030040A15 product:hypothetical protein,	-2.05635
NM_009775	Bzrp	Mus musculus benzodiazepine receptor, peripheral (Bzrp), mRNA.	-2.05221
NM_001001489	BC021785	Mus musculus cDNA sequence BC021785 (BC021785), mRNA.	-2.05001
NM_027292	Bzrpl1	Mus musculus benzodiazapine receptor, peripheral-like 1 (Bzrpl1), mRNA.	-2.04608
NM_029180	4930535B03Rik	Mus musculus RIKEN cDNA 4930535B03 gene (4930535B03Rik), mRNA.	-2.04172
NM_147218	Abca6	Mus musculus ATP-binding cassette, sub-family A (ABC1), member 6 (Abca6), mRNA.	-2.03749
NM_031181	Siglecl1	Mus musculus SIGLEC-like 1 (Siglecl1), mRNA.	-2.02976
NM_146670	Olfr815	Mus musculus olfactory receptor 815 (Olfr815), mRNA.	-2.02943
NM_009438	Rpl13a	Mus musculus ribosomal protein L13a (Rpl13a), mRNA.	-2.02902
NM_010239	Fth1	Mus musculus ferritin heavy chain 1 (Fth1), mRNA.	-2.02703
NM_008218	Hba-a1	Mus musculus hemoglobin alpha, adult chain 1 (Hba-a1), mRNA.	-2.02005
NM_009402	Pglyrp1	Mus musculus peptidoglycan recognition protein 1 (Pglyrp1), mRNA.	-2.01978
NM_181596	Retnlg	Mus musculus resistin like gamma (Retnlg), mRNA.	-2.01835
AK020983	B230119M05Rik	Mus musculus adult male corpora quadrigemina cDNA, RIKEN full-length enriched library, clone:B230119M05 product:unknown EST,	-2.0119
NM_026082	Dock7	Mus musculus dedicator of cytokinesis 7 (Dock7), mRNA.	-2.00653
NM_025974	Rpl14	Mus musculus ribosomal protein L14 (Rpl14), mRNA.	-2.00265
NM_134183	V1rc28	Mus musculus vomeronasal 1 receptor, C28 (V1rc28), mRNA.	-1.99857
AK021354	Jarid1a	Mus musculus 10 days lactation, adult female mammary gland cDNA, RIKEN full-length enriched library, clone:D730048M19	-1.99623
NM_199007	Sgol2	Mus musculus 18-day embryo whole body cDNA, RIKEN full-length enriched library, clone:1110007N04 product:unknown EST, full insert	-1.99372
NM_010394	H2-Q7	Mus musculus histocompatibility 2, Q region locus 7 (H2-Q7), mRNA.	-1.97617
NM_146587	Olfr1023	Mus musculus olfactory receptor 1023 (Olfr1023), mRNA.	-1.96866
NM_025618	Sri	Mus musculus sorcin (Sri), mRNA.	-1.95961
NM_178258	Il22ra2	Mus musculus interleukin 22 receptor, alpha 2 (Il22ra2), mRNA.	-1.95689
NM_015779	NE	Mus musculus neutrophil elastase (NE), mRNA.	-1.9565
NM_010732	Lrrn2	synonyms: NLRR-2, 5730406J09Rik; Mus musculus leucine rich repeat protein 2, neuronal (Lrrn2), mRNA.	-1.94948
NM_146318	Olfr765	synonym: MOR115-4; GA_x6K02T2PULF-10732607-10731678; olfactory receptor MOR115-4; go_component: integral to membrane [goid 0016021] [evidence ISS] [pmid 14611657]; go_function: receptor activity [goid 0004872] [evidence IEA]; go_function: olfactory receptor activity [goid 0004984] [evidence ISS] [pmid 14611657]; go_process: sensory perception of smell [goid 0007608] [evidence ISS] [pmid 14611657]…	-1.94713
NM_011434	Sod1	synonyms: Ipo1, SODC, Ipo-1, Sod-1, CuZnSOD, Cu/Zn-SOD, MGC107553, B430204E11Rik; Cu(2+)-Zn2+ superoxide dismutase; go_component: cytoplasm [goid 0005737] [evidence TAS]; go_component: mitochondrion [goid 0005739] [evidence IDA]; go_function: zinc ion binding [goid 0008270] [evidence IEA]; go_function: metal ion binding [goid 0046872] [evidence IEA]; go_function: copper ion binding [goid 0005507]…	-1.94708
NM_009387	Tk1	Mus musculus thymidine kinase 1 (Tk1), mRNA.	-1.94666
AK003962	1110029L17Rik	Mus musculus 18-day embryo whole body cDNA, RIKEN full-length enriched library, clone:1110029L17 product:unknown EST, full insert	-1.94377
NM_019474	Olfr156	Mus musculus olfactory receptor 156 (Olfr156), mRNA.	-1.94056
NM_007656	Kai1	Mus musculus kangai 1 (suppression of tumorigenicity 6, prostate) (Kai1), mRNA.	-1.9394
NM_145710	Obox6	Mus musculus oocyte specific homeobox 6 (Obox6), mRNA.	-1.93312
NM_134067	AW209491	Mus musculus expressed sequence AW209491 (AW209491), mRNA.	-1.92966
NM_029714	1700067C01Rik	Mus musculus adult male testis cDNA, RIKEN full-length enriched library, clone:1700067C01 product:hypothetical P-loop containing	-1.92805
NM_134210	V1rg9	Mus musculus vomeronasal 1 receptor, G9 (V1rg9), mRNA.	-1.92196
NM_172284	Ddx19b	Mus musculus RIKEN cDNA 2810457M08 gene (2810457M08Rik), mRNA.	-1.92104
NM_021288	Tyms	synonym: TS; go_function: transferase activity [goid 0016740] [evidence IEA]; go_function: methyltransferase activity [goid 0008168] [evidence IEA]; go_function: thymidylate synthase activity [goid 0004799] [evidence IEA]; go_process: dTMP biosynthesis [goid 0006231] [evidence IEA]; go_process: nucleotide biosynthesis [goid 0009165] [evidence IEA]; Mus musculus thymidylate synthase (Tyms), mRNA.	-1.9207
NM_009077	Rpl18	Mus musculus ribosomal protein L18 (Rpl18), mRNA.	-1.91781
NM_008669	Naga	Mus musculus N-acetyl galactosaminidase, alpha (Naga), mRNA.	-1.90487
NM_028317	2810030E01Rik	Mus musculus cDNA clone MGC:59463 IMAGE:6331376, complete cds.	-1.90388
NM_013486	Cd2	Mus musculus CD2 antigen (Cd2), mRNA.	-1.90381
NM_009682	Ap3s2	Mus musculus adaptor-related protein complex 3, sigma 2 subunit (Ap3s2), mRNA.	-1.89942
NM_019401	Nmi	Mus musculus N-myc (and STAT) interactor (Nmi), mRNA.	-1.89581
NM_007512	Atpif1	Mus musculus ATPase inhibitory factor 1 (Atpif1), mRNA.	-1.89452
NM_011085	Pik3r1	Mus musculus phosphatidylinositol 3-kinase, regulatory subunit, polypeptide 1 (p85 alpha) (Pik3r1), mRNA.	-1.88673
AK017980	5830438M01Rik	Mus musculus adult male thymus cDNA, RIKEN full-length enriched library, clone:5830438M01 product:unclassifiable, full insert	-1.88559
NM_170669	Syn1	synonyms: MGC107552, A630031B11Rik; go_component: ribosome [goid 0005840] [evidence IEA]; go_component: intracellular [goid 0005622] [evidence IEA]; go_component: ribonucleoprotein complex [goid 0030529] [evidence IEA]; go_function: structural constituent of ribosome [goid 0003735] [evidence IEA]; go_process: protein biosynthesis [goid 0006412] [evidence IEA]; Mus musculus ribosomal protein S15a …	-1.88037
NM_183086	Mrps10	Mus musculus mitochondrial ribosomal protein S10 (Mrps10), mRNA.	-1.87651
AK015048	4930402F11Rik	Mus musculus adult male testis cDNA, RIKEN full-length enriched library, clone:4930402F11 product:unclassifiable, full insert	-1.87628
AK007110	1700101O22Rik	Mus musculus adult male testis cDNA, RIKEN full-length enriched library, clone:1700101O22 product:unclassifiable, full insert	-1.87534
NM_009799	Car1	Mus musculus carbonic anhydrase 1 (Car1), mRNA.	-1.86595
NM_030609	Hist1h1a	Mus musculus histone 1, H1a (Hist1h1a), mRNA.	-1.85832
BC059079	Nedd10	Mus musculus neural precursor cell expressed, developmentally down-regulated gene 10, mRNA (cDNA clone IMAGE:6827030), partial	-1.85289
NM_019711	Rbms2	Mus musculus RNA binding motif, single stranded interacting protein 2 (Rbms2), mRNA.	-1.84708
NM_020034	Hist1h1b	Mus musculus histone 1, H1b (Hist1h1b), mRNA.	-1.84562
M31648	Tcrb-V13	Mouse T-cell receptor rearranged beta-chain mRNA V-J-C region, 3' end.	-1.84417
NM_010012	Cyp8b1	Mus musculus cytochrome P450, family 8, subfamily b, polypeptide 1 (Cyp8b1), mRNA.	-1.84345
NM_010653	Klrc2	synonym: NKG2C; go_function: receptor activity [goid 0004872] [evidence IEA]; Mus musculus killer cell lectin-like receptor subfamily C, member 2 (Klrc2), mRNA.; synonyms: NKG2A, NKG2B, CD159a; Mus musculus killer cell lectin-like receptor subfamily C, member 1 (Klrc1), mRNA.; synonym: Nkg2e; forms CD94/NKG2E heterodimer which is a receptor for the nonclassical major histocompatibility complex cl…	-1.84259
NM_198095	Bst2	Mus musculus bone marrow stromal cell antigen 2 (Bst2), mRNA.	-1.84257
NM_147048	Olfr652	Mus musculus olfactory receptor 652 (Olfr652), mRNA.	-1.83888
NM_013535	Grcc10	Mus musculus gene rich cluster, C10 gene (Grcc10), mRNA.	-1.83598
NM_025878	Mrps18b	Mus musculus mitochondrial ribosomal protein S18B (Mrps18b), mRNA.	-1.83327
NM_008339	Cd79b	Mus musculus CD79B antigen (Cd79b), mRNA.	-1.82839
NM_026632	Rpa3	Mus musculus replication protein A3 (Rpa3), mRNA.	-1.82456
NM_053149	Hemgn	Mus musculus hemogen (Hemgn), mRNA.	-1.82286
NM_011760	Zfp54	Mus musculus zinc finger protein 54 (Zfp54), mRNA.	-1.81963
NM_025963	Rps10	Mus musculus ribosomal protein S10 (Rps10), mRNA.	-1.81708
NM_016745	Atp2a3	Mus musculus ATPase, Ca++ transporting, ubiquitous (Atp2a3), mRNA.	-1.8167
AK016582	Hspca	Mus musculus adult male testis cDNA, RIKEN full-length enriched library, clone:4932703K07 product:unknown EST, full insert	-1.81651
NM_134103	Il1rap	Mus musculus interleukin 1 receptor accessory protein (Il1rap), mRNA.	-1.8145
NM_017370	Hp	Mus musculus haptoglobin (Hp), mRNA.	-1.81315
BC027537	2810418N01Rik	Mus musculus RIKEN cDNA 2810418N01 gene, mRNA (cDNA clone MGC:41228 IMAGE:3466154), complete cds.	-1.80927
NM_013675	Spnb1	Mus musculus spectrin beta 1 (Spnb1), mRNA.	-1.80727
NM_009084	Rpl37a	Mus musculus ribosomal protein L37a (Rpl37a), mRNA.	-1.80542
NM_146749	Olfr875	Mus musculus olfactory receptor 875 (Olfr875), mRNA.	-1.80251
NM_023209	Pbk	Mus musculus PDZ binding kinase (Pbk), mRNA.	-1.80174
NM_053196	Sfxn2	Mus musculus sideroflexin 2 (Sfxn2), mRNA.	-1.80022
NM_019865	Rpl36a	Mus musculus ribosomal protein L36a (Rpl36a), mRNA.	-1.79976
NM_024227	Mrpl28	Mus musculus mitochondrial ribosomal protein L28 (Mrpl28), nuclear gene encoding mitochondrial protein, mRNA.	-1.79867
NM_011269	Rhag	Mus musculus Rhesus blood group-associated A glycoprotein (Rhag), mRNA.	-1.79638
AK016575	4932701A20Rik	Mus musculus adult male testis cDNA, RIKEN full-length enriched library, clone:4932701A20 product:hypothetical Glycoside hydrolase	-1.79519
NM_011956	Nubp2	Mus musculus nucleotide binding protein 2 (Nubp2), mRNA.	-1.79321
NM_010494	Icam2	Mus musculus intercellular adhesion molecule 2 (Icam2), mRNA.	-1.79265
NM_016894	Ramp1	Mus musculus receptor (calcitonin) activity modifying protein 1 (Ramp1), mRNA.	-1.78537
BC048614	Ppp2r3a	Mus musculus RIKEN cDNA 4930526I15 gene, mRNA (cDNA clone IMAGE:6742539), partial cds.	-1.78517
BC056177	2700094K13Rik	Mus musculus cDNA clone MGC:67366 IMAGE:5683334, complete cds.	-1.78324
NM_010369	Gypa	Mus musculus glycophorin A (Gypa), mRNA.	-1.78222
NM_013698	Txk	Mus musculus TXK tyrosine kinase (Txk), mRNA.	-1.78163
AK032422	Grm5	Mus musculus adult male olfactory brain cDNA, RIKEN full-length enriched library, clone:6430542K11 product:METABOTROPIC GLUTAMATE	-1.78116
NM_080443	Asb7	Mus musculus ankyrin repeat and SOCS box-containing protein 7 (Asb7), mRNA.	-1.77698
NM_153583	Apg4d	Mus musculus APG4 (ATG4) autophagy-related homolog D (S. cerevisiae) (Apg4d), mRNA.	-1.77162
NM_026859	Maf1	Mus musculus MAF1 homolog (yeast) (Maf1), mRNA.	-1.76959
NM_010392	H2-Q2	Mus musculus histocompatibility 2, Q region locus 2 (H2-Q2), mRNA.	-1.7673
NM_146685	Olfr1433	Mus musculus olfactory receptor 1433 (Olfr1433), mRNA.	-1.76403
NM_027015	Rps27	Mus musculus ribosomal protein S27 (Rps27), mRNA.	-1.76362
NM_011799	Cdc6	Mus musculus cell division cycle 6 homolog (S. cerevisiae) (Cdc6), mRNA.	-1.76308
NM_175102	Sf3b5	Mus musculus splicing factor 3b, subunit 5 (Sf3b5), mRNA.	-1.76038
NM_008884	Pml	synonyms: Trim19, AI661194, 1200009E24Rik; isoform 1 is encoded by transcript variant 1; go_component: nucleus [goid 0005634] [evidence IDA]; go_component: PML body [goid 0016605] [evidence IDA]; go_component: intracellular [goid 0005622] [evidence IEA]; go_component: ubiquitin ligase complex [goid 0000151] [evidence IEA]; go_function: DNA binding [goid 0003677] [evidence IEA]; go_function: prote…	-1.75913
NM_007710	Ckm	Mus musculus creatine kinase, muscle (Ckm), mRNA.	-1.7566
NM_021336	Snrpa1	Mus musculus small nuclear ribonucleoprotein polypeptide A' (Snrpa1), mRNA.	-1.75583
NM_027453	Btf3l4	Mus musculus RIKEN cDNA 4632412E09 gene (4632412E09Rik), mRNA.	-1.75478
AF072777	Igh-V	Mus musculus 375.105 monoclonal anti-DNA IgM heavy chain variable region mRNA, partial cds.	-1.75309
NM_010819	Clec4d	Mus musculus C-type (calcium dependent, carbohydrate recognition domain) lectin, superfamily member 8 (Clecsf8), mRNA.	-1.75271
NM_177287	C030025P15Rik	Mus musculus RIKEN cDNA C030025P15 gene (C030025P15Rik), mRNA.	-1.75218
NM_146583	Olfr52	Mus musculus olfactory receptor 52 (Olfr52), mRNA.	-1.75094
NM_026862	Cd177	Mus musculus RIKEN cDNA 1190003K14 gene (1190003K14Rik), mRNA.	-1.74776
NM_009846	Cd24a	Mus musculus CD24a antigen (Cd24a), mRNA.	-1.74745
NM_012058	Srp9	Mus musculus signal recognition particle 9 (Srp9), mRNA.	-1.74672
NM_138676	Shkbp1	Mus musculus Sh3kbp1 binding protein 1 (Shkbp1), mRNA.	-1.74668
BC033309	Glycam1	synonym: mKIAA1429; Mus musculus RIKEN cDNA 1110037F02 gene, mRNA (cDNA clone MGC:30537 IMAGE:5024976), complete cds.; synonym: Sgp50; Sele ligand; GlyCAM 1; Glycosylation-dependent cell adhesion molecule 1; go_component: plasma membrane [goid 0005886] [evidence IEA]; go_function: protein binding [goid 0005515] [evidence IEA]; go_process: cell adhesion [goid 0007155] [evidence IEA]; Mus musculus …	-1.74635
NM_013562	Ifrd1	Mus musculus interferon-related developmental regulator 1 (Ifrd1), mRNA.	-1.74254
NM_178199	Hist1h2bl	Mus musculus histone 1, H2bb (Hist1h2bb)	-1.74219
NM_013549	Hist2h2aa1	Mus musculus histone 2, H2aa1 (Hist2h2aa1), mRNA.	-1.74151
NM_009178	St3gal4	Mus musculus sialyltransferase 4C (beta-galactoside alpha-2,3-sialytransferase) (Siat4c), mRNA.	-1.74015
NM_009080	Rpl26	Mus musculus ribosomal protein L26 (Rpl26), mRNA.	-1.74005
NM_024210	2310033P09Rik	Mus musculus RIKEN cDNA 2310033P09 gene (2310033P09Rik), mRNA.	-1.7395
NM_028798	2300002G24Rik	Mus musculus RIKEN cDNA 2300002G24 gene (2300002G24Rik), mRNA.	-1.73817
NM_021468	Unc13b	Mus musculus unc-13 homolog B (C. elegans) (Unc13b), mRNA.	-1.73587
NM_133236	Glcci1	Mus musculus glucocorticoid induced transcript 1 (Glcci1), mRNA.	-1.73457
L20315	Mpeg1	Mus musculus MPS1 gene and mRNA, 3'end.	-1.73006
NM_011013	Oprm1	Mus musculus opioid receptor, mu 1 (Oprm1), mRNA.	-1.72943
NM_144805	Tmem40	Mus musculus RIKEN cDNA 9030407H20 gene (9030407H20Rik), mRNA.	-1.72502
NM_026020	\rplp2	Mus musculus ribosomal protein, large P2 (Rplp2), mRNA.	-1.72435
NM_146903	Olfr870	synonyms: Olfr72, MOR141-1; olfactory receptor MOR141-1; GA_x6K02T2PVTD-13912679-13911744; go_component: integral to membrane [goid 0016021] [evidence ISS] [pmid 14611657]; go_function: receptor activity [goid 0004872] [evidence IEA]; go_function: olfactory receptor activity [goid 0004984] [evidence ISS] [pmid 14611657]; go_function: G-protein coupled receptor activity [goid 0004930] [evidence IE…	-1.72064
NM_013546	Hebp1	Mus musculus heme binding protein 1 (Hebp1), mRNA.	-1.7197
NM_146380	Olfr593	Mus musculus olfactory receptor 593 (Olfr593), mRNA.	-1.71628
NM_008151	GPCR01	synonyms: Gpcr01, Gpcr12, Gpcr20, Gpcr21; go_function: receptor activity [goid 0004872] [evidence IEA]; go_function: signal transducer activity [goid 0004871] [evidence IEA]; go_function: rhodopsin-like receptor activity [goid 0001584] [evidence IEA]; go_function: G-protein coupled receptor activity [goid 0004930] [evidence IEA]; go_function: G-protein coupled receptor activity, unknown ligand [g…	-1.71534
NM_139153	Centg3	Mus musculus centaurin, gamma 3 (Centg3), mRNA.	-1.7135
NM_025421	Acyp1	Mus musculus acylphosphatase 1, erythrocyte (common) type (Acyp1), mRNA.	-1.71302
BC026793	Polr3c	Mus musculus polymerase (RNA) III (DNA directed) polypeptide C, mRNA (cDNA clone MGC:25832 IMAGE:4168218), complete cds.	-1.71228
NM_057173	Lmo1	Mus musculus LIM domain only 1 (Lmo1), mRNA.	-1.71157
NM_019475	Olfr157	Mus musculus olfactory receptor 157 (Olfr157), mRNA.	-1.70632
NM_010564	Inha	Mus musculus inhibin alpha (Inha), mRNA.	-1.70449
NM_207705	Elmo2	Mus musculus engulfment and cell motility 2, ced-12 homolog (C. elegans) (Elmo2), transcript variant 3, mRNA.	-1.70426
NM_016750	H2afz	Mus musculus H2A histone family, member Z (H2afz), mRNA.	-1.70409
NM_147005	Olfr395	Mus musculus olfactory receptor 395 (Olfr395), mRNA.	-1.70021
NM_181582	Eif5a	Mus musculus eukaryotic translation initiation factor 5A (Eif5a), mRNA.	-1.69617
NM_008310	Htr1f	Mus musculus 5-hydroxytryptamine (serotonin) receptor 1F (Htr1f), mRNA.	-1.69479
BC023442	1110032O16Rik	Mus musculus RIKEN cDNA 1110032O16 gene, mRNA (cDNA clone MGC:32310 IMAGE:5026775), complete cds.	-1.69341
NM_028039	Esco2	Mus musculus RIKEN cDNA 2410004I17 gene (2410004I17Rik), mRNA.	-1.69309
NM_019436	Sit	Mus musculus SHP2 interacting transmembrane adaptor (Sit), mRNA.	-1.693
NM_020583	Isg20	Mus musculus interferon-stimulated protein (Isg20), mRNA.	-1.68872
NM_008038	Fpr-rs1	synonyms: Lxa4r, LXA4-R; go_component: integral to membrane [goid 0016021] [evidence IEA]; go_function: receptor activity [goid 0004872] [evidence IDA] [pmid 12218158]; go_function: signal transducer activity [goid 0004871] [evidence IEA]; go_function: rhodopsin-like receptor activity [goid 0001584] [evidence IEA]; go_function: N-formyl peptide receptor activity [goid 0004982] [evidence IEA]; go_…	-1.68862
NM_024478	Grpel1	Mus musculus GrpE-like 1, mitochondrial (Grpel1), mRNA.	-1.68856
NM_013580	Ldh3	Mus musculus lactate dehydrogenase 3, C chain, sperm specific (Ldh3), mRNA.	-1.68856
NM_146836	Olfr1132	Mus musculus olfactory receptor 1132 (Olfr1132), mRNA.	-1.68722
NM_009892	Chi3l3	Mus musculus chitinase 3-like 3 (Chi3l3), mRNA.	-1.6852
L37869	Tcrb	Mus musculus germline T-cell receptor beta-chain V8.2 (Tcrb) mRNA exons 1-2, 3' end of cds.	-1.68483
BC030497	Ddx17	Mus musculus, clone IMAGE:5400381, mRNA.	-1.68204
NM_011119	Pa2g4	Mus musculus proliferation-associated 2G4 (Pa2g4), mRNA.	-1.68142
NM_139140	Spats2	Mus musculus spermatogenesis associated, serine-rich 2 (Spats2), mRNA.	-1.68123
NM_011156	Prep	Mus musculus prolyl endopeptidase (Prep), mRNA.	-1.67955
NM_025283	Prei3	Mus musculus preimplantation protein 3 (Prei3), mRNA.	-1.67735
NM_008491	Lcn2	Mus musculus lipocalin 2 (Lcn2), mRNA.	-1.67522
NM_010215	Il4i1	Mus musculus interleukin 4 induced 1 (Il4i1), mRNA.	-1.67265
AK016005	4930540A11Rik	Mus musculus adult male testis cDNA, RIKEN full-length enriched library, clone:4930540A11 product:unclassifiable, full insert	-1.67114
NM_011128	Pnliprp2	Mus musculus pancreatic lipase-related protein 2 (Pnliprp2), mRNA.	-1.66929
NM_146767	Olfr1104	Mus musculus olfactory receptor 1104 (Olfr1104), mRNA.	-1.6692
AK054357	Rbm16	Mus musculus 2 days pregnant adult female ovary cDNA, RIKEN full-length enriched library, clone:E330019C16	-1.66748
NM_009653	Alas2	Mus musculus aminolevulinic acid synthase 2, erythroid (Alas2), mRNA.	-1.66711
NM_019761	Nxt1	Mus musculus NTF2-related export protein 1 (Nxt1), mRNA.	-1.66534
AF086602	Igk-V	Mus musculus immunoglobulin kappa chain variable region mRNA, partial cds.	-1.66533
NM_026373	D19Ertd144e	Mus musculus DNA segment, Chr 19, ERATO Doi 144, expressed (D19Ertd144e), mRNA.	-1.66384
NM_025317	Mrpl54	Mus musculus mitochondrial ribosomal protein L54 (Mrpl54), mRNA.	-1.66238
NM_175240	1700020B09Rik	Mus musculus RIKEN cDNA 1700020B09 gene (1700020B09Rik), mRNA.	-1.66223
NM_026418	Rgs10	Mus musculus regulator of G-protein signalling 10 (Rgs10), mRNA.	-1.6621
NM_023595	Dut	Mus musculus deoxyuridine triphosphatase (Dutp), mRNA.	-1.65891
NM_025277	Gng10	Mus musculus guanine nucleotide binding protein (G protein), gamma 10 (Gng10), mRNA.	-1.65498
NM_020504	Cldn13	Mus musculus claudin 13 (Cldn13), mRNA.	-1.65077
NM_010386	H2-DMa	Mus musculus histocompatibility 2, class II, locus DMa (H2-DMa), mRNA.	-1.65071
AK019923	Epb4.1	Mus musculus adult male pituitary gland cDNA, RIKEN full-length enriched library, clone:5330430I10 product:hypothetical protein,	-1.64846
NM_001001332	Stfa1	Mouse cysteine proteinase inhibitor (MS1) mRNA sequence.	-1.64838
NM_178697	Clca5	Mus musculus expressed sequence AI586120 (AI586120), mRNA.	-1.64547
NM_016806	Hnrpa2b1	Mus musculus heterogeneous nuclear ribonucleoprotein A2/B1 (Hnrpa2b1), transcript variant 1, mRNA.	-1.64376
NM_019422	Elovl1	Mus musculus elongation of very long chain fatty acids (FEN1/Elo2, SUR4/Elo3, yeast)-like 1 (Elovl1), mRNA.	-1.64247
NM_146572	Olfr1009	Mus musculus olfactory receptor 1009 (Olfr1009), mRNA.	-1.64138
NM_027665	Adam30	Mus musculus a disintegrin and metalloproteinase domain 30 (Adam30), mRNA.	-1.64103
NM_027222	2010001M09Rik	Mus musculus RIKEN cDNA 2010001M09 gene (2010001M09Rik), mRNA.	-1.64073
NM_013538	Cdca3	Mus musculus cell division cycle associated 3 (Cdca3), mRNA.	-1.64019
NM_007877	Drd3	Mus musculus dopamine receptor 3 (Drd3), mRNA.	-1.63839
NM_133216	Xpnpep1	Mus musculus X-prolyl aminopeptidase (aminopeptidase P) 1, soluble (Xpnpep1), mRNA.	-1.63685
NM_008848	Pira6	synonyms: 12M1, p91B, Pira10; isoform a is encoded by transcript variant 1; paired-Ig-like receptor A10; go_function: receptor activity [goid 0004872] [evidence IEA]; Mus musculus paired-Ig-like receptor A6 (Pira6), transcript variant 1, mRNA.; isoform b is encoded by transcript variant 2; Mus musculus paired-Ig-like receptor A6 (Pira6), transcript variant 2, mRNA.	-1.63483
NM_001003961	Dnmt3b	Mus musculus DNA methyltransferase 3B (Dnmt3b), transcript variant 3, mRNA.	-1.63274
NM_026552	Arpc4	synonyms: 20kDa, p20-Arc, AI327076, 5330419I20Rik; actin related protein 2/3 complex, subunit 4 (20 kDa); go_component: cytoskeleton [goid 0005856] [evidence IEA]; go_component: Arp2/3 protein complex [goid 0005885] [evidence TAS]; go_function: molecular function unknown [goid 0005554] [evidence ND]; go_process: actin filament polymerization [goid 0030041] [evidence IEA]; Mus musculus actin relat…	-1.63271
NM_138596	D13Wsu50e	Mus musculus DNA segment, Chr 13, Wayne State University 50, expressed (D13Wsu50e), mRNA.	-1.63214
AK021275	Tnik	Mus musculus adult male hippocampus cDNA, RIKEN full-length enriched library, clone:C630040K21 product:inferred: RIKEN cDNA	-1.63129
NM_019682	Dnclc1	Mus musculus dynein, cytoplasmic, light chain 1 (Dnclc1), mRNA.	-1.63048
NM_026785	Ube2c	Mus musculus ubiquitin-conjugating enzyme E2C (Ube2c), mRNA.	-1.62979
NM_019990	Stard10	Mus musculus START domain containing 10 (Stard10), mRNA.	-1.62899
NM_010745	Ly86	Mus musculus lymphocyte antigen 86 (Ly86), mRNA.	-1.62287
NM_177610	Duox2		-1.62129
NM_022014	Fn3k	Mus musculus fructosamine 3 kinase (Fn3k), mRNA.	-1.62064
NM_011563	Prdx2	Mus musculus peroxiredoxin 2 (Prdx2), mRNA.	-1.62028
NM_146650	Olfr1166	Mus musculus olfactory receptor 1166 (Olfr1166), mRNA.	-1.6195
NM_144783	Wt1	Mus musculus Wilms tumor homolog (Wt1), mRNA.	-1.61891
NM_181796	Gstp2	synonyms: Gst3, Gst-3, GSTpiA; Gst p-2; go_function: transferase activity [goid 0016740] [evidence IEA]; go_function: glutathione transferase activity [goid 0004364] [evidence IDA] [pmid 7982937]; go_process: glutathione metabolism [goid 0006749] [evidence IDA] [pmid 7982937]; Mus musculus glutathione S-transferase, pi 2 (Gstp2), mRNA.; synonym: GstpiB; Gst p-1; go_process: metabolism [goid 00081…	-1.61715
NM_027098	Mrpl30	Mus musculus mitochondrial ribosomal protein L30 (Mrpl30), mRNA.	-1.61663
NM_011418	Smarcb1	Mus musculus SWI/SNF related, matrix associated, actin dependent regulator of chromatin, subfamily b, member 1 (Smarcb1), mRNA.	-1.6152
NM_026446	Rgs19	Mus musculus regulator of G-protein signaling 19 (Rgs19), mRNA.	-1.61197
AK015331	4930438A08Rik	Mus musculus adult male testis cDNA, RIKEN full-length enriched library, clone:4930438A08 product:hypothetical FAD-linked	-1.60922
NM_146682	Olfr76	Mus musculus olfactory receptor 76 (Olfr76), mRNA.	-1.60572
NM_017371	Hpxn	Mus musculus hemopexin (Hpxn), mRNA.	-1.60536
NM_010983	Olfr2	Mus musculus olfactory receptor 2 (Olfr2), mRNA.	-1.60268
NM_026382	6530403A03Rik	Mus musculus RIKEN cDNA 6530403A03 gene (6530403A03Rik), mRNA.	-1.60241
NM_010235	Fosl1	Mus musculus fos-like antigen 1 (Fosl1), mRNA.	-1.60165
AK004447	1190002F15Rik	Mus musculus 18-day embryo whole body cDNA, RIKEN full-length enriched library, clone:1190002F15 product:hypothetical protein,	-1.6016
NM_011827	Hcst	Mus musculus hematopoietic cell signal transducer (Hcst), mRNA.	-1.60098
NM_011291	Rpl7	Mus musculus ribosomal protein L7 (Rpl7), mRNA.	-1.60036
NM_146308	Olfr1356	Mus musculus olfactory receptor 1356 (Olfr1356), mRNA.	-1.59732
NM_011793	Banf1	Mus musculus barrier to autointegration factor 1 (Banf1), mRNA.	-1.59705
NM_172577	Slc25a21	Mus musculus solute carrier family 25 (mitochondrial oxodicarboxylate carrier), member 21 (Slc25a21), mRNA.	-1.59664
BC018315	Igh-6	Mus musculus immunoglobulin heavy chain 6 (heavy chain of IgM), mRNA (cDNA clone MGC:18788 IMAGE:4189350), complete cds.	-1.59608
NM_019730	Nme3	Mus musculus expressed in non-metastatic cells 3 (Nme3), mRNA.	-1.59604
NM_016666	Aip	Mus musculus aryl-hydrocarbon receptor-interacting protein (Aip), mRNA.	-1.59445
NM_177090	D330022A01Rik	Mus musculus RIKEN cDNA D330022A01 gene (D330022A01Rik), mRNA.	-1.59338
NM_146265	Olfr1506	Mus musculus olfactory receptor 1506 (Olfr1506), mRNA.	-1.58965
NM_146649	Olfr1160	Mus musculus olfactory receptor 1160 (Olfr1160), mRNA.	-1.58825
NM_177564	BC022224	Mus musculus cDNA sequence BC022224 (BC022224), mRNA.	-1.5877
NM_029665	Ipo11	Mus musculus importin 11 (Ipo11), mRNA.	-1.58515
NM_009689	Birc5	Mus musculus baculoviral IAP repeat-containing 5 (Birc5), mRNA.	-1.58069
NM_007879	Drg1	Mus musculus developmentally regulated GTP binding protein 1 (Drg1), mRNA.	-1.58039
NM_178652	Supt3h	Mus musculus suppressor of Ty 3 homolog (S. cerevisiae) (Supt3h), mRNA.	-1.58025
NM_008162	Gpx4	Mus musculus glutathione peroxidase 4 (Gpx4), mRNA.	-1.57761
NM_146275	Olfr1402	Mus musculus olfactory receptor 1402 (Olfr1402), mRNA.	-1.57714
NM_025623	Nipsnap3a	Mus musculus nipsnap homolog 3A (C. elegans) (Nipsnap3a), mRNA.	-1.57709
NM_024444	Cyp4f18	Mus musculus cytochrome P450, family 4, subfamily f, polypeptide 18 (Cyp4f18), mRNA.	-1.57378
NM_145126	Chi3l4	Mus musculus chitinase 3-like 4 (Chi3l4), mRNA.	-1.57366
AK086142	Neb	Mus musculus 15 days embryo head cDNA, RIKEN full-length enriched library, clone:D930007P05 product:unclassifiable, full insert	-1.57048
NM_198094	Brd4	Mus musculus bromodomain containing 4 (Brd4), mRNA.	-1.5683
NM_030083	1500034E06Rik	Mus musculus adult male cerebellum cDNA, RIKEN full-length enriched library, clone:1500034E06 product:hypothetical Small nuclear	-1.5657
NM_146645	Olfr1158	Mus musculus olfactory receptor 1158 (Olfr1158), mRNA.	-1.56494
NM_146566	Olfr830	Mus musculus olfactory receptor 830 (Olfr830), mRNA.	-1.55542
NM_030082	Hist3h2ba	Mus musculus histone 3, H2ba (Hist3h2ba), mRNA.	-1.55447
BC059022	2310003C23Rik	Mus musculus RIKEN cDNA 2310003C23 gene, mRNA (cDNA clone MGC:69708 IMAGE:6415235), complete cds.	-1.55431
NM_009221	Snca	Mus musculus synuclein, alpha (Snca), mRNA.	-1.54853
AK014058	Ebf3	Mus musculus 13 days embryo head cDNA, RIKEN full-length enriched library, clone:3110018A08 product:unknown EST, full insert	-1.54015
NM_019731	Nme4	Mus musculus expressed in non-metastatic cells 4, protein (Nme4), mRNA.	-1.54
AK085591	Dusp4	Mus musculus 0 day neonate kidney cDNA, RIKEN full-length enriched library, clone:D630044N08 product:unclassifiable, full insert	-1.53887
NM_146874	Olfr900	Mus musculus olfactory receptor 900 (Olfr900), mRNA.	-1.53842
NM_181316	E130103I17Rik	Mus musculus RIKEN cDNA E130103I17 gene (E130103I17Rik), mRNA.	-1.52859
NM_013920	Hnf4g	Mus musculus hepatocyte nuclear factor 4, gamma (Hnf4g), mRNA.	-1.52587
NM_026278	Lrp2bp	Mus musculus RIKEN cDNA 2310006J04 gene (2310006J04Rik), mRNA.	-1.52521
NM_178045	Rassf4	Mus musculus Ras association (RalGDS/AF-6) domain family 4 (Rassf4), mRNA.	-1.52455
NM_013725	Rps11	Mus musculus ribosomal protein S11 (Rps11), mRNA.	-1.52096
NM_026585	D6Wsu116e	Mus musculus DNA segment, Chr 6, Wayne State University 116, expressed (D6Wsu116e), mRNA.	-1.51924
NM_027136	Ovca2	synonyms: 9030414M07Rik, RP23-143A14.5; ortholog of human candidate tumor suppressor in ovarian cancer 2 OVCA2; Mus musculus candidate tumor suppressor OVCA2 (Ovca2), mRNA.; synonyms: Ovca1, Dph2l1, AW551873, 2310011M22Rik, 4930488F09Rik; DPH2-like 1 (S. cerevisiae); go_process: cell proliferation [goid 0008283] [evidence IMP] [pmid 14744934]; Mus musculus DPH1 homolog (S. cerevisiae) (Dph1), mRN…	-1.51846
NM_146417	Olfr877	Mus musculus olfactory receptor 877 (Olfr877), mRNA.	-1.51738
NM_018730	Rpl36	Mus musculus ribosomal protein L36 (Rpl36), mRNA.	-1.51386
NM_033564	Mpv17l	Mus musculus Mpv17 transgene, kidney disease mutant-like (Mpv17l), mRNA.	-1.5103
AK015551	4930471G24Rik	Mus musculus adult male testis cDNA, RIKEN full-length enriched library, clone:4930471G24 product:unknown EST, full insert	-1.50738
NM_023203	2410015N17Rik	Mus musculus RIKEN cDNA 2410015N17 gene (2410015N17Rik), mRNA.	-1.50591
NM_023220	2010106G01Rik	Mus musculus RIKEN cDNA 2010106G01 gene (2010106G01Rik), mRNA.	-1.49587
NM_145413	C530043G21Rik	Mus musculus RIKEN cDNA C530043G21 gene (C530043G21Rik), mRNA.	-1.49337
NM_027733	5133400G04Rik	Mus musculus RIKEN cDNA 5133400G04 gene (5133400G04Rik), mRNA.	-1.49125
AF351196	Dscaml1	Mus musculus clone cDSL-5 Down syndrome cell adhesion molecule-like protein (Dscaml1) mRNA, partial cds.	-1.48943
NM_025491	Susd3	Mus musculus RIKEN cDNA 1700017I11 gene (1700017I11Rik), mRNA.	-1.48679
NM_018864	Impa1	Mus musculus inositol (myo)-1(or 4)-monophosphatase 1 (Impa1), mRNA.	-1.47665
NM_177713	9830130M13	Mus musculus hypothetical protein 9830130M13 (9830130M13), mRNA.	-1.46822
NM_145538	AI840826	Mus musculus ubiquitin-conjugating enzyme variant Kua (Kua), mRNA.	-1.46457
NM_013700	Usp5	Mus musculus ubiquitin specific protease 5 (isopeptidase T) (Usp5), mRNA.	-1.46295
NM_153571	AW049829	Mus musculus expressed sequence AW049829 (AW049829), mRNA.	-1.45137
NM_008190	Guca2a	Mus musculus guanylate cyclase activator 2a (guanylin) (Guca2a), mRNA.	-1.44582
NM_009193	Slbp	Mus musculus stem-loop binding protein (Slbp), mRNA.	-1.44269
AK045510	Lphn3	Mus musculus adult male corpora quadrigemina cDNA, RIKEN full-length enriched library, clone:B230207O18 product:unknown EST,	-1.43631
NM_013699	Ubp1	Mus musculus upstream binding protein 1 (Ubp1), mRNA.	-1.43449
NM_001002764	AI317223	synonyms: MGC7717, AU041178, RP23-143A14.6; go_component: nucleus [goid 0005634] [evidence IEA]; go_component: chromosome [goid 0005694] [evidence IEA]; go_component: chromosome, telomeric region [goid 0000781] [evidence IEA]; go_function: binding [goid 0005488] [evidence IEA]; go_function: DNA binding [goid 0003677] [evidence IEA]; go_process: telomere maintenance [goid 0000723] [evidence IEA]; …	-1.42134
NM_145546	Gtf2b	Mus musculus general transcription factor IIB (Gtf2b), mRNA.	-1.41926
BC025468	3230401M21Rik	Mus musculus RIKEN cDNA 3230401M21 gene, mRNA (cDNA clone IMAGE:5351883), partial cds.	-1.39895

## Sheet: 8h after loading WT
Fold change of differentially expressed genes in WT mice at 8h after
loading compared with their non-loaded contra-lateral controls
GenBank	Symbol	Description	Fold
NM_153138	Waspip	Mus musculus Wiskott-Aldrich syndrome protein interacting protein (Waspip), mRNA.	51.6531
NM_173415	Nyx	Mus musculus nyctalopin (Nyx), mRNA.	24.6053
NM_027563	Krt1-4	Mus musculus keratin complex 1, acidic, gene 4 (Krt1-4), mRNA.	23.4758
AK009638	Rnf3	Mus musculus adult male tongue cDNA, RIKEN full-length enriched library, clone:2310035N15	9.29594
NM_201255	Krt1-9	Mus musculus keratin complex 1, acidic, gene 9 (Krt1-9), mRNA.	7.97269
NM_080471	Ankrd6	Mus musculus ankyrin repeat domain 6 (Ankrd6), mRNA.	6.48435
NM_133771	0610016J10Rik	Mus musculus RIKEN cDNA 0610016J10 gene (0610016J10Rik), mRNA.	6.33626
NM_145465	Stk24	Mus musculus serine/threonine kinase 24 (STE20 homolog, yeast) (Stk24), mRNA.	3.56547
NM_029444	Six6os1	Mus musculus RIKEN cDNA 4930447C04 gene (4930447C04Rik), mRNA.	3.21139
NM_021400	Prg4	Mus musculus proteoglycan 4 (megakaryocyte stimulating factor, articular superficial zone protein) (Prg4), mRNA.	3.04515
NM_024250	Phf10	Mus musculus PHD finger protein 10 (Phf10), mRNA.	2.95782
NM_181586	Sirt6	Mus musculus sirtuin 6	2.76256
NM_181587	6530404N21Rik	Mus musculus RIKEN cDNA 6530404N21 gene (6530404N21Rik), mRNA.	2.60673
NM_133362	Erdr1	Mus musculus erythroid differentiation regulator 1 (Erdr1), mRNA.	2.52052
NR_001570	Xist	synonym: A430022B11; Mus musculus inactive X specific transcripts (Xist) on chromosome X.	2.40857
BC007161	A630082K20Rik	Mus musculus RIKEN cDNA A630082K20 gene, mRNA (cDNA clone IMAGE:3488682), partial cds.	2.40832
NM_007902	Edn2	Mus musculus endothelin 2 (Edn2), mRNA.	2.307
NM_010570	Irs1	Mus musculus insulin receptor substrate 1 (Irs1), mRNA.	2.28296
NM_175426	9530043G02Rik	Mus musculus RIKEN cDNA 9530043G02 gene (9530043G02Rik), mRNA.	2.25848
BC042511	Mast4	Mus musculus RIKEN cDNA 4930420O11 gene, mRNA (cDNA clone IMAGE:4018414), partial cds.	2.19585
NM_026360	Ddx47	Mus musculus DEAD (Asp-Glu-Ala-Asp) box polypeptide 47 (Ddx47), mRNA.	2.13182
AK021073	Pspc1	Mus musculus adult male corpus striatum cDNA, RIKEN full-length enriched library, clone:C030013D06	2.12795
NM_009445	Ttk	Mus musculus Ttk protein kinase (Ttk), mRNA.	2.11486
AK031714	Catns	Mus musculus 13 days embryo male testis cDNA, RIKEN full-length enriched library, clone:6030495M12	2.0954
AK020706	Atbf1	Mus musculus adult male hypothalamus cDNA, RIKEN full-length enriched library, clone:A230102L03 product:unknown EST, full insert	2.07829
AK010853	2810407L07Rik	Mus musculus 13 days embryo liver cDNA, RIKEN full-length enriched library, clone:2500002G23 product:similar to ZINC FINGER PROTEIN 4	2.0663
BC048655	1700025M24Rik	Mus musculus, clone IMAGE:6773119, mRNA.	2.0541
NM_145463	Tmem46	Mus musculus RIKEN cDNA 9430059P22 gene (9430059P22Rik), mRNA.	2.02705
NM_008982	Ptprj	Mus musculus protein tyrosine phosphatase, receptor type, J (Ptprj), mRNA.	2.01414
NM_153459	Dusp7	Mus musculus dual specificity phosphatase 7 (Dusp7), mRNA.	1.99236
NM_133649	Slc12a6	Mus musculus solute carrier family 12, member 6 (Slc12a6), transcript variant 1, mRNA.	1.99133
AK020223	4930429A22Rik	Mus musculus 15 days embryo male testis cDNA, RIKEN full-length enriched library, clone:8030493P09 product:unclassifiable, full	1.98273
NM_173397;8	D930001I22Rik	Mus musculus RIKEN cDNA D930001I22 gene (D930001I22Rik), mRNA.	1.97847
NM_025984	Sprrl3	Mus musculus small proline rich-like 3 (Sprrl3), mRNA.	1.97756
AK014551	4930467M19Rik	Mus musculus 0 day neonate skin cDNA, RIKEN full-length enriched library, clone:4632404N19	1.97093
AK019948	5430434F05Rik	Mus musculus 6 days neonate head cDNA, RIKEN full-length enriched library, clone:5430434F05	1.96317
AK016155	4930557A04Rik	Mus musculus adult male testis cDNA, RIKEN full-length enriched library, clone:4930557A04	1.95055
NM_177287	C030025P15Rik	Mus musculus RIKEN cDNA C030025P15 gene (C030025P15Rik), mRNA.	1.94997
AK021054	C030007H22Rik	Mus musculus adult male corpus striatum cDNA, RIKEN full-length enriched library, clone:C030007H22 product:unclassifiable, full	1.93086
NM_145596	BC031407	Mus musculus cDNA sequence BC031407 (BC031407), mRNA.	1.92216
AK005750	1700008A07Rik	Mus musculus adult male testis cDNA, RIKEN full-length enriched library, clone:1700008A07 product:unclassifiable, full insert	1.91537
BC048080	Dnmt3a	Mus musculus RIKEN cDNA 4833432E10 gene, mRNA (cDNA clone IMAGE:6308949), partial cds.	1.90508
NM_172423	4930580F03Rik	Mus musculus RIKEN cDNA 4930580F03 gene (4930580F03Rik), mRNA.	1.90344
NM_172740	B230312I18Rik	Mus musculus RIKEN cDNA B230312I18 gene (B230312I18Rik), mRNA.	1.90325
NM_178768	C230095G01Rik	Mus musculus RIKEN cDNA C230095G01 gene (C230095G01Rik), mRNA.	1.88427
NM_011900	Mpdu1	Mus musculus mannose-P-dolichol utilization defect 1 (Mpdu1), mRNA.	1.87458
NM_146586	Olfr1018	Mus musculus olfactory receptor 1018 (Olfr1018), mRNA.	1.86722
NM_011243	Rarb	Mus musculus retinoic acid receptor, beta (Rarb), mRNA.	1.86123
NM_178218	Hist3h2a	Mus musculus histone 3, H2a (Hist3h2a), mRNA.	1.85626
NM_146321	Olfr186	Mus musculus olfactory receptor 186 (Olfr186), mRNA.	1.85353
NM_027900	1300003K24Rik	Mus musculus RIKEN cDNA 1300003K24 gene (1300003K24Rik), mRNA.	1.85341
NM_010349	Grik2	Mus musculus glutamate receptor, ionotropic, kainate 2 (beta 2) (Grik2), mRNA.	1.84763
AK003858	1110020G09Rik	Mus musculus 18-day embryo whole body cDNA, RIKEN full-length enriched library, clone:1110020G09	1.84318
NM_201373	Trim56	Mus musculus tripartite motif-containing 56 (Trim56), mRNA.	1.83026
NM_010945	Nsmaf	Mus musculus neutral sphingomyelinase (N-SMase) activation associated factor (Nsmaf), mRNA.	1.82609
NM_181582	Eif5a	Mus musculus eukaryotic translation initiation factor 5A (Eif5a), mRNA.	1.82188
NM_030266	Inpp4a	Mus musculus inositol polyphosphate-4-phosphatase, type I (Inpp4a), mRNA.	1.82033
NM_146958	Olfr171	Mus musculus olfactory receptor 171 (Olfr171), mRNA.;	1.81548
NM_145700	Ccrl1	Mus musculus chemokine (C-C motif) receptor-like 1 (Ccrl1), mRNA.	1.81499
NM_026644	Agpat4	Mus musculus 1-acylglycerol-3-phosphate O-acyltransferase 1 (lysophosphatidic acid acyltransferase, delta) (Agpat4), mRNA.	1.81107
NM_144883	5430407P10Rik	Mus musculus RIKEN cDNA 5430407P10 gene (5430407P10Rik), mRNA.	1.8104
NM_009896	Socs1	Mus musculus suppressor of cytokine signaling 1 (Socs1), mRNA.	1.80862
NM_027521	6330406L22Rik	Mus musculus RIKEN cDNA 6330406L22 gene (6330406L22Rik), mRNA.	1.80735
NM_172756	Ankrd41	Mus musculus RIKEN cDNA 8430438L13 gene (8430438L13Rik), mRNA.	1.80652
AK008992	2600014C01Rik	Mus musculus adult male stomach cDNA, RIKEN full-length enriched library, clone:2210420P05 product:unclassifiable, full insert	1.80324
NM_138680	Luc7l2	Mus musculus LUC7-like 2 (S. cerevisiae) (Luc7l2), mRNA.	1.80141
AK003824	1110019K23Rik	Mus musculus 18-day embryo whole body cDNA, RIKEN full-length enriched library, clone:1110019K23	1.80074
AK017236	5330406M23Rik	Mus musculus adult male pituitary gland cDNA, RIKEN full-length enriched library, clone:5330406M23	1.79852
NM_153129	Pacs1	Mus musculus phosphofurin acidic cluster sorting protein 1 (Pacs1), mRNA.	1.79793
NM_009743	Bcl2l1	Mus musculus Bcl2-like 1 (Bcl2l1), mRNA.	1.79071
NM_153559	Qscn6l1	Mus musculus quiescin Q6-like 1 (Qscn6l1), mRNA.	1.78369
NM_146392	Olfr720	Mus musculus olfactory receptor 720 (Olfr720), mRNA.	1.78066
BC023453	Rapgef1	Mus musculus cDNA clone IMAGE:5036507, partial cds.	1.78001
AK003907	1110021P09Rik	Mus musculus 18-day embryo whole body cDNA, RIKEN full-length enriched library, clone:1110021P09	1.7798
BC055308	2310044D20Rik	Mus musculus cDNA sequence BC055308, mRNA (cDNA clone IMAGE:6493006), partial cds.	1.76325
AK016621	4933402J15Rik	Mus musculus adult male testis cDNA, RIKEN full-length enriched library, clone:4933402J15	1.75723
AK046552	D230004J03Rik	Mus musculus 4 days neonate male adipose cDNA, RIKEN full-length enriched library, clone:B430006D22	1.75655
AK007628	A630007B06Rik	Mus musculus 10 day old male pancreas cDNA, RIKEN full-length enriched library, clone:1810028B20	1.75344
NM_177310	E430012M05Rik	Mus musculus RIKEN cDNA E430012M05 gene (E430012M05Rik), mRNA.	1.75334
AK021036	Gria3	Mus musculus adult male corpus striatum cDNA, RIKEN full-length enriched library, clone:C030001C17	1.75022
NM_010069	Doc2a	Mus musculus double C2, alpha (Doc2a), mRNA.	1.74807
NM_020279	Ccl28	Mus musculus chemokine (C-C motif) ligand 28 (Ccl28), mRNA.	1.74633
NM_012026	Rgnef	Mus musculus Rho-guanine nucleotide exchange factor (Rgnef), mRNA.	1.74389
NM_024454	Rab21	Mus musculus RAB21, member RAS oncogene family (Rab21), mRNA.	1.74192
NM_146294	Olfr1167	Mus musculus olfactory receptor 1167 (Olfr1167), mRNA.	1.7419
NM_026954	Tusc1	synonyms: TSG-9, 2200001D17Rik; Mus musculus tumor suppressor candidate 1 (Tusc1), mRNA.	1.74058
AK012016	2610312F20Rik	Mus musculus 10 days embryo whole body cDNA, RIKEN full-length enriched library, clone:2610312F20	1.72948
AK020559	9530015I06Rik	Mus musculus adult male urinary bladder cDNA, RIKEN full-length enriched library, clone:9530015I06	1.72784
NM_011952	Mapk3	Mus musculus mitogen activated protein kinase 3 (Mapk3), mRNA.	1.72614
NM_146363	Olfr731	Mus musculus olfactory receptor 731 (Olfr731), mRNA.	1.72515
NM_010504	Ifna4	Mus musculus interferon alpha family, gene 4 (Ifna4), mRNA.	1.72394
BC058108	Rai16	Mus musculus retinoic acid induced 16, mRNA (cDNA clone IMAGE:6826518), partial cds	1.72349
NM_012010	Eif2s3x	Mus musculus eukaryotic translation initiation factor 2, subunit 3, structural gene X-linked (Eif2s3x), mRNA.	1.71603
BC030497	Ddx17	Mus musculus, clone IMAGE:5400381, mRNA.	1.71572
NM_007884	Dspg3	Mus musculus dermatan sulphate proteoglycan 3 (Dspg3), mRNA.	1.70626
NM_030054	Mscp	Mus musculus solute carrier family 25, member 37 (Slc25a37), transcript variant 1, mRNA.	1.70578
NM_172261	Ppp1r9b	Mus musculus protein phosphatase 1, regulatory subunit 9B (Ppp1r9b), mRNA.	1.70575
AK020023	5830471E12Rik	Mus musculus adult male thymus cDNA, RIKEN full-length enriched library, clone:5830471E12	1.70447
NM_028218	2210409E12Rik	Mus musculus RIKEN cDNA 2210409E12 gene (2210409E12Rik), mRNA.	1.7033
NM_013457	Add1	Mus musculus adducin 1 (alpha) (Add1), mRNA.	1.70231
NM_177709	Tusc5	Mus musculus tumor suppressor candidate 5 (Tusc5), mRNA.	1.7011
BC046469	Frmpd1	Mus musculus FERM and PDZ domain containing 1, mRNA (cDNA clone IMAGE:5357039), partial cds.	1.70047
NM_009195	Slc12a4	Mus musculus solute carrier family 12, member 4 (Slc12a4), mRNA.	1.69493
NM_010613	Khsrp	synonyms: KSRP, 6330409F21Rik; Mus musculus KH-type splicing regulatory protein (Khsrp), mRNA.	1.69208
BC047206	Stx16	Mus musculus, clone IMAGE:5366316, mRNA.	1.69065
NM_146899	Olfr1219	Mus musculus olfactory receptor 1217 (Olfr1217), mRNA.	1.68678
AK008796	Abi1	Mus musculus adult male stomach cDNA, RIKEN full-length enriched library, clone:2210402A03 product:unknown EST, full insert	1.67872
NM_011819	Gdf15	Mus musculus growth differentiation factor 15 (Gdf15), mRNA.	1.6724
NM_028339	Txndc1	Mus musculus thioredoxin domain containing 1 (Txndc1), mRNA.	1.67217
AK003597	Kbtbd7	Mus musculus 18-day embryo whole body cDNA, RIKEN full-length enriched library, clone:1110008P08 product:unknown EST, full insert	1.66924
NM_138303	Yipf2	Mus musculus RIKEN cDNA 1300010K09 gene (1300010K09Rik), mRNA.	1.6666
NM_145981	Phyhip	Mus musculus phytanoyl-CoA hydroxylase interacting protein (Phyhip), mRNA.	1.6665
S73846	gene 17	gene 17=olfactory receptor {5' region} [Mus musculus=mice, ssp. domesticus, C57BL/6, mRNA Partial, 281 nt].	1.6623
NM_021531	Carm1	Mus musculus coactivator-associated arginine methyltransferase 1 (Carm1), mRNA.	1.65907
NM_175547	D230007K08Rik	Mus musculus RIKEN cDNA D230007K08 gene (D230007K08Rik), mRNA.	1.65773
AK016707	Bclaf1	Mus musculus adult male testis cDNA, RIKEN full-length enriched library, clone:4933406P04	1.65661
NM_207527	4930504O13Rik	synonym: Gm524; Mus musculus RIKEN cDNA 4930504O13 gene (4930504O13Rik), mRNA.	1.65383
NM_021493	Arhgap23	Mus musculus RIKEN cDNA 4933428G20 gene (4933428G20Rik), mRNA.	1.65341
NM_008365	Il18r1	Mus musculus interleukin 18 receptor 1 (Il18r1), mRNA.	1.65248
NM_145457	Paip1	Mus musculus polyadenylate binding protein-interacting protein 1 (Paip1), mRNA.	1.64313
NM_146673	Olfr823	sMus musculus olfactory receptor 823 (Olfr823), mRNA.	1.6422
NM_029532	6330548G22Rik	Mus musculus RIKEN cDNA 6330548G22 gene (6330548G22Rik), mRNA.	1.63965
BC026208	Gats	Mus musculus opposite strand transcription unit to Stag3, mRNA (cDNA clone IMAGE:1344619), complete cds.	1.63494
NM_172746	C86302	Mus musculus expressed sequence C86302 (C86302), mRNA.	1.63135
NM_145158	Emilin2	Mus musculus elastin microfibril interfacer 2 (Emilin2), mRNA.	1.63089
NM_172852	Serpinb13	Mus musculus serine (or cysteine) proteinase inhibitor, clade B (ovalbumin), member 13 (Serpinb13), mRNA.	1.6299
NM_146646	Olfr152	Mus musculus olfactory receptor 152 (Olfr152), mRNA.	1.62893
NM_009697	Nr2f2	Mus musculus nuclear receptor subfamily 2, group F, member 2 (Nr2f2), mRNA.	1.62873
NM_007803	Cttn	Mus musculus cortactin (Cttn), mRNA.	1.62736
AK015661	4930500G05Rik	Mus musculus adult male testis cDNA, RIKEN full-length enriched library, clone:4930500G05	1.62592
BC024640	2010003J03Rik	Mus musculus RIKEN cDNA 2010003J03 gene, mRNA (cDNA clone MGC:28430 IMAGE:4038046), complete cds.	1.62289
NM_198100	Tbkbp1	Mus musculus RIKEN cDNA 3110043L15 gene (3110043L15Rik), mRNA.	1.62193
NM_001005507	9430023P16Rik	synonyms: MGC91209, mKIAA0250; Mus musculus RIKEN cDNA 9430023P16 gene (9430023P16Rik), mRNA.	1.6212
AK015151	Wt1	Mus musculus adult male testis cDNA, RIKEN full-length enriched library, clone:4930415N12	1.62073
NM_053199	Igsf4b	Mus musculus immunoglobulin superfamily, member 4B (Igsf4b), mRNA.	1.61793
NM_008626	Mrc2	Mus musculus mannose receptor, C type 2 (Mrc2), mRNA.	1.61406
NM_008804	Pde9a	Mus musculus phosphodiesterase 9A (Pde9a), mRNA.	1.61388
NM_009006	Map4k2	Mus musculus mitogen activated protein kinase kinase kinase kinase 2 (Map4k2), mRNA.	1.61304
NM_008512	Lrp1	Mus musculus low density lipoprotein receptor-related protein 1 (Lrp1), mRNA.	1.60405
AK018915	1700089I07Rik	Mus musculus adult male testis cDNA, RIKEN full-length enriched library, clone:1700089I07 product:unclassifiable, full insert	1.60287
AK018000	St6gal1	Mus musculus adult male thymus cDNA, RIKEN full-length enriched library, clone:5830449F15	1.59805
AK078307	AI853688	Mus musculus adult male olfactory brain cDNA, RIKEN full-length enriched library, clone:6430590A07	1.59537
NM_025402	1110031I02Rik	Mus musculus RIKEN cDNA 1110031I02 gene (1110031I02Rik), mRNA.	1.59167
NM_145420	Ube2d1	Mus musculus ubiquitin-conjugating enzyme E2D 1, UBC4/5 homolog (yeast) (Ube2d1), mRNA.	1.58717
NM_013786	Hsd17b9	Mus musculus hydroxysteroid (17-beta) dehydrogenase 9 (Hsd17b9), mRNA.	1.58441
NM_012005	Crsp2	Mus musculus cofactor required for Sp1 transcriptional activation, subunit 2 (Crsp2), mRNA.	1.58391
NM_011777	Zyx	Mus musculus zyxin (Zyx), mRNA.	1.57732
NM_145223	Alms1	Mus musculus Alstrom syndrome 1 homolog (human) (Alms1), mRNA.	1.57463
AK122240	mKIAA0300	Mus musculus mRNA for mKIAA0300 protein.	1.57278
NM_027882	Cic	Mus musculus capicua homolog (Drosophila) (Cic), mRNA.	1.57231
NM_026321	2310044D20Rik	Mus musculus RIKEN cDNA 2310044D20 gene (2310044D20Rik), mRNA.	1.56834
NM_025534	2310043N13Rik	Mus musculus RIKEN cDNA 2310043N13 gene (2310043N13Rik), mRNA.	1.56797
NM_011750	Zfp162	Mus musculus zinc finger protein 162 (Zfp162), mRNA.	1.56709
NM_194064	Nanos2	Mus musculus nanos homolog 2 (Drosophila) (Nanos2), mRNA.	1.56334
NM_007602	Capn5	Mus musculus calpain 5 (Capn5), mRNA.	1.56334
NM_033072	D10Wsu93e	Mus musculus DNA segment, Chr 10, Wayne State University 93, expressed (D10Wsu93e), mRNA.	1.56128
NM_011656	Tuft1	Mus musculus tuftelin 1 (Tuft1), mRNA.	1.56072
NM_177827	9530053H22	Mus musculus hypothetical protein 9530053H22 (9530053H22), mRNA.	1.55851
NM_010816	Morc	Mus musculus microrchidia (Morc), mRNA.	1.55839
NM_146071	Muc20	Mus musculus mucin 20 (Muc20), mRNA.	1.55805
NM_177733	E2f2	Mus musculus E2F transcription factor 2 (E2f2), mRNA.	1.55768
AK018512	Gnaq	Mus musculus adult male colon cDNA, RIKEN full-length enriched library, clone:9030417F11 product:unknown EST, full insert	1.55361
AK037033	Duox1	Mus musculus adult female vagina cDNA, RIKEN full-length enriched library, clone:9930101G15 product:DUAL OXIDASE homolog [Homo	1.55346
NM_148937	Plcd4	Mus musculus phospholipase C, delta 4 (Plcd4), mRNA.	1.55341
NM_008453	Klf3	Mus musculus Kruppel-like factor 3 (basic) (Klf3), mRNA.	1.55056
NM_008142	Gnb1	Mus musculus guanine nucleotide binding protein, beta 1 (Gnb1), mRNA.	1.5498
NM_010370	Gzma	Mus musculus granzyme A (Gzma), mRNA.	1.54378
NM_007807	Cybb	Mus musculus cytochrome b-245, beta polypeptide (Cybb), mRNA.	1.54217
NM_011285	Rpgr	Mus musculus retinitis pigmentosa GTPase regulator (Rpgr), mRNA.	1.54139
NM_178760	AI790205	Mus musculus expressed sequence AI790205 (AI790205), mRNA.	1.5412
AK082631	Nxn	Mus musculus 0 day neonate cerebellum cDNA, RIKEN full-length enriched library, clone:C230071I02	1.54077
NM_020286	Phemx	Mus musculus pan hematopoietic expression (Phemx), mRNA.	1.53832
NM_175461	C030014K22Rik	Mus musculus RIKEN cDNA C030014K22 gene (C030014K22Rik), mRNA.	1.53579
NM_172142	AY078069	Mus musculus cDNA sequence AY078069 (AY078069), mRNA.	1.53394
NM_182782	Klhl25	Mus musculus cDNA sequence BC027373 (BC027373), mRNA.	1.53336
NM_145606	Pcoln3	Mus musculus procollagen (type III) N-endopeptidase (Pcoln3), mRNA.	1.5325
AK017502	1300010F03Rik	Mus musculus 8 days embryo whole body cDNA, RIKEN full-length enriched library, clone:5730406G12	1.5246
NM_022964	Wbscr5	Mus musculus Williams-Beuren syndrome chromosome region 5 homolog (human) (Wbscr5), mRNA.	1.5224
NM_009350	Tenr	Mus musculus testis nuclear RNA binding protein (Tenr), mRNA.	1.5221
AK050381	Troap	Mus musculus adult male liver tumor cDNA, RIKEN full-length enriched library, clone:C730042B03 product:weakly similar to	1.52062
AK049593	2900084M01Rik	Mus musculus 7 days embryo whole body cDNA, RIKEN full-length enriched library, clone:C430048N08 product:hypothetical protein,	1.51949
AK008872	4930404N11Rik	Mus musculus adult male stomach cDNA, RIKEN full-length enriched library, clone:2210409H10 product:hypothetical protein, full insert	1.51657
NM_146061	Arhgap8	Mus musculus Rho GTPase activating protein 8 (Arhgap8), mRNA.	1.51351
NM_176860	2810457I06Rik	Mus musculus RIKEN cDNA 2810457I06 gene (2810457I06Rik), mRNA.	1.511
NM_033564	Mpv17l	Mus musculus Mpv17 transgene, kidney disease mutant-like (Mpv17l), mRNA.	1.50997
BC054731	Fbxo10	Mus musculus F-box only protein 10, mRNA (cDNA clone IMAGE:5709270), partial cds.	1.50908
NM_175693	B230220N19Rik	Mus musculus RIKEN cDNA B230220N19 gene (B230220N19Rik), mRNA.	1.50781
AK021313	4921505C17Rik	Mus musculus 13 days embryo stomach cDNA, RIKEN full-length enriched library, clone:D530039E11	1.50554
NM_023057	B230120H23Rik	Mus musculus RIKEN cDNA B230120H23 gene (B230120H23Rik), mRNA.	1.50495
AK015362	Dapk3	Mus musculus adult male testis cDNA, RIKEN full-length enriched library, clone:4930442H23	1.50453
AK018841	1700034K08Rik	Mus musculus adult male testis cDNA, RIKEN full-length enriched library, clone:1700034K08	1.5031
AK006016	1700016C23Rik	Mus musculus adult male testis cDNA, RIKEN full-length enriched library, clone:1700016C23 product:unclassifiable, full insert	1.50067
NM_019547	Rnpc1	Mus musculus RNA-binding region (RNP1, RRM) containing 1 (Rnpc1), mRNA.	1.49921
AK017989	Phemx	Mus musculus adult male thymus cDNA, RIKEN full-length enriched library, clone:5830444M11 product:pan hematopoietic expression,	1.49763
NM_013719	Eif2ak4	Mus musculus eukaryotic translation initiation factor 2 alpha kinase 4 (Eif2ak4), mRNA.	1.49654
NM_022422	Gng13	Mus musculus guanine nucleotide binding protein 13, gamma (Gng13), mRNA.	1.49316
AK016462	Aoc3	Mus musculus adult male testis cDNA, RIKEN full-length enriched library, clone:4931418L13 product:unclassifiable, full insert	1.4876
NM_019506	Gdf2	Mus musculus growth differentiation factor 2 (Gdf2), mRNA.	1.48425
NM_175169	Cd47	Mus musculus RIKEN cDNA 9130415E20 gene (9130415E20Rik), mRNA.	1.47848
NM_133705	Pycr2	Mus musculus pyrroline-5-carboxylate reductase family, member 2 (Pycr2), mRNA.	1.47586
NM_130864	Acaa1	Mus musculus acetyl-Coenzyme A acyltransferase 1 (Acaa1), mRNA.	1.47582
BC057884	Ankrd13a	Mus musculus RIKEN cDNA 1100001D10 gene, mRNA (cDNA clone IMAGE:5351859), partial cds.	1.47493
NM_010717	Limk1	Mus musculus LIM-domain containing, protein kinase (Limk1), mRNA.	1.4718
NM_026820	Ifitm1	Mus musculus interferon induced transmembrane protein 1 (Ifitm1), mRNA.	1.47084
NM_175484	Coro2b	Mus musculus coronin, actin binding protein, 2B (Coro2b), mRNA.	1.46434
BC051489	Smurf2	Mus musculus mRNA similar to E3 ubiquitin ligase SMURF2 (cDNA clone IMAGE:3469700).	1.45982
NM_008716	Notch3	Mus musculus Notch gene homolog 3 (Drosophila) (Notch3), mRNA.	1.45655
AK019610	Sfmbt1	Mus musculus adult male testis cDNA, RIKEN full-length enriched library, clone:4930442N21 product:unknown EST, full insert	1.4438
NM_178117	BC035947	Mus musculus cDNA sequence BC035947 (BC035947), mRNA.	1.44105
NM_029522	Gpsm2	Mus musculus G-protein signalling modulator 2 (AGS3-like, C. elegans) (Gpsm2), mRNA.	1.43598
NM_010404	Hap1	Mus musculus huntingtin-associated protein 1 (Hap1), transcript variant 2, mRNA.	1.43159
AK016087	4930550I04Rik	Mus musculus adult male testis cDNA, RIKEN full-length enriched library, clone:4930550I04	1.4137
NM_009875	Cdkn1b	Mus musculus cyclin-dependent kinase inhibitor 1B (P27) (Cdkn1b), mRNA.	1.4072
NM_147087	Olfr585	Mus musculus olfactory receptor 585 (Olfr585), mRNA.	-15.5567
AK018286	Gstz1	Mus musculus adult male olfactory brain cDNA, RIKEN full-length enriched library, clone:6430595O10 product:unknown EST, full insert	-11.6814
NM_145073	Hist1h3g	Mus musculus histone 1, H3g (Hist1h3g), mRNA.	-10.5382
NM_175519	Kctd8	Mus musculus potassium channel tetramerisation domain containing 8 (Kctd8), mRNA.	-9.56405
NM_008269	Hoxb6	Mus musculus homeo box B6 (Hoxb6), mRNA.	-5.68702
NM_178047	Prom2	Mus musculus prominin 2 (Prom2), transcript variant 2, mRNA	-4.55383
NM_008486	Anpep	Mus musculus alanyl (membrane) aminopeptidase (Anpep), mRNA.	-4.2646
NM_181593	Itpkc	Mus musculus inositol 1,4,5-trisphosphate 3-kinase C (Itpkc), mRNA.	-3.8675
NM_172938	Scml4	Mus musculus sex comb on midleg-like 4 (Drosophila) (Scml4), mRNA.	-2.6904
NM_010332	Ednra	Mus musculus endothelin receptor type A (Ednra), mRNA.	-2.52957
NM_146912	Olfr211	Mus musculus olfactory receptor 211 (Olfr211), mRNA.	-2.35279
NM_021278	Tmsb4x	Mus musculus thymosin, beta 4, X chromosome (Tmsb4x), mRNA.	-2.32269
NM_021890	Fads3	Mus musculus fatty acid desaturase 3 (Fads3), mRNA.	-2.26855
NM_023372	Rpl38	Mus musculus ribosomal protein L38 (Rpl38), mRNA.	-2.18936
NM_178211	Hist1h4k	Mus musculus histone 1, H4j (Hist1h4j), mRNA.	-2.15186
NM_009245	Serpina1a	Mus musculus serine (or cysteine) peptidase inhibitor, clade A, member 1d (Serpina1d)	-2.14435
NM_013593	Mb	Mus musculus myoglobin (Mb), mRNA.	-2.05168
NM_177238	9830147P19Rik	Mus musculus RIKEN cDNA 9830147P19 gene (9830147P19Rik), mRNA.	-2.00255
NM_175652	Hist4h4	Mus musculus histone 4, H4 (Hist4h4), mRNA.	-1.99688
NM_175655	Hist1h4f	Mus musculus histone 1, H4f (Hist1h4f), mRNA.	-1.99537
NM_011217	Ptprr	Mus musculus protein tyrosine phosphatase, receptor type, R (Ptprr), mRNA.	-1.98303
AK084780	Ttn	Mus musculus 13 days embryo heart cDNA, RIKEN full-length enriched library, clone:D330041I19 product:TITIN homolog [Homo sapiens],	-1.98275
AK004283	Smbp	Mus musculus 18-day embryo whole body cDNA, RIKEN full-length enriched library, clone:1110057J04	-1.95347
NM_009735	B2m	Mus musculus beta-2 microglobulin (B2m), mRNA.	-1.95132
NM_175654	Hist1h4d	Mus musculus histone 1, H4d (Hist1h4d), mRNA.	-1.95034
NM_177642	9830123M21Rik	Mus musculus RIKEN cDNA 9830123M21 gene (9830123M21Rik), mRNA.	-1.87874
NM_146620	Olfr292	Mus musculus olfactory receptor 292 (Olfr292), mRNA.	-1.87677
NM_025459	1810015C04Rik	Mus musculus RIKEN cDNA 1810015C04 gene (1810015C04Rik), mRNA.	-1.86726
X70182	beta enolase	M.musculus mRNA for muscle-specific beta enolase.	-1.84927
NM_031368	Bglap2	Mus musculus bone gamma-carboxyglutamate protein, related sequence 1 (Bglap-rs1),	-1.83371
NM_008607	Mmp13	Mus musculus matrix metalloproteinase 13 (Mmp13), mRNA.	-1.80166
NM_010839	Mtcp1	Mus musculus mature T-cell proliferation 1 (Mtcp1), mRNA.	-1.79548
NM_172769	Sc5d	Mus musculus sterol-C5-desaturase (fungal ERG3, delta-5-desaturase) homolog (S. cerevisae) (Sc5d), mRNA.	-1.78418
NM_139306	CRG-L1	Mus musculus cancer related gene-liver 1 (CRG-L1), mRNA.	-1.78332
NM_007743	Col1a2	Mus musculus procollagen, type I, alpha 2 (Col1a2), mRNA.	-1.77875
NM_011581	Thbs2	Mus musculus thrombospondin 2 (Thbs2), mRNA.	-1.7786
AK015572	Slc35b4	Mus musculus adult male testis cDNA, RIKEN full-length enriched library, clone:4930474D06	-1.77007
AK020063	6030442K20Rik	Mus musculus 13 days embryo male testis cDNA, RIKEN full-length enriched library, clone:6030442K20 product:unknown EST, full insert	-1.76876
NM_021519	Edf1	Mus musculus endothelial differentiation-related factor 1 (Edf1), mRNA.	-1.76825
NM_010833	Msn	Mus musculus moesin (Msn), mRNA.	-1.75882
NM_053227	V1rb4	Mus musculus vomeronasal 1 receptor, B4 (V1rb4), mRNA.	-1.74957
NM_010211	Fhl1	Mus musculus four and a half LIM domains 1 (Fhl1), mRNA.	-1.74271
NM_018814	Pcnx	Mus musculus pecanex homolog (Drosophila) (Pcnx), mRNA.	-1.7272
AK015775	Btbd2	Mus musculus adult male testis cDNA, RIKEN full-length enriched library, clone:4930512K17 product:unclassifiable, full insert	-1.7242
NM_146806	Olfr143	Mus musculus olfactory receptor 143 (Olfr143), mRNA.	-1.72312
NM_177713	9830130M13	Mus musculus hypothetical protein 9830130M13 (9830130M13), mRNA.	-1.72099
NM_009911	Cxcr4	Mus musculus chemokine (C-X-C motif) receptor 4 (Cxcr4), mRNA.	-1.71612
NM_133668	Slc25a3	Mus musculus solute carrier family 25 (mitochondrial carrier, phosphate carrier), member 3 (Slc25a3), mRNA.	-1.70798
NM_175692	A930034L06Rik	Mus musculus RIKEN cDNA A930034L06 gene (A930034L06Rik), mRNA.	-1.70357
NM_009255	Serpine2	Mus musculus serine (or cysteine) proteinase inhibitor, clade E, member 2 (Serpine2), mRNA.	-1.70163
NM_026395	Rer1	Mus musculus RIKEN cDNA 1110060F11 gene (1110060F11Rik), mRNA.	-1.69685
NM_026219	Uqcrb	Mus musculus ubiquinol-cytochrome c reductase binding protein (Uqcrb), mRNA.	-1.68298
AK017243	5430400D12Rik	Mus musculus 6 days neonate head cDNA, RIKEN full-length enriched library, clone:5430400D12	-1.6753
NM_007933	Eno3	Mus musculus enolase 3, beta muscle (Eno3), mRNA.	-1.66674
NM_011029	Lamr1	Mus musculus laminin receptor 1 (ribosomal protein SA) (Lamr1), mRNA.	-1.66541
NM_009263	Spp1	Mus musculus secreted phosphoprotein 1 (Spp1), mRNA.	-1.6591
NM_026593	D730048I06Rik	Mus musculus RIKEN cDNA D730048I06 gene (D730048I06Rik), mRNA.	-1.65886
NM_177079	6030445D17Rik	Mus musculus RIKEN cDNA 6030445D17 gene (6030445D17Rik), mRNA.	-1.65758
AK003800	Tceal7	Mus musculus 18-day embryo whole body cDNA, RIKEN full-length enriched library, clone:1110018P05	-1.65612
NM_008491	Lcn2	Mus musculus lipocalin 2 (Lcn2), mRNA.	-1.64485
NM_008645	Mug1	Mus musculus murinoglobulin 1 (Mug1), mRNA.	-1.64478
NM_025904	1600012F09Rik	Mus musculus RIKEN cDNA 1600012F09 gene (1600012F09Rik), mRNA.	-1.64389
NM_019422	Elovl1	Mus musculus elongation of very long chain fatty acids (FEN1/Elo2, SUR4/Elo3, yeast)-like 1 (Elovl1), mRNA.	-1.64209
NM_177786	Depdc5	Mus musculus DEP domain containing 5 (Depdc5), mRNA.	-1.63804
BC028765	0610010O12Rik	Mus musculus RIKEN cDNA 0610010O12 gene, mRNA (cDNA clone MGC:41247 IMAGE:1195860), complete cds.	-1.63141
NM_010169	F2r	Mus musculus coagulation factor II (thrombin) receptor (F2r), mRNA.	-1.62121
AK007485	1810013L24Rik	Mus musculus 10 day old male pancreas cDNA, RIKEN full-length enriched library, clone:1810013L24	-1.6155
NM_010087	Dtna	Mus musculus dystrobrevin alpha (Dtna), transcript variant 2, mRNA.	-1.61422
NM_009930	Col3a1	Mus musculus procollagen, type III, alpha 1 (Col3a1), mRNA.	-1.60951
NM_145532	Mall	Mus musculus cDNA sequence BC012256 (BC012256), mRNA.	-1.6054
AK015187	4930423D22Rik	Mus musculus adult male testis cDNA, RIKEN full-length enriched library, clone:4930423D22	-1.60357
NM_008908	Ppic	Mus musculus peptidylprolyl isomerase C (Ppic), mRNA.	-1.60007
NM_011696	Vdac3	Mus musculus voltage-dependent anion channel 3 (Vdac3), mRNA.	-1.60002
NM_173444	A530083I02Rik	Mus musculus RIKEN cDNA A530083I02 gene (A530083I02Rik), mRNA.	-1.59522
NM_177960	Idi1	Mus musculus isopentenyl-diphosphate delta isomerase (Idi1), transcript variant 1, mRNA.	-1.5863
NM_009760	Bnip3	Mus musculus BCL2/adenovirus E1B 19kDa-interacting protein 1, NIP3 (Bnip3), mRNA.	-1.5858
NM_007802	Ctsk	Mus musculus cathepsin K (Ctsk), mRNA.	-1.58576
NM_183191	Plcl3	Mus musculus cDNA sequence BC042549 (BC042549), mRNA.	-1.58542
NM_018870	Pgam2	Mus musculus phosphoglycerate mutase 2 (Pgam2), mRNA.	-1.57324
NM_172947	2600001B17Rik	Mus musculus RIKEN cDNA 2600001B17 gene (2600001B17Rik), mRNA.	-1.57261
NM_053181	AA415817	Mus musculus expressed sequence AA415817 (AA415817), transcript variant 1, mRNA.	-1.57213
NM_025859	Arl1	Mus musculus ADP-ribosylation factor-like 1 (Arl1), mRNA.	-1.5678
NM_013494	Cpe	Mus musculus carboxypeptidase E (Cpe), mRNA.	-1.56349
NM_017372	Lyzs	Mus musculus lysozyme (Lyzs), mRNA.; Mus musculus P lysozyme structural (Lzp-s), mRNA.	-1.5628
NM_028407	Gcap14	Mus musculus RIKEN cDNA 2900054P12 gene (2900054P12Rik), mRNA.	-1.56217
NM_183086	Mrps10	Mus musculus mitochondrial ribosomal protein S10 (Mrps10), mRNA.	-1.56128
NM_010217	Ctgf	Mus musculus connective tissue growth factor (Ctgf), mRNA.	-1.55683
NM_008848	Pira6	; Mus musculus paired-Ig-like receptor A6 (Pira6), transcript variant 2, mRNA.	-1.55604
NM_021409	Pard6b	Mus musculus par-6 (partitioning defective 6) homolog beta (C. elegans) (Pard6b), mRNA.	-1.55344
BC028561	Gm568	Mus musculus gene model 568, (NCBI), mRNA (cDNA clone IMAGE:1380536), partial cds.	-1.55286
NM_010288	Gja1	Mus musculus gap junction membrane channel protein alpha 1 (Gja1), mRNA.	-1.55165
NM_026157	Papd1	Mus musculus PAP associated domain containing 1 (Papd1), mRNA.	-1.54798
NM_172432	C030002O17Rik	Mus musculus RIKEN cDNA C030002O17 gene (C030002O17Rik), mRNA.	-1.54252
NM_010585	Itpr1	Mus musculus inositol 1,4,5-triphosphate receptor 1 (Itpr1), mRNA.	-1.54041
NM_172992	Phtf2	Mus musculus putative homeodomain transcription factor 2 (Phtf2), mRNA.	-1.52658
NM_018759	Zfp326	Mus musculus zinc finger protein 326 (Zfp326), mRNA.	-1.52441
NM_008141	Gnat2	Mus musculus guanine nucleotide binding protein, alpha transducing 2 (Gnat2), mRNA.	-1.52369
NM_025360	Tmed3	Mus musculus RIKEN cDNA 1200002G13 gene (1200002G13Rik), mRNA.	-1.51751
X70032	Nebulin	M.musculus mRNA for nebulin.	-1.51417
NM_018742	Bet1l	Mus musculus blocked early in transport 1 homolog (S. cerevisiae)-like (Bet1l), mRNA.	-1.51402
AK009965	Ttn	Mus musculus adult male tongue cDNA, RIKEN full-length enriched library, clone:2310057K23 product:TITIN homolog [Homo sapiens],	-1.5119
NM_027272	Parp8	Mus musculus poly (ADP-ribose) polymerase family, member 8 (Parp8), mRNA.	-1.51071
NM_019631	Tmem45a	Mus musculus RIKEN cDNA C630002M10 gene (C630002M10Rik), mRNA.	-1.51058
NM_026610	Ndufb4	Mus musculus NADH dehydrogenase (ubiquinone) 1 beta subcomplex 4 (Ndufb4), mRNA.	-1.50735
NM_008529	Ly6e	Mus musculus lymphocyte antigen 6 complex, locus E (Ly6e), mRNA.	-1.50566
NM_027136	Ovca2	Mus musculus DPH1 homolog (S. cerevisiae) (Dph1), mRNA.	-1.50537
AK028475	D5Ertd606e	Mus musculus 0 day neonate skin cDNA, RIKEN full-length enriched library, clone:4631422A03	-1.50201
BC020029	4930453N24Rik	Mus musculus RIKEN cDNA 4930453N24 gene, mRNA (cDNA clone MGC:28305 IMAGE:4012943), complete cds.	-1.50137
NM_009063	Rgs5	Mus musculus regulator of G-protein signaling 5 (Rgs5), mRNA.	-1.50081
NM_170755	BC038286	Mus musculus cDNA sequence BC038286 (BC038286), mRNA.	-1.49687
NM_007852	Defcr6	Mus musculus defensin related cryptdin 6 (Defcr6), mRNA.	-1.48696
NM_145846	V1ri8	Mus musculus vomeronasal 1 receptor, I8 (V1ri8), mRNA.	-1.4869
AF203898	Neb	Mus musculus nebulin mRNA, partial cds.	-1.48406
NM_199025	Zbtb26	Mus musculus zinc finger and BTB domain containing 26 (Zbtb26), mRNA.	-1.48291
BC050879	Adal	Mus musculus cDNA clone MGC:63264 IMAGE:5687835, complete cds.	-1.48089
NM_016668	Bhmt	Mus musculus betaine-homocysteine methyltransferase (Bhmt), mRNA.	-1.48004
NM_026377	6330577E15Rik	Mus musculus RIKEN cDNA 6330577E15 gene (6330577E15Rik), mRNA.	-1.47145
NM_183143	BC048679	Mus musculus epididymal protein Av381126 (LOC210321), mRNA.	-1.46549
NM_023323	Bxdc1	Mus musculus brix domain containing 1 (Bxdc1), mRNA.	-1.4487
NM_153092	Nupl2	Mus musculus nucleoporin like 2 (Nupl2), mRNA.	-1.44794
NM_026552	Arpc4	Mus musculus actin related protein 2/3 complex, subunit 4 (Arpc4), mRNA.	-1.44691
NM_019738	Nupr1	Mus musculus nuclear protein 1 (Nupr1), mRNA.	-1.44023
NM_025460	1810020E01Rik	Mus musculus RIKEN cDNA 1810020E01 gene (1810020E01Rik), mRNA.	-1.43684
NM_198311	Ttc8	Mus musculus tetratricopeptide repeat domain 8 (Ttc8), transcript variant 1, mRNA.	-1.43671
NM_009976	Cst3	Mus musculus cystatin C (Cst3), mRNA.	-1.43351
NM_013897	Timm8b	Mus musculus translocase of inner mitochondrial membrane 8 homolog b (yeast) (Timm8b), mRNA.	-1.40472
NM_182745	1700028K03Rik	Mus musculus RIKEN cDNA 1700028K03 gene (1700028K03Rik), mRNA.	-1.40364
NM_0136557	Cxcl12	Mus musculus chemokine (C-X-C motif) ligand 12 (Cxcl12), transcript variant 2, mRNA.	-1.37181

## Sheet: 12h after loading WT
Fold change of differentially expressed genes in WT mice at 12h after
loading compared with their non-loaded contra-lateral controls
GenBank	Symbol	Description	Fold
NM_008390	Irf1	Mus musculus interferon regulatory factor 1 (Irf1), mRNA.	4.26493
NM_199038	Casc4	Mus musculus cancer susceptibility candidate 4 (Casc4), transcript variant 2, mRNA.	3.83885
NM_146183	2410005H09Rik	Mus musculus RIKEN cDNA 2410005H09 gene (2410005H09Rik), mRNA.	3.71264
AK015332	Kctd3	Mus musculus adult male testis cDNA, RIKEN full-length enriched library, clone:4930438A20 product:unknown EST, full insert	3.65318
AK013916	3100002H09Rik	Mus musculus 13 days embryo head cDNA, RIKEN full-length enriched library, clone:3100002H09 product:hypothetical protein, full insert	3.50034
NM_007577	C5r1	Mus musculus complement component 5, receptor 1 (C5r1), mRNA.	3.41948
NM_028707	Psd2	Mus musculus pleckstrin and Sec7 domain containing 2 (Psd2), mRNA.	3.00666
NM_175460	Nmnat2	Mus musculus nicotinamide nucleotide adenylyltransferase 2 (Nmnat2), mRNA.	2.8417
NM_007946	Epx	Mus musculus eosinophil peroxidase (Epx), mRNA.	2.82008
NM_008115	Gfra2	Mus musculus glial cell line derived neurotrophic factor family receptor alpha 2 (Gfra2), mRNA.	2.76967
NM_008920	Prg2	Mus musculus proteoglycan 2, bone marrow (Prg2), mRNA.	2.60709
AK003776	1110018G07Rik	Mus musculus 18-day embryo whole body cDNA, RIKEN full-length enriched library, clone:1110018G07 product:hypothetical HECT domain	2.58954
NM_175540	Eda2r	Mus musculus ectodysplasin A2 isoform receptor (Eda2r), mRNA.	2.53157
NM_145512	Sft2d2	Mus musculus RIKEN cDNA 2010005O13 gene (2010005O13Rik), mRNA.	2.37398
AK006507	1700029M03Rik	Mus musculus adult male testis cDNA, RIKEN full-length enriched library, clone:1700029M03 product:unclassifiable, full insert	2.32937
NM_175652	Hist4h4	Mus musculus histone 4, H4 (Hist4h4), mRNA.	2.28448
NM_178906	AI593442	Mus musculus expressed sequence AI593442 (AI593442), mRNA.	2.23052
NM_011128	Pnliprp2	Mus musculus pancreatic lipase-related protein 2 (Pnliprp2), mRNA.	2.16861
NM_008516	Lrrn1	Mus musculus leucine rich repeat protein 1, neuronal (Lrrn1), mRNA.	2.1559
NM_146468	Olfr1391	Mus musculus olfactory receptor 1391 (Olfr1391), mRNA.	2.11121
AK007242	1700123A16Rik	Mus musculus adult male testis cDNA, RIKEN full-length enriched library, clone:1700123A16 product:similar to ZINC FINGER PROTEIN	2.10944
AK007145	6330500D04Rik	Mus musculus adult male testis cDNA, RIKEN full-length enriched library, clone:1700108N18 product:hypothetical ARM repeat structure	2.08003
NM_146832	Olfr134	Mus musculus olfactory receptor 134 (Olfr134), mRNA.	2.05879
NM_017388	Ear3	Mus musculus eosinophil-associated, ribonuclease A family, member 2 (Ear2), mRNA.	2.04923
NM_0078955	Ear2	Mus musculus eosinophil-associated, ribonuclease A family, member 2 (Ear2), mRNA.	2.03621
NM_175654	Hist1h4d	Mus musculus histone 1, H4d (Hist1h4d), mRNA.	1.99226
NM_009801	Car2	Mus musculus carbonic anhydrase 2 (Car2), mRNA.	1.97265
AK032569	C030003D03Rik	Mus musculus adult male olfactory brain cDNA, RIKEN full-length enriched library, clone:6430598L15 product:hypothetical	1.95974
AK005929	C330018L13Rik	Mus musculus adult male testis cDNA, RIKEN full-length enriched library, clone:1700012O15 product:unknown EST, full insert	1.95244
NM_008694	Ngp	Mus musculus neutrophilic granule protein (Ngp), mRNA.	1.94395
NM_010742	Ly6d	Mus musculus lymphocyte antigen 6 complex, locus D (Ly6d), mRNA.	1.93828
NM_053111	Ear6	Mus musculus eosinophil-associated, ribonuclease A family, member 6 (Ear6), mRNA.	1.93439
AF072777	Igh-V	Mus musculus 375.105 monoclonal anti-DNA IgM heavy chain variable region mRNA, partial cds.	1.93087
NM_030255	Apobec3	Mus musculus apolipoprotein B editing complex 3 (Apobec3), mRNA.	1.91676
NM_026632	Rpa3	Mus musculus replication protein A3 (Rpa3), mRNA.	1.91108
NM_053112	Ear10	Mus musculus eosinophil-associated, ribonuclease A family, member 10 (Ear10), mRNA.	1.90657
NM_010833	Msn	Mus musculus moesin (Msn), mRNA.	1.90642
NM_020034	Hist1h1b	Mus musculus histone 1, H1b (Hist1h1b), mRNA.	1.88275
NM_021384	Rsad2	Mus musculus RIKEN cDNA 2510004L01 gene (2510004L01Rik), mRNA.	1.87478
AK008937	2210415C06Rik	Mus musculus adult male stomach cDNA, RIKEN full-length enriched library, clone:2210415C06 product:unclassifiable, full insert	1.86047
NM_011269	Rhag	Mus musculus Rhesus blood group-associated A glycoprotein (Rhag), mRNA.	1.84359
X56704	Tcrb-J	M. musculus rearranged T-cell receptor beta chain mRNA.	1.84288
NM_021525	Rcl1	Mus musculus RNA terminal phosphate cyclase-like 1 (Rcl1), mRNA.	1.84059
NM_007630	Ccnb2	Mus musculus cyclin B2 (Ccnb2), mRNA.	1.82041
NM_017372	Lyzs	Mus musculus P lysozyme structural (Lzp-s), mRNA.	1.81015
AK046469	B230396K10Rik	Mus musculus adult male corpora quadrigemina cDNA, RIKEN full-length enriched library, clone:B230396K10 product:similar to	1.80977
NM_007449	Ang2	Mus musculus angiogenin, ribonuclease A family, member 2 (Ang2), mRNA.	1.80957
AK090385	1700105P06Rik	Mus musculus adult male accessory axillary lymph node cDNA, RIKEN full-length enriched library, clone:G630079N01 product:expressed	1.79592
NM_007695	Chi3l1	Mus musculus chitinase 3-like 1 (Chi3l1), mRNA.	1.78696
NM_007486	Arhgdib	Mus musculus Rho, GDP dissociation inhibitor (GDI) beta (Arhgdib), mRNA.	1.7867
NM_008611	Mmp8	Mus musculus matrix metalloproteinase 8 (Mmp8), mRNA.	1.78604
NM_176954	4930565A21Rik	Mus musculus RIKEN cDNA 4930565A21 gene (4930565A21Rik), mRNA.	1.78316
NM_177713	9830130M13	Mus musculus hypothetical protein 9830130M13 (9830130M13), mRNA.	1.77828
AF351196	Dscaml1	Mus musculus clone cDSL-5 Down syndrome cell adhesion molecule-like protein (Dscaml1) mRNA, partial cds.	1.77339
AK017145	Slc38a2	Mus musculus 11 days pregnant adult female ovary and uterus cDNA, RIKEN full-length enriched library, clone:5033402L14	1.76933
NM_173414	6030463G20Rik	Mus musculus RIKEN cDNA 6030463G20 gene (6030463G20Rik), mRNA.	1.75907
AK040903	Atp8b4	Mus musculus adult male aorta and vein cDNA, RIKEN full-length enriched library, clone:A530043E15 product:ATPase, class I, type	1.75647
NM_009791	Calmbp1	Mus musculus calmodulin binding protein 1 (Calmbp1), mRNA.	1.75461
NM_153101	Mrgpra2	Mus musculus MAS-related GPR, member A2 (Mrgpra2), mRNA.	1.74456
NM_009653	Alas2	Mus musculus aminolevulinic acid synthase 2, erythroid (Alas2), mRNA.	1.73278
NM_007675	Ceacam10	Mus musculus CEA-related cell adhesion molecule 10 (Ceacam10), mRNA.	1.72973
NM_175491	Smcr8	Mus musculus Smith-Magenis syndrome chromosome region, candidate 8 homolog (human) (Smcr8), mRNA.	1.72889
AK013890	Eprs	Mus musculus 12 days embryo head cDNA, RIKEN full-length enriched library, clone:3010002K18 product:BIFUNCTIONAL AMINOACYL-TRNA	1.71665
NM_146682	Olfr76	Mus musculus olfactory receptor 76 (Olfr76), mRNA.	1.70616
NM_026552	Arpc4	Mus musculus actin related protein 2/3 complex, subunit 4 (Arpc4), mRNA.	1.69628
NM_007980	Fabp2	Mus musculus fatty acid binding protein 2, intestinal (Fabp2), mRNA.	1.69493
NM_008529	Ly6e	Mus musculus lymphocyte antigen 6 complex, locus E (Ly6e), mRNA.	1.68038
BC009019	AI661311	Mus musculus expressed sequence AI661311, mRNA (cDNA clone MGC:7013 IMAGE:3155692), complete cds.	1.67312
BC018315	Igh-6	Mus musculus immunoglobulin heavy chain 6 (heavy chain of IgM), mRNA (cDNA clone MGC:18788 IMAGE:4189350), complete cds.	1.66956
NM_009080	Rpl26	Mus musculus ribosomal protein L26 (Rpl26), mRNA.	1.66923
NM_145846	V1ri8	Mus musculus vomeronasal 1 receptor, I8 (V1ri8), mRNA.	1.66765
NM_009193	Slbp	Mus musculus stem-loop binding protein (Slbp), mRNA.	1.65333
NM_019682	Dnclc1	Mus musculus dynein, cytoplasmic, light chain 1 (Dnclc1), mRNA.	1.65185
NM_009139	Ccl6	Mus musculus chemokine (C-C motif) ligand 6 (Ccl6), mRNA.	1.6432
NM_025429	Serpinb1a	Mus musculus serine (or cysteine) proteinase inhibitor, clade B, member 1a (Serpinb1a), mRNA.	1.63264
NM_027187	Rnaseh2a	Mus musculus ribonuclease H2, large subunit, mRNA (cDNA clone MGC:48163 IMAGE:1493985), complete cds.	1.62921
NM_011171	Procr	Mus musculus protein C receptor, endothelial (Procr), mRNA.	1.62898
NM_178258	Il22ra2	Mus musculus interleukin 22 receptor, alpha 2 (Il22ra2), mRNA.	1.62772
NM_019436	Sit	Mus musculus SHP2 interacting transmembrane adaptor (Sit), mRNA.	1.62737
NM_175445	Rassf2	Mus musculus Ras association (RalGDS/AF-6) domain family 2 (Rassf2), mRNA.	1.61998
BC022600	Klhl25	Mus musculus RIKEN cDNA 2810402K13 gene, mRNA (cDNA clone MGC:31102 IMAGE:4159269), complete cds.	1.61649
AF238288	Igk-V1	Mus musculus clone B1H12 anti-Gal antibody variable light chain mRNA, partial cds.	1.61213
BC049694	Cdkn3	Mus musculus cDNA clone MGC:58593 IMAGE:6705916, complete cds.	1.61056
NM_011029	Lamr1	Mus musculus laminin receptor 1 (ribosomal protein SA) (Lamr1), mRNA.	1.6064
NM_146399	Olfr1519	Mus musculus olfactory receptor 1519 (Olfr1519), mRNA.	1.60319
NM_021364	Clec5a	Mus musculus C-type (calcium dependent, carbohydrate-recognition domain) lectin, superfamily member 5 (Clecsf5), mRNA.	1.59378
NM_139198	Plac8	Mus musculus placenta-specific 8 (Plac8), mRNA.	1.5882
NM_009192	Sla	Mus musculus src-like adaptor (Sla), mRNA.	1.58607
NM_026651	Pomgnt1	Mus musculus protein O-linked mannose beta1,2-N-acetylglucosaminyltransferase (Pomgnt1), transcript variant 1, mRNA.	1.584
AK013841	Prssl1	Mus musculus adult male hippocampus cDNA, RIKEN full-length enriched library, clone:2900092M14 product:unknown EST, full insert	1.57315
NM_008848	Pira6	Mus musculus paired-Ig-like receptor A6 (Pira6), transcript variant 2, mRNA.	1.55362
NM_021526	Psmd14	Mus musculus proteasome (prosome, macropain) 26S subunit, non-ATPase, 14 (Psmd14), mRNA.	1.5525
NM_009830	Ccne2	Mus musculus cyclin E2 (Ccne2), mRNA.	1.54989
NM_198607	4930572J05Rik	Mus musculus RIKEN cDNA 4930572J05 gene (4930572J05Rik), mRNA.	1.54518
AF190665	Lmbr1	Mus musculus LMBR1 long form (Lmbr1) mRNA, complete cds, alternatively spliced.	1.54276
AK006312	Ppp2r5c	Mus musculus adult male testis cDNA, RIKEN full-length enriched library, clone:1700024P10 product:protein phosphatase 2, regulatory	1.5146
NM_145517	C730042F17Rik	Mus musculus RIKEN cDNA C730042F17 gene (C730042F17Rik), mRNA.	1.5122
AK007679	1810033B17Rik	Mus musculus 10 day old male pancreas cDNA, RIKEN full-length enriched library, clone:1810033B17 product:hypothetical protein,	1.50613
NM_026798	2810441K11Rik	Mus musculus RIKEN cDNA 2810441K11 gene (2810441K11Rik), mRNA.	1.4814
NM_175322	D130072O21Rik	Mus musculus RIKEN cDNA D130072O21 gene (D130072O21Rik), mRNA.	1.47843
NM_025460	1810020E01Rik	Mus musculus RIKEN cDNA 1810020E01 gene (1810020E01Rik), mRNA.	1.46682
NM_011291	Rpl7	Mus musculus ribosomal protein L7 (Rpl7), mRNA.	1.45193
NM_007564	Zfp36l1	Mus musculus zinc finger protein 36, C3H type-like 1 (Zfp36l1), mRNA.	-3.71686
AK012631	2810001G20Rik	Mus musculus 10, 11 days embryo whole body cDNA, RIKEN full-length enriched library, clone:2810001G20 product:unknown EST, full insert	-3.26461
NM_025679	5730470L24Rik	Mus musculus RIKEN cDNA 5730470L24 gene (5730470L24Rik), mRNA.	-2.94957
NM_009501	Vax1	Mus musculus ventral anterior homeobox containing gene 1 (Vax1), mRNA.	-2.9441
NM_028134	Lysmd1	Mus musculus LysM, putative peptidoglycan-binding, domain containing 1 (Lysmd1), mRNA.	-2.91016
NM_020509	Retnla	Mus musculus resistin like alpha (Retnla), mRNA.	-2.80761
NM_177360	Dmrt3	Mus musculus doublesex and mab-3 related transcription factor 3 (Dmrt3), mRNA.	-2.69019
NM_019541	Cts8	Mus musculus cathepsin 8 (Cts8), mRNA.	-2.50295
BC028658	A430110N23	Mus musculus, clone IMAGE:1247105, mRNA.	-2.4172
NM_011132	Pole	Mus musculus polymerase (DNA directed), epsilon (Pole), mRNA.	-2.37153
NR_001570	Xist	synonym: A430022B11; Mus musculus inactive X specific transcripts (Xist) on chromosome X.	-2.29422
BC007161	A630082K20Rik	Mus musculus RIKEN cDNA A630082K20 gene, mRNA (cDNA clone IMAGE:3488682), partial cds.	-2.11259
NM_010570	Irs1	Mus musculus insulin receptor substrate 1 (Irs1), mRNA.	-2.05734
NM_145465	Stk24	Mus musculus serine/threonine kinase 24 (STE20 homolog, yeast) (Stk24), mRNA.	-2.03874
NM_009323	Tbx15	Mus musculus T-box 15 (Tbx15), transcript variant 1, mRNA.	-2.02819
NM_178218	Hist3h2a	Mus musculus histone 3, H2a (Hist3h2a), mRNA.	-2.02789
BC030497	Ddx17	Mus musculus, clone IMAGE:5400381, mRNA.	-2.00702
NM_146118	Slc25a25	Mus musculus solute carrier family 25 (mitochondrial carrier, phosphate carrier), member 25 (Slc25a25), mRNA.	-2.00355
NM_173397;8	D930001I22Rik	Mus musculus RIKEN cDNA D930001I22 gene (D930001I22Rik), mRNA.	-1.99761
BC049630	1700030J22Rik	Mus musculus RIKEN cDNA 1700030J22 gene, mRNA (cDNA clone MGC:58372 IMAGE:6770898), complete cds.	-1.99482
NM_174849	9430057O19Rik	Mus musculus RIKEN cDNA 9430057O19 gene (9430057O19Rik), mRNA.	-1.99232
NM_024449	Sost	Mus musculus sclerostin (Sost), mRNA.	-1.97656
NM_026593	D730048I06Rik	Mus musculus RIKEN cDNA D730048I06 gene (D730048I06Rik), mRNA.	-1.96715
NM_007400	Adam12	Mus musculus a disintegrin and metalloproteinase domain 12 (meltrin alpha) (Adam12), mRNA.	-1.95994
NM_011768	Zfx	Mus musculus zinc finger protein X-linked (Zfx), mRNA.	-1.94966
NM_144554	Trib3	Mus musculus tribbles homolog 3 (Drosophila) (Trib3), transcript variant 2, mRNA.	-1.89084
NM_013593	Mb	Mus musculus myoglobin (Mb), mRNA.	-1.88354
NM_175641	Ltbp4	Mus musculus latent transforming growth factor beta binding protein 4 (Ltbp4), mRNA.	-1.86883
NM_177662	Ctso	Mus musculus cathepsin O (Ctso), mRNA.	-1.85942
AK122240	Pdzk3	Mus musculus mRNA for mKIAA0300 protein.	-1.85585
AK021134	C030039E19Rik	Mus musculus adult male corpus striatum cDNA, RIKEN full-length enriched library, clone:C030039E19 product:unknown EST, full insert	-1.84527
NM_183187	BC055107	Mus musculus cDNA sequence BC055107 (BC055107), mRNA.	-1.83181
NM_153415	Pomt2	Mus musculus protein-O-mannosyltransferase 2 (Pomt2), mRNA.	-1.82638
NM_013864	Ndrg2	Mus musculus N-myc downstream regulated gene 2 (Ndrg2), mRNA.	-1.81988
AK045943	Upf2	Mus musculus adult male corpora quadrigemina cDNA, RIKEN full-length enriched library, clone:B230325K09 product:HYPOTHETICAL	-1.77937
NM_016902	Nphp1	Mus musculus nephronophthisis 1 (juvenile) homolog (human) (Nphp1), mRNA.	-1.76188
AK017507	5730406M06Rik	Mus musculus 8 days embryo whole body cDNA, RIKEN full-length enriched library, clone:5730406M06 product:hypothetical Serine-rich	-1.7105
NM_023143	C1r	Mus musculus complement component 1, r subcomponent (C1r), mRNA.	-1.69496
NM_175023	Rbbp6	Mus musculus retinoblastoma binding protein 6 (Rbbp6), mRNA.	-1.69148
NM_175259	Tmem58	Mus musculus RIKEN cDNA 9330132O05 gene (9330132O05Rik), mRNA.	-1.67514
NM_025357	Smpx	Mus musculus small muscle protein, X-linked (Smpx), mRNA.	-1.67274
NM_172785	Zc3h12d	Mus musculus RIKEN cDNA D730019B10 gene (D730019B10Rik), mRNA.	-1.66877
NM_008686	Nfe2l1	Mus musculus nuclear factor, erythroid derived 2,-like 1 (Nfe2l1), mRNA.	-1.6638
NM_012007	Ctsj	Mus musculus cathepsin J (Ctsj), mRNA.	-1.66257
AK032515	Cdc14a	Mus musculus adult male olfactory brain cDNA, RIKEN full-length enriched library, clone:6430578A21 product:DUAL-SPECIFICITY	-1.65411
AK008570	2010313P22Rik	Mus musculus adult male small intestine cDNA, RIKEN full-length enriched library, clone:2010313P22 product:unclassifiable, full	-1.64077
NM_201390	Plec1	Mus musculus plectin 1 (Plec1), transcript variant 11, mRNA.	-1.63411
NM_008342	Igfbp2	Mus musculus insulin-like growth factor binding protein 2 (Igfbp2), mRNA.	-1.63251
NM_198610	Igsf21	Mus musculus cDNA sequence BC055811 (BC055811), mRNA.	-1.63214
NM_023908	Slco3a1	Mus musculus solute carrier organic anion transporter family, member 3a1 (Slco3a1), mRNA.	-1.62882
AK010706	Elavl1	Mus musculus ES cells cDNA, RIKEN full-length enriched library, clone:2410055N02 product:unknown EST, full insert sequence.	-1.62319
AK007271	1700124L16Rik	Mus musculus adult male testis cDNA, RIKEN full-length enriched library, clone:1700124L16 product:unknown EST, full insert	-1.60668
NM_008681	Ndrl	Mus musculus N-myc downstream regulated-like (Ndrl), mRNA.	-1.60579
AK020640	Gpc4	Mus musculus adult male urinary bladder cDNA, RIKEN full-length enriched library, clone:9530073D23 product:unknown EST, full insert	-1.60366
NM_016900	Cav2	Mus musculus caveolin 2 (Cav2), mRNA.	-1.60315
NM_013494	Cpe	Mus musculus carboxypeptidase E (Cpe), mRNA.	-1.60113
NM_175418	8030451F13Rik	Mus musculus RIKEN cDNA 8030451F13 gene (8030451F13Rik), mRNA.	-1.6009
NM_022326	Ctsm	Mus musculus cathepsin M (Ctsm), mRNA.	-1.59893
NM_008812	Padi2	Mus musculus peptidyl arginine deiminase, type II (Padi2), mRNA.	-1.59866
NM_138303	Yipf2	Mus musculus RIKEN cDNA 1300010K09 gene (1300010K09Rik), mRNA.	-1.58734
NM_133667	Pdk2	Mus musculus pyruvate dehydrogenase kinase, isoenzyme 2 (Pdk2), mRNA.	-1.57949
NM_010816	Morc	Mus musculus microrchidia (Morc), mRNA.	-1.57479
BC048354	4930461P20Rik	Mus musculus, Similar to putative regulation protein GS3, clone IMAGE:5388383, mRNA.	-1.56294
NM_011779	Coro1c	Mus musculus coronin, actin binding protein 1C (Coro1c), mRNA.	-1.53381
NM_021430	2900002H16Rik	Mus musculus RIKEN cDNA 2900002H16 gene (2900002H16Rik), mRNA.	-1.52452
NM_010473	Hrc	Mus musculus histidine rich calcium binding protein (Hrc), mRNA.	-1.50343
NM_019472	Myo10	Mus musculus myosin X (Myo10), mRNA.	-1.50117
NM_009294	Stx4a	Mus musculus syntaxin 4A (placental) (Stx4a), mRNA.	-1.49152
AK046455	AI447928	Mus musculus adult male corpora quadrigemina cDNA, RIKEN full-length enriched library, clone:B230387C07 product:similar to	-1.47172

## Sheet: 24h after loading WT
Fold change of differentially expressed genes in WT mice at 24h after
loading compared with their non-loaded contra-lateral controls
GenBank	Symbol	Description	Fold
NM_028122	Slc14a1	Mus musculus solute carrier family 14 (urea transporter), member 1 (Slc14a1), mRNA.	2.31408
NM_027250	C1orf163	Mus musculus RIKEN cDNA 2010305A19 gene (2010305A19Rik), mRNA.	2.15656
NM_021514	Pfkm	Mus musculus phosphofructokinase, muscle (Pfkm), mRNA.	2.06829
AK047868	Ttn	Mus musculus 16 days embryo head cDNA, RIKEN full-length enriched library, clone:C130017I15 product:hypothetical Immunoglobulin and	2.05086
NM_008645	Mug1	Mus musculus murinoglobulin 1 (Mug1), mRNA.	1.89525
NM_177238	9830147P19Rik	Mus musculus RIKEN cDNA 9830147P19 gene (9830147P19Rik), mRNA.	1.84841
BC016221	Kif1c	Mus musculus cDNA clone MGC:28766 IMAGE:4485843, complete cds.	1.83072
NM_011593	Timp1	Mus musculus tissue inhibitor of metalloproteinase 1 (Timp1), mRNA.	1.82045
NM_016798	Pdlim3	Mus musculus PDZ and LIM domain 3 (Pdlim3), mRNA.	1.81785
NM_009739	Bckdk	Mus musculus branched chain ketoacid dehydrogenase kinase (Bckdk), mRNA.	1.78974
NM_010329	Gp38	Mus musculus glycoprotein 38 (Gp38), mRNA.	1.72954
NM_199307	Ece1	Mus musculus endothelin converting enzyme 1, mRNA (cDNA clone IMAGE:4196918), partial cds.	1.71929
NM_177223	D130079A08Rik	Mus musculus RIKEN cDNA D130079A08 gene (D130079A08Rik), mRNA.	1.68598
NM_013593	Mb	Mus musculus myoglobin (Mb), mRNA.	1.68074
NM_010107	Efna1	Mus musculus ephrin A1 (Efna1), mRNA.	1.68066
NM_026880	Pink1	Mus musculus PTEN induced putative kinase 1 (Pink1), mRNA.	1.66508
NM_178725	Lrrc4c	Mus musculus RIKEN cDNA 6430556C10 gene (6430556C10Rik), mRNA.	1.63791
BC026632	Satb2	Mus musculus, clone IMAGE:4983969, mRNA.	1.62419
BC044780	Agl	Mus musculus amylo-1,6-glucosidase, 4-alpha-glucanotransferase, mRNA (cDNA clone IMAGE:5292016), partial cds.	-1.95375
AK017954	5830428M24Rik	Mus musculus adult male thymus cDNA, RIKEN full-length enriched library, clone:5830428M24 product:unknown EST, full insert	-1.80668
NM_009471	Umps	Mus musculus uridine monophosphate synthetase (Umps), mRNA.	-1.69283
NM_147095	Olfr676	Mus musculus olfactory receptor 676 (Olfr676), mRNA.	-1.66776
NM_029607	2310003C23Rik	Mus musculus RIKEN cDNA 2310003C23 gene, mRNA (cDNA clone MGC:69708 IMAGE:6415235), complete cds.	-1.66718
NM_011045	Pcna	Mus musculus proliferating cell nuclear antigen (Pcna), mRNA.	-1.52383
