# Supplementary material for: Loading-related regulation of gene expression in bone in the contexts of estrogen deficiency, lack of estrogen receptor α and disuse
Source: Bone. 2010 Mar;46(3):628–42. doi: 10.1016/j.bone.2009.10.021 (PMC2887492; doi:10.1016/j.bone.2009.10.021)
Supplement: Table CL3 — Fold change of differentially expressed genes in WT-OVX mice at 24h after loading compared with their non-loaded contra-lateral controls. [file mmc21.xls]

## Sheet: 3h after loading WT-OVX
Fold change of differentially expressed genes in WT-OVX mice at 3h after
loading compared with their non-loaded contra-lateral controls
GenBank	Symbol	Description	Fold
NM_007577	C5r1	Mus musculus complement component 5, receptor 1 (C5r1), mRNA.	2.83738
NM_007933	Eno3	Mus musculus enolase 3, beta muscle (Eno3), mRNA.	2.57765
NM_031181	Siglecl1	Mus musculus SIGLEC-like 1 (Siglecl1), mRNA.	2.57098
NM_020034	Hist1h1b	Mus musculus histone 1, H1b (Hist1h1b), mRNA.	2.41855
NM_007710	Ckm	Mus musculus creatine kinase, muscle (Ckm), mRNA.	2.38547
NM_021285	Myl1	Mus musculus myosin, light polypeptide 1 (Myl1), mRNA.	2.37321
NM_018870	Pgam2	Mus musculus phosphoglycerate mutase 2 (Pgam2), mRNA.	2.32863
NM_177238	9830147P19Rik	Mus musculus RIKEN cDNA 9830147P19 gene (9830147P19Rik), mRNA.	2.3181
AK016054	4930547E14Rik	Mus musculus adult male testis cDNA, RIKEN full-length enriched library, clone:4930547E14 product:unclassifiable, full insert	2.22142
NM_011873	Dazap2	Mus musculus DAZ associated protein 2 (Dazap2), mRNA.	2.20867
NM_175532	Nalp10	Mus musculus NACHT, leucine rich repeat and PYD containing 10 (Nalp10), mRNA.	2.15319
X70182	beta enolase	M.musculus mRNA for muscle-specific beta enolase.	2.13954
AK007899	Rap1ga1	Mus musculus 10 day old male pancreas cDNA, RIKEN full-length enriched library, clone:1810058N05 product:unclassifiable, full	2.10121
NM_009813	Casq1	Mus musculus calsequestrin 1 (Casq1), mRNA.	2.09499
NM_013673	Sp100	Mus musculus nuclear antigen Sp100 (Sp100), mRNA.	2.08166
NM_007990	Fau	Mus musculus Finkel-Biskis-Reilly murine sarcoma virus (FBR-MuSV) ubiquitously expressed (fox derived) (Fau), mRNA.	2.06105
NM_008848	Pira6	Mus musculus paired-Ig-like receptor A6 (Pira6), transcript variant 2, mRNA.	2.0399
NM_133672	Vps26	Mus musculus vacuolar protein sorting 26 (yeast) (Vps26), mRNA.	2.03567
NM_008534	Ly9	Mus musculus lymphocyte antigen 9 (Ly9), mRNA.	2.03222
NM_020509	Retnla	Mus musculus resistin like alpha (Retnla), mRNA.	2.00809
AK020063	6030442K20Rik	Mus musculus 13 days embryo male testis cDNA, RIKEN full-length enriched library, clone:6030442K20 product:unknown EST, full insert	1.97631
NM_011217	Ptprr	Mus musculus protein tyrosine phosphatase, receptor type, R (Ptprr), mRNA.	1.95853
NM_007751	Cox8b	Mus musculus cytochrome c oxidase, subunit VIIIb (Cox8b), mRNA.	1.94881
AK014069	2610002D03Rik	Mus musculus 13 days embryo head cDNA, RIKEN full-length enriched library, clone:3110021N24 product:hypothetical protein, full insert	1.91783
NM_019949	Ube2l6	Mus musculus ubiquitin-conjugating enzyme E2L 6 (Ube2l6), mRNA.	1.90496
AK084780	Ttn	Mus musculus 13 days embryo heart cDNA, RIKEN full-length enriched library, clone:D330041I19 product:TITIN homolog [Homo sapiens],	1.8685
NM_008491	Lcn2	Mus musculus lipocalin 2 (Lcn2), mRNA.	1.8653
NM_009147	Sec23a	Mus musculus SEC23A (S. cerevisiae) (Sec23a), mRNA.	1.86439
NM_013647	Rps16	Mus musculus ribosomal protein S16 (Rps16), mRNA.	1.85364
AF203898	Neb	Mus musculus nebulin mRNA, partial cds.	1.84159
AK010233	2310079P10Rik	Mus musculus adult male tongue cDNA, RIKEN full-length enriched library, clone:2310079P10 product:unknown EST, full insert	1.84087
NM_146008	Tcp11l2	Mus musculus RIKEN cDNA E430026E19 gene (E430026E19Rik), mRNA.	1.83527
NM_172947	2600001B17Rik	Mus musculus RIKEN cDNA 2600001B17 gene (2600001B17Rik), mRNA.	1.83404
AK040903	Atp8b4	Mus musculus adult male aorta and vein cDNA, RIKEN full-length enriched library, clone:A530043E15 product:ATPase, class I, type	1.82496
NM_030255	Apobec3	Mus musculus apolipoprotein B editing complex 3 (Apobec3), mRNA.	1.82354
XM_354615	Myh1	Mus musculus myosin, heavy polypeptide 1, skeletal muscle, adult (Myh1), mRNA.	1.81523
AK021366	E130102B10Rik	Mus musculus 0 day neonate eyeball cDNA, RIKEN full-length enriched library, clone:E130102B10 product:unclassifiable, full insert	1.81505
AK039562	Chd9	Mus musculus adult male spinal cord cDNA, RIKEN full-length enriched library, clone:A330063D19 product:similar to DJ620E11.1.1	1.81387
NM_026533	Rps13	Mus musculus ribosomal protein S13 (Rps13), mRNA.	1.80044
BC029759	Tmcc1	Mus musculus RIKEN cDNA 3632431M01 gene, mRNA (cDNA clone IMAGE:3968813), partial cds.	1.78429
NM_013645	Pvalb	Mus musculus parvalbumin (Pvalb), mRNA.	1.77921
NM_027100	Rwdd2	Mus musculus RWD domain containing 2 (Rwdd2), mRNA.	1.77696
AK002390	2700038G22Rik	Mus musculus adult male kidney cDNA, RIKEN full-length enriched library, clone:0610009F16 product:unknown EST, full insert	1.77111
NM_007695	Chi3l1	Mus musculus chitinase 3-like 1 (Chi3l1), mRNA.	1.77016
NM_173181	3110050N22Rik	Mus musculus RIKEN cDNA 3110050N22 gene (3110050N22Rik), mRNA.	1.76932
NM_010708	Lgals9	Mus musculus lectin, galactose binding, soluble 9 (Lgals9), mRNA.	1.7646
NM_172679	4932438A13Rik	Mus musculus RIKEN cDNA 4932438A13 gene (4932438A13Rik), mRNA.	1.76009
NM_025878	Mrps18b	Mus musculus mitochondrial ribosomal protein S18B (Mrps18b), mRNA.	1.75768
NM_023565	Cse1l	Mus musculus chromosome segregation 1-like (S. cerevisiae) (Cse1l), mRNA.	1.75147
NM_023784	Yipf7	Mus musculus RIKEN cDNA 2310016N21 gene (2310016N21Rik), mRNA.	1.74583
BC051228	Hspb6	Mus musculus heat shock protein, alpha-crystallin-related, B6, mRNA (cDNA clone IMAGE:3471643), partial cds.	1.74199
NM_010442	Hmox1	Mus musculus heme oxygenase (decycling) 1 (Hmox1), mRNA.	1.74153
AK003841	1110020A21Rik	Mus musculus 18-day embryo whole body cDNA, RIKEN full-length enriched library, clone:1110020A21 product:unknown EST, full insert	1.7414
AF119036	Igh-V11	Mus musculus AH0364 immunoglobulin heavy chain VH11-JH1 region mRNA, partial cds.	1.7314
NM_011887	Scn11a	Mus musculus sodium channel, voltage-gated, type XI, alpha polypeptide (Scn11a), mRNA.	1.72932
NM_007479	Arf4	Mus musculus ADP-ribosylation factor 4 (Arf4), mRNA.	1.72473
NM_019549	Plek	Mus musculus pleckstrin (Plek), mRNA.	1.72279
NM_029339	1700023O11Rik	Mus musculus RIKEN cDNA 1700023O11 gene (1700023O11Rik), mRNA.	1.72007
BC047066	Fndc3a	Mus musculus fibronectin type III domain containing 3, mRNA (cDNA clone IMAGE:3989667), partial cds.	1.71478
NM_028112	Seh1l	Mus musculus SEH1-like (S. cerevisiae (Seh1l), mRNA.	1.70793
BC042730	Nr1a2	Mus musculus, clone IMAGE:4919106, mRNA.	1.70771
NM_009192	Sla	Mus musculus src-like adaptor (Sla), mRNA.	1.70649
NM_018851	Samhd1	Mus musculus SAM domain and HD domain, 1 (Samhd1), mRNA.	1.70402
NM_033075	D17H6S56E-5	Mus musculus DNA segment, Chr 17, human D6S56E 5 (D17H6S56E-5), mRNA.	1.7025
BC021470	Wwp1	Mus musculus WW domain containing E3 ubiquitin protein ligase 1, mRNA (cDNA clone IMAGE:5343337), partial cds.	1.69744
NM_026476	2610101N10Rik	Mus musculus RIKEN cDNA 2610101N10 gene (2610101N10Rik), mRNA.	1.69392
NM_011409	Slfn3	Mus musculus schlafen 3 (Slfn3), mRNA.	1.69367
NM_170669	Rps15a	Mus musculus synapsin I (Syn1), mRNA.	1.69132
NM_007952	Grp58	Mus musculus glucose regulated protein (Grp58), mRNA.	1.68669
X70032	nebulin	M.musculus mRNA for nebulin.	1.68287
NM_019551	Ttrap	Mus musculus Traf and Tnf receptor associated protein (Ttrap), mRNA.	1.67723
NM_177312	6330408A02Rik	Mus musculus RIKEN cDNA 6330408A02 gene (6330408A02Rik), mRNA.	1.677
NM_016754	Mylpf	Mus musculus myosin light chain, phosphorylatable, fast skeletal muscle (Mylpf), mRNA.	1.67202
NM_025587	Rps21	Mus musculus ribosomal protein S21 (Rps21), mRNA.	1.66907
NM_145126	Chi3l4	Mus musculus chitinase 3-like 4 (Chi3l4), mRNA.	1.65402
NM_009079	Rpl22	Mus musculus ribosomal protein L22 (Rpl22), mRNA.	1.65281
NM_178883	AI467484	Mus musculus expressed sequence AI467484 (AI467484), mRNA.	1.64916
BC004710	Srcasm	Mus musculus Src activating and signaling molecule, mRNA (cDNA clone MGC:7806 IMAGE:3499918), complete cds.	1.64526
AA472027	Arih1	Mus musculus cDNA clone IMAGE:873864 5', mRNA sequence.	1.64521
NM_023220	2010106G01Rik	Mus musculus RIKEN cDNA 2010106G01 gene (2010106G01Rik), mRNA.	1.64049
NM_198095	Bst2	Mus musculus bone marrow stromal cell antigen 2 (Bst2), mRNA.	1.6376
NM_026442	2010110K16Rik	Mus musculus RIKEN cDNA 2010110K16 gene (2010110K16Rik), mRNA.	1.63669
NM_183086	Mrps10	Mus musculus mitochondrial ribosomal protein S10 (Mrps10), mRNA.	1.63425
AF072777	Igh-V	Mus musculus 375.105 monoclonal anti-DNA IgM heavy chain variable region mRNA, partial cds.	1.62997
NM_029726	Trdn	Mus musculus triadin (Trdn), mRNA.	1.62794
NM_134042	Aldh6a1	Mus musculus aldehyde dehydrogenase family 6, subfamily A1 (Aldh6a1), mRNA.	1.62359
NM_011269	Rhag	Mus musculus Rhesus blood group-associated A glycoprotein (Rhag), mRNA.	1.62279
AK008812	AA407869	Mus musculus adult male stomach cDNA, RIKEN full-length enriched library, clone:2210403E17 product:phosphofructokinase, liver,	1.62264
BC052916	Iqgap2	Mus musculus cDNA clone IMAGE:30068405, partial cds.	1.62147
NM_008084	LOC14433	Mus musculus similar to glyceraldehyde-3-phosphate dehydrogenase (LOC14433), mRNA.	1.61972
NM_021514	Pfkm	Mus musculus phosphofructokinase, muscle (Pfkm), mRNA.	1.61949
NM_025859	Arl1	Mus musculus ADP-ribosylation factor-like 1 (Arl1), mRNA.	1.61812
NM_138628	Txlnb	Mus musculus RIKEN cDNA 2310001N14 gene (2310001N14Rik), mRNA.	1.6173
NM_152816	Dnm1l	Mus musculus dynamin 1-like (Dnm1l), mRNA.	1.61633
AK046469	B230396K10Rik	Mus musculus adult male corpora quadrigemina cDNA, RIKEN full-length enriched library, clone:B230396K10 product:similar to	1.61172
NM_008862	Pkia	Mus musculus protein kinase inhibitor, alpha (Pkia), mRNA.	1.61081
NM_009063	Rgs5	Mus musculus regulator of G-protein signaling 5 (Rgs5), mRNA.	1.60894
AJ250694	ORF	Mus musculus partial cDNA for skeletal muscle genes.	1.60664
NM_008607	Mmp13	Mus musculus matrix metalloproteinase 13 (Mmp13), mRNA.	1.60509
NM_008286	Hrh2	Mus musculus histamine receptor H 2 (Hrh2), mRNA.	1.60318
NM_145984	Prepl	Mus musculus RIKEN cDNA D030028O16 gene (D030028O16Rik), mRNA.	1.6016
NM_011297	Rps24	Mus musculus ribosomal protein S24 (Rps24), transcript variant 1, mRNA.	1.60146
NM_172754	AI449175	Mus musculus expressed sequence AI449175 (AI449175), mRNA.	1.60103
AK017922	Smarce1	Mus musculus adult male thymus cDNA, RIKEN full-length enriched library, clone:5830412H02 product:hypothetical protein, full insert	1.5998
NM_028777	Sec14l1	Mus musculus SEC14-like 1 (S. cerevisiae) (Sec14l1), mRNA.	1.59502
NM_146792	Olfr1246	Mus musculus olfactory receptor 1246 (Olfr1246), mRNA.	1.58821
NM_019565	Zfp386	Mus musculus zinc finger protein 386 (Kruppel-like) (Zfp386), mRNA.	1.58504
BC051456	Ankrd28	Mus musculus cDNA clone IMAGE:6314094, partial cds.	1.58396
NM_010956	Ogdh	Mus musculus oxoglutarate dehydrogenase (lipoamide) (Ogdh), mRNA.	1.58205
AK011169	Ddx5	Mus musculus 10 days embryo whole body cDNA, RIKEN full-length enriched library, clone:2600009A06 product:unknown EST, full insert	1.58045
NM_009801	Car2	Mus musculus carbonic anhydrase 2 (Car2), mRNA.	1.57536
NM_007508	Atp6v1a1	Mus musculus ATPase, H+ transporting, V1 subunit A, isoform 1 (Atp6v1a1), mRNA.	1.56554
NM_153198	Hbp1	Mus musculus high mobility group box transcription factor 1 (Hbp1), mRNA.	1.56145
NM_181517	Ipo7	Mus musculus importin 7 (Ipo7), mRNA.	1.55583
NM_145122	Pex16	Mus musculus peroxisome biogenesis factor 16 (Pex16), mRNA.	1.54326
NM_019682	Dnclc1	Mus musculus dynein, cytoplasmic, light chain 1 (Dnclc1), mRNA.	1.54167
AK020606	Epn2	Mus musculus adult male urinary bladder cDNA, RIKEN full-length enriched library, clone:9530051D10 product:EH DOMAIN BINDING	1.5382
NM_027533	Tspan2	Mus musculus RIKEN cDNA 6330415F13 gene (6330415F13Rik), mRNA.	1.53115
NM_177713	9830130M13	Mus musculus hypothetical protein 9830130M13 (9830130M13), mRNA.	1.53074
NM_023133	Rps19	Mus musculus ribosomal protein S19 (Rps19), mRNA.	1.526
NM_133667	Pdk2	Mus musculus pyruvate dehydrogenase kinase, isoenzyme 2 (Pdk2), mRNA.	1.52523
NM_026424	1500041J02Rik	Mus musculus RIKEN cDNA 1500041J02 gene (1500041J02Rik), mRNA.	1.52005
NM_145846	V1ri8	Mus musculus vomeronasal 1 receptor, I8 (V1ri8), mRNA.	1.51796
NM_212450	D2Ertd485e	Mus musculus CTD (carboxy-terminal domain, RNA polymerase II, polypeptide A) small phosphatase like 2 (Ctdspl2), mRNA.	1.50758
NM_173187	2310035C23Rik	Mus musculus RIKEN cDNA 2310035C23 gene (2310035C23Rik), mRNA.	1.49784
NM_145514	Wdr26	Mus musculus WD repeat domain 26 (Wdr26), mRNA.	1.49406
NM_001005868	Erbb2ip	Mus musculus Erbb2 interacting protein (Erbb2ip), transcript variant 2, mRNA.	1.48934
NM_183201	Slfn5	Mus musculus schlafen 5 (Slfn5), mRNA.	1.48839
NM_019755	Plp2	Mus musculus proteolipid protein 2 (Plp2), mRNA.	1.47868
NM_011119	Pa2g4	Mus musculus proliferation-associated 2G4 (Pa2g4), mRNA.	1.47077
NM_029870	A930001N09Rik	Mus musculus RIKEN cDNA A930001N09 gene (A930001N09Rik), mRNA.	1.46967
NM_025275	X83328	Mus musculus EST X83328 (X83328), mRNA.	1.46477
NM_008084	LOC14433	Mus musculus similar to glyceraldehyde-3-phosphate dehydrogenase (LOC14433), mRNA.	1.44948
NM_019817	Copz1	Mus musculus coatomer protein complex, subunit zeta 1 (Copz1), mRNA.	1.44649
NM_007981	Acsl1	Mus musculus acyl-CoA synthetase long-chain family member 1 (Acsl1), mRNA.	1.44268
NM_145943	BC031781	Mus musculus cDNA sequence BC031781 (BC031781), mRNA.	1.38383
NM_080793	Set7	Mus musculus SET domain-containing protein 7 (Set7), mRNA.	-4.36699
NM_145226	Oas3	Mus musculus 2'-5' oligoadenylate synthetase 3 (Oas3), mRNA.	-4.13326
NM_010570	Irs1	Mus musculus insulin receptor substrate 1 (Irs1), mRNA.	-3.51576
NM_013474	Apoa2	Mus musculus apolipoprotein A-II (Apoa2), mRNA.	-3.28716
NM_013548	Hist1h3f	Mus musculus histone 1, H3b (Hist1h3b), mRNA.	-3.27381
BC030497	Ddx17	Mus musculus, clone IMAGE:5400381, mRNA.	-3.04142
NM_133362	Erdr1	Mus musculus erythroid differentiation regulator 1 (Erdr1), mRNA.	-3.02549
NM_181586	Sirt6	Mus musculus sirtuin 6 (silent mating type information regulation 2, homolog) 6 (S. cerevisiae) (Sirt6), mRNA.	-2.82336
NM_010658	Mafb	Mus musculus v-maf musculoaponeurotic fibrosarcoma oncogene family, protein B (avian) (Mafb), mRNA.	-2.59599
NM_178070	Vps33b	Mus musculus vacuolar protein sorting 33B (yeast) (Vps33b), mRNA.	-2.55529
NM_172756	Ankrd41	Mus musculus RIKEN cDNA 8430438L13 gene (8430438L13Rik), mRNA.	-2.48457
NM_198640	AI324046	Mus musculus expressed sequence AI324046 (AI324046), mRNA.	-2.4032
NR_001460	Rmrp	Mus musculus RNA component of mitochondrial RNAase P (Rmrp) on chromosome 4.	-2.34915
NM_030054	Mscp	Mus musculus solute carrier family 25, member 37 (Slc25a37), transcript variant 1, mRNA.	-2.33238
NM_146360	Olfr574	Mus musculus olfactory receptor 574 (Olfr574), mRNA.	-2.31991
BC031136	Plekhg3	Mus musculus cDNA clone MGC:37211 IMAGE:4971548, complete cds.	-2.30845
AK077393	Rarres1	Mus musculus 6 days neonate head cDNA, RIKEN full-length enriched library, clone:5430417P09 product:weakly similar to RETINOIC ACID	-2.2665
AK010853	2810407L07Rik	Mus musculus 13 days embryo liver cDNA, RIKEN full-length enriched library, clone:2500002G23 product:similar to ZINC FINGER PROTEIN 4	-2.25649
NM_010657	Hivep3	Mus musculus human immunodeficiency virus type I enhancer binding protein 3 (Hivep3), mRNA.	-2.24473
NM_173450	Rpusd2	Mus musculus RIKEN cDNA 4921503C21 gene (4921503C21Rik), mRNA.	-2.22558
NM_207237	Man1c1	Mus musculus mannosidase, alpha, class 1C, member 1 (Man1c1), mRNA.	-2.18963
BC013672	BC013672	Mus musculus cDNA sequence BC013672, mRNA (cDNA clone MGC:19297 IMAGE:4037887), complete cds.	-2.1227
NM_172892	Slc13a4	Mus musculus solute carrier family 13 (sodium/sulfate symporters), member 4 (Slc13a4), mRNA.	-2.0925
NM_148944	Chrnb4	Mus musculus cholinergic receptor, nicotinic, beta polypeptide 4 (Chrnb4), mRNA.	-2.07515
NM_201373	Trim56	Mus musculus tripartite motif-containing 56 (Trim56), mRNA.	-2.05455
NM_177287	C030025P15Rik	Mus musculus RIKEN cDNA C030025P15 gene (C030025P15Rik), mRNA.	-2.03827
NM_145391	Tapbpl	Mus musculus TAP binding protein-like (Tapbpl), mRNA.	-2.02939
NM_145445	Eif2b2	Mus musculus eukaryotic translation initiation factor 2B, subunit 2 beta (Eif2b2), mRNA.	-2.01441
NM_021400	Prg4	Mus musculus proteoglycan 4 (megakaryocyte stimulating factor, articular superficial zone protein) (Prg4), mRNA.	-2.01372
NM_198100	3110043L15Rik	Mus musculus RIKEN cDNA 3110043L15 gene (3110043L15Rik), mRNA.	-2.00243
AK019937	Spata4	Mus musculus adult male pituitary gland cDNA, RIKEN full-length enriched library, clone:5330439A09 product:unclassifiable, full	-1.98295
BC0380577	Ece1	Mus musculus endothelin converting enzyme 1, mRNA (cDNA clone IMAGE:4196918), partial cds.	-1.97474
NM_178729	Fbxl5	Mus musculus F-box and leucine-rich repeat protein 5 (Fbxl5), mRNA.	-1.96832
NM_010816	Morc	Mus musculus microrchidia (Morc), mRNA.	-1.96695
NM_145420	Ube2d1	Mus musculus ubiquitin-conjugating enzyme E2D 1, UBC4/5 homolog (yeast) (Ube2d1), mRNA.	-1.96328
NM_027900	1300003K24Rik	Mus musculus RIKEN cDNA 1300003K24 gene (1300003K24Rik), mRNA.	-1.96056
AK019948	5430434F05Rik	Mus musculus 6 days neonate head cDNA, RIKEN full-length enriched library, clone:5430434F05 product:unclassifiable, full insert	-1.95532
NM_173385	Cilp	Mus musculus cartilage intermediate layer protein, nucleotide pyrophosphohydrolase (Cilp), mRNA.	-1.947
NM_145596	BC031407	Mus musculus cDNA sequence BC031407 (BC031407), mRNA.	-1.94521
NM_153129	Pacs1	Mus musculus phosphofurin acidic cluster sorting protein 1 (Pacs1), mRNA.	-1.9346
NM_021442	Mds1	Mus musculus myelodysplasia syndrome 1 homolog (human) (Mds1), mRNA.	-1.92258
NM_018808	Dnajb1	Mus musculus DnaJ (Hsp40) homolog, subfamily B, member 1 (Dnajb1), mRNA.	-1.92157
AK020951	Ncor1	Mus musculus adult retina cDNA, RIKEN full-length enriched library, clone:A930041H11 product:nuclear receptor co-repressor 1, full	-1.92028
AK006836	1700058P15Rik	Mus musculus adult male testis cDNA, RIKEN full-length enriched library, clone:1700058P15 product:unclassifiable, full insert	-1.88943
NM_007884	Dspg3	Mus musculus dermatan sulphate proteoglycan 3 (Dspg3), mRNA.	-1.88277
NM_145590	BC017158	Mus musculus cDNA sequence BC017158 (BC017158), mRNA.	-1.87616
S74567	c-maf	c-maf=c-Maf protein {proto-oncogene} [mice, BALB/c, cerebellum, mRNA, 2736 nt].	-1.85925
NM_153459	Dusp7	Mus musculus dual specificity phosphatase 7 (Dusp7), mRNA.	-1.85846
AK004278	Fnbp1	Mus musculus 18-day embryo whole body cDNA, RIKEN full-length enriched library, clone:1110057E06 product:unknown EST, full insert	-1.85762
NM_033587	Pcdhga4	Mus musculus protocadherin gamma subfamily A, 3 (Pcdhga3), mRNA.	-1.84191
NM_173397	D930001I22Rik	Mus musculus RIKEN cDNA D930001I22 gene (D930001I22Rik), mRNA.	-1.83137
AK018186	1110014D18Rik	Mus musculus adult male medulla oblongata cDNA, RIKEN full-length enriched library, clone:6330417A16 product:unknown EST, full insert	-1.82898
AK015032	4930401C15Rik	Mus musculus adult male testis cDNA, RIKEN full-length enriched library, clone:4930401C15 product:unclassifiable, full insert	-1.81695
NM_145700	Ccrl1	Mus musculus chemokine (C-C motif) receptor-like 1 (Ccrl1), mRNA.	-1.8159
NM_199308	Mast3	Mus musculus Mast3, mRNA	-1.81131
NM_029576	Rab1b	Mus musculus RAB1B, member RAS oncogene family (Rab1b), mRNA.	-1.81082
NM_144880	Ppp2r5a	Mus musculus protein phosphatase 2, regulatory subunit B (B56), alpha isoform (Ppp2r5a), mRNA.	-1.80317
AK019356	3110004L20Rik	Mus musculus adult male hippocampus cDNA, RIKEN full-length enriched library, clone:2900079J23 product:unknown EST, full insert	-1.80113
NM_010945	Nsmaf	Mus musculus neutral sphingomyelinase (N-SMase) activation associated factor (Nsmaf), mRNA.	-1.80041
NM_146899	Olfr1217	Mus musculus olfactory receptor 1217 (Olfr1217), mRNA.	-1.7991
NM_009768	Bsg	Mus musculus basigin (Bsg), mRNA.	-1.79248
M13227	Penk1	Mouse enkephalin mRNA.	-1.79198
NM_008659	Myo1c	Mus musculus myosin IC (Myo1c), mRNA.	-1.78825
AK016548	Eftud1	Mus musculus adult male testis cDNA, RIKEN full-length enriched library, clone:4932434J20 product:weakly similar to ELONGATION	-1.78175
AK122240	mKIAA0300	Mus musculus mRNA for mKIAA0300 protein.	-1.7733
NM_008834	Phxr3	Mus musculus per-hexamer repeat gene 3 (Phxr3), mRNA.	-1.76963
NM_145393	Ythdf2	Mus musculus YTH domain family 2 (Ythdf2), mRNA.	-1.75927
AK076770	Cyt1	Mus musculus adult male testis cDNA, RIKEN full-length enriched library, clone:4930443F05 product:similar to CYTOKINE-LIKE PROTEIN	-1.75467
NM_008512	Lrp1	Mus musculus low density lipoprotein receptor-related protein 1 (Lrp1), mRNA.	-1.74821
AK021054	C030007H22Rik	Mus musculus adult male corpus striatum cDNA, RIKEN full-length enriched library, clone:C030007H22 product:unclassifiable, full	-1.74575
NM_008052	Dtx1	Mus musculus deltex 1 homolog (Drosophila) (Dtx1), mRNA.	-1.74247
NM_177374	6720458F09Rik	Mus musculus RIKEN cDNA 6720458F09 gene (6720458F09Rik), mRNA.	-1.74149
NM_175515	Pdzk6	Mus musculus adult male epididymis cDNA, RIKEN full-length enriched library, clone:9230116I04 product:unclassifiable, full insert	-1.73519
NM_175169	Cd47	Mus musculus RIKEN cDNA 9130415E20 gene (9130415E20Rik), mRNA.	-1.73488
NM_028944	4933406E20Rik	Mus musculus RIKEN cDNA 4933406E20 gene (4933406E20Rik), mRNA.	-1.73043
AK046552	D230004J03Rik	Mus musculus 4 days neonate male adipose cDNA, RIKEN full-length enriched library, clone:B430006D22 product:hypothetical protein,	-1.72156
NM_001003948	AL024069	Mus musculus expressed sequence AL024069 (AL024069), mRNA.	-1.71908
NM_028385	2900045N06Rik	Mus musculus RIKEN cDNA 2900045N06 gene (2900045N06Rik), mRNA.	-1.70063
NM_011770	Zfpn1a2	Mus musculus zinc finger protein, subfamily 1A, 2 (Helios) (Zfpn1a2), mRNA.	-1.69953
NM_010347	Aes	Mus musculus amino-terminal enhancer of split (Aes), mRNA.	-1.69624
AK032515	Cdc14a	Mus musculus adult male olfactory brain cDNA, RIKEN full-length enriched library, clone:6430578A21 product:DUAL-SPECIFICITY	-1.6903
NM_028218	2210409E12Rik	Mus musculus RIKEN cDNA 2210409E12 gene (2210409E12Rik), mRNA.	-1.68532
NM_146673	Olfr824	Mus musculus olfactory receptor 824 (Olfr824), mRNA.	-1.67929
NM_016920	Atp6v0a1	Mus musculus ATPase, H+ transporting, lysosomal V0 subunit a isoform 1 (Atp6v0a1), mRNA.	-1.67778
NM_024449	Sost	Mus musculus sclerostin (Sost), mRNA.	-1.67561
NM_027521	6330406L22Rik	Mus musculus RIKEN cDNA 6330406L22 gene (6330406L22Rik), mRNA.	-1.66948
AK019136	Fancd2	Mus musculus ES cells cDNA, RIKEN full-length enriched library, clone:2410150O07 product:hypothetical protein, full insert	-1.66885
NM_025534	2310043N13Rik	Mus musculus RIKEN cDNA 2310043N13 gene (2310043N13Rik), mRNA.	-1.66429
NM_007628	Ccna1	Mus musculus cyclin A1 (Ccna1), mRNA.	-1.66157
NM_013675	Spnb1	Mus musculus spectrin beta 1 (Spnb1), mRNA.	-1.65822
AK013656	Cndp2	Mus musculus adult male hippocampus cDNA, RIKEN full-length enriched library, clone:2900046H12 product:unclassifiable, full	-1.65816
NM_139229	Cog8	Mus musculus component of oligomeric golgi complex 8 (Cog8), mRNA.	-1.65459
AK008872	4930404N11Rik	Mus musculus adult male stomach cDNA, RIKEN full-length enriched library, clone:2210409H10 product:hypothetical protein, full insert	-1.65434
NM_021531	Carm1	Mus musculus coactivator-associated arginine methyltransferase 1 (Carm1), mRNA.	-1.65363
NM_178650	Tbc1d10c	Mus musculus RIKEN cDNA 1810062O14 gene (1810062O14Rik), mRNA.	-1.65153
NM_133823	Mmaa	Mus musculus methylmalonic aciduria (cobalamin deficiency) type A (Mmaa), mRNA.	-1.65096
AK019982	3526402J09Rik	Mus musculus 8 days embryo whole body cDNA, RIKEN full-length enriched library, clone:5730590C14 product:hypothetical protein,	-1.65024
NM_138681	Bcas3	Mus musculus breast carcinoma amplified sequence 3 (Bcas3), mRNA.	-1.64661
NM_024456	Rab5c	Mus musculus RAB5C, member RAS oncogene family (Rab5c), mRNA.	-1.64475
NM_030249	BC003236	Mus musculus cDNA sequence BC003236 (BC003236), mRNA.	-1.64193
NM_007478	Arf3	Mus musculus ADP-ribosylation factor 3 (Arf3), mRNA.	-1.63546
NM_010380	H2-D1	Mus musculus histocompatibility 2, D region locus 1 (H2-D1), mRNA.	-1.63267
NM_144941	BC019977	Mus musculus cDNA sequence BC019977 (BC019977), mRNA.	-1.63218
NM_011050	Pdcd4	Mus musculus programmed cell death 4 (Pdcd4), mRNA.	-1.63017
AK020204	Col13a1	Mus musculus 15 days embryo male testis cDNA, RIKEN full-length enriched library, clone:8030450C14 product:unknown EST, full insert	-1.62692
NM_009280	Ss18	Mus musculus synovial sarcoma translocation, Chromosome 18 (Ss18), mRNA.	-1.62557
NM_197943	Rutbc1	Mus musculus RUN and TBC1 domain containing 1 (Rutbc1), mRNA.	-1.62304
NM_008804	Pde9a	Mus musculus phosphodiesterase 9A (Pde9a), mRNA.	-1.61741
NM_013626	Pam	Mus musculus peptidylglycine alpha-amidating monooxygenase (Pam), mRNA.	-1.61666
NM_031405	Ars2	Mus musculus arsenate resistance protein 2 (Ars2), mRNA.	-1.61562
NM_028057	Nqo3a2	Mus musculus NAD(P)H:quinone oxidoreductase type 3, polypeptide A2 (Nqo3a2), mRNA.	-1.6148
NM_013457	Add1	Mus musculus adducin 1 (alpha) (Add1), mRNA.	-1.61348
BC039941	Bri3bp	Mus musculus Bri3 binding protein, mRNA (cDNA clone MGC:49542 IMAGE:4011957), complete cds.	-1.6123
NM_011862	Pacsin2	Mus musculus protein kinase C and casein kinase substrate in neurons 2 (Pacsin2), mRNA.	-1.60632
NM_130864	Acaa1	Mus musculus acetyl-Coenzyme A acyltransferase 1 (Acaa1), mRNA.	-1.60551
X12905	Pfc	Mouse mRNA for properdin (AA 5 - 441).	-1.60486
NM_010026	Ddef1	Mus musculus development and differentiation enhancing (Ddef1), mRNA.	-1.60246
NM_016852	Wbp2	Mus musculus WW domain binding protein 2 (Wbp2), mRNA.	-1.59918
NM_019835	B4galt5	Mus musculus UDP-Gal:betaGlcNAc beta 1,4-galactosyltransferase, polypeptide 5 (B4galt5), mRNA.	-1.5926
NM_019506	Gdf2	Mus musculus growth differentiation factor 2 (Gdf2), mRNA.	-1.59258
NM_175311	Zfp513	Mus musculus zinc finger protein 513 (Zfp513), mRNA.	-1.58661
NM_146061	Arhgap8	Mus musculus Rho GTPase activating protein 8 (Arhgap8), mRNA.	-1.58517
NM_133772	Ssbp4	Mus musculus single stranded DNA binding protein 4 (Ssbp4), mRNA.	-1.58489
NM_144536	Cdkal1	Mus musculus CDK5 regulatory subunit associated protein 1-like 1 (Cdkal1), mRNA.	-1.58486
NM_130889	Anp32b	Mus musculus acidic nuclear phosphoprotein 32 family, member B (Anp32b), mRNA.	-1.5842
NM_020279	Ccl28	Mus musculus chemokine (C-C motif) ligand 28 (Ccl28), mRNA.	-1.58215
NM_008359	Il17r	Mus musculus interleukin 17 receptor (Il17r), mRNA.	-1.58171
NM_011417	Smarca4	Mus musculus SWI/SNF related, matrix associated, actin dependent regulator of chromatin, subfamily a, member 4 (Smarca4), mRNA.	-1.58116
NM_007646	Cd38	Mus musculus CD38 antigen (Cd38), mRNA.	-1.57384
NM_146363	Olfr731	Mus musculus olfactory receptor 731 (Olfr731), mRNA.	-1.57205
NM_133357	Krtcap1	Mus musculus keratinocyte associated protein 1 (Krtcap1), mRNA.	-1.57055
NM_199201	Clm3	Mus musculus CMRF-35-like molecule 3 (Clm3), mRNA.	-1.56513
NM_138680	Luc7l2	Mus musculus LUC7-like 2 (S. cerevisiae) (Luc7l2), mRNA.	-1.56444
AK004400	Thrap1	Mus musculus 18-day embryo whole body cDNA, RIKEN full-length enriched library, clone:1110067M05 product:unknown EST, full insert	-1.56212
NM_018771	Rgs19ip1	Mus musculus regulator of G-protein signaling 19 interacting protein 1 (Rgs19ip1), mRNA.	-1.56089
NM_172740	B230312I18Rik	Mus musculus RIKEN cDNA B230312I18 gene (B230312I18Rik), mRNA.	-1.55593
NM_019472	Myo10	Mus musculus myosin X (Myo10), mRNA.	-1.5555
NM_016683	Zfp95	Mus musculus zinc finger protein 95 (Zfp95), mRNA.	-1.55432
AK019369	2900093L17Rik	Mus musculus adult male hippocampus cDNA, RIKEN full-length enriched library, clone:2900093L17 product:unclassifiable, full	-1.54617
NM_177827	9530053H22	Mus musculus hypothetical protein 9530053H22 (9530053H22), mRNA.	-1.53229
AK014745	Dgkd	Mus musculus 0 day neonate head cDNA, RIKEN full-length enriched library, clone:4833421G17 product:hypothetical protein, full insert	-1.52941
NM_170597	Creg2	Mus musculus cellular repressor of E1A-stimulated genes 2 (Creg2), mRNA.	-1.52679
NM_012037	Vat1	Mus musculus vesicle amine transport protein 1 homolog (T californica) (Vat1), mRNA.	-1.52621
NM_181452	Sssca1	Mus musculus mammary tumor virus receptor 2 (Mtvr2), transcript variant 2, mRNA.	-1.51891
NM_019568	Cxcl14	Mus musculus chemokine (C-X-C motif) ligand 14 (Cxcl14), mRNA.	-1.5165
NM_146157	C230096C10Rik	Mus musculus RIKEN cDNA C230096C10 gene (C230096C10Rik), mRNA.	-1.49052
AK012272	Snrp70	Mus musculus 11 days embryo whole body cDNA, RIKEN full-length enriched library, clone:2700022N21 product:U1 small nuclear	-1.48375
AK004455	1190002J23Rik	Mus musculus 18-day embryo whole body cDNA, RIKEN full-length enriched library, clone:1190002J23 product:unknown EST, full insert	-1.47013
NM_011829	Impdh1	Mus musculus inosine 5'-phosphate dehydrogenase 1 (Impdh1), mRNA.	-1.46742
NM_145533	Smox	Mus musculus spermine oxidase (Smox), mRNA.	-1.43548

## Sheet: 8h after loading WT-OVX
Fold change of differentially expressed genes in WT-OVX mice at 8h after
loading compared with their non-loaded contra-lateral controls
GenBank	Symbol	Description	Fold
NM_198967	BC023818	Mus musculus cDNA sequence BC023818 (BC023818), mRNA.	20.6927
NM_133841	Mapkap1	Mus musculus expressed sequence AI591529 (AI591529), mRNA.	8.94798
AK077427	Man2c1	Mus musculus 8 days embryo whole body cDNA, RIKEN full-length enriched library, clone:5730407N16 product:unknown EST, full insert	5.46258
NM_146101	Habp2	Mus musculus hyaluronic acid binding protein 2 (Habp2), mRNA.	3.06064
AK020426	9430019J16Rik	Mus musculus 12 days embryo embryonic body between diaphragm region and neck cDNA, RIKEN full-length enriched library, clone:9430019J16	2.99157
AF004740	SSTR5	Mus musculus somatostatin receptor type 5 (SSTR5) gene, complete cds.	2.45497
BC005535	Lamc3	Mus musculus laminin gamma 3, mRNA (cDNA clone IMAGE:3497518), partial cds.	2.35102
AK029943	Taf4b	Mus musculus adult male testis cDNA, RIKEN full-length enriched library, clone:4932409F03 product:weakly similar to TRANSCRIPTION	2.31618
NM_007743	Col1a2	Mus musculus procollagen, type I, alpha 2 (Col1a2), mRNA.	2.23825
NM_028721	Nphp3	Mus musculus nephronophthisis 3 (adolescent) (Nphp3), mRNA.	2.04408
AK002660	Arhgap24	Mus musculus adult male kidney cDNA, RIKEN full-length enriched library, clone:0610025G21 product:hypothetical protein, full insert	2.03966
NM_008594	Mfge8	Mus musculus milk fat globule-EGF factor 8 protein (Mfge8), mRNA.	2.03675
NM_010833	Msn	Mus musculus moesin (Msn), mRNA.	1.95253
NM_028864	Zc3hav1	Mus musculus zinc finger CCCH type, antiviral 1 (Zc3hav1), mRNA.	1.94076
BC006892	Ahnak	Mus musculus, Similar to AHNAK-related, clone IMAGE:3599271, mRNA.	1.9364
AK020813	Dst	Mus musculus adult retina cDNA, RIKEN full-length enriched library, clone:A930005N03 product:unknown EST, full insert sequence.	1.92665
NM_028943	4933405A16Rik	Mus musculus RIKEN cDNA 4933405A16 gene (4933405A16Rik), mRNA.	1.87959
NM_016779	Dmp1	Mus musculus dentin matrix protein 1 (Dmp1), mRNA.	1.87703
NM_175408	A930027H06Rik	Mus musculus RIKEN cDNA A930027H06 gene (A930027H06Rik), mRNA.	1.86395
NM_009063	Rgs5	Mus musculus regulator of G-protein signaling 5 (Rgs5), mRNA.	1.85441
NM_139232	Fgd4	Mus musculus FYVE, RhoGEF and PH domain containing 4 (Fgd4), mRNA.	1.84108
NM_172906	A630026L20	Mus musculus hypothetical protein A630026L20 (A630026L20), mRNA.	1.82184
NM_008532	Tacstd1	Mus musculus tumor-associated calcium signal transducer 1 (Tacstd1), mRNA.	1.81293
NM_026577	Arl13b	Mus musculus RIKEN cDNA C530009C10 gene (C530009C10Rik), mRNA.	1.812
NM_011127	Prrx1	Mus musculus paired related homeobox 1 (Prrx1), mRNA.	1.8085
NM_011217	Ptprr	Mus musculus protein tyrosine phosphatase, receptor type, R (Ptprr), mRNA.	1.78562
NM_178804	Slit2	Mus musculus slit homolog 2 (Drosophila) (Slit2), mRNA.	1.74129
NM_010780	Mcpt5	Mus musculus mast cell protease 5 (Mcpt5), mRNA.	1.72729
NM_177238	9830147P19Rik	Mus musculus RIKEN cDNA 9830147P19 gene (9830147P19Rik), mRNA.	1.71308
NM_010167	Eya4	Mus musculus eyes absent 4 homolog (Drosophila) (Eya4), mRNA.	1.71238
NM_153099	Tessp2	Mus musculus testis serine protease 2 (Tessp2), mRNA.	1.67991
NM_145629	Pls3	Mus musculus plastin 3 (T-isoform) (Pls3), mRNA.	1.67672
NM_009930	Col3a1	Mus musculus procollagen, type III, alpha 1 (Col3a1), mRNA.	1.67272
NM_009866	Cdh11	Mus musculus cadherin 11 (Cdh11), mRNA.	1.64168
NM_133859	Olfml3	Mus musculus olfactomedin-like 3 (Olfml3), mRNA.	1.63404
NM_007833	Dcn	Mus musculus decorin (Dcn), mRNA.	1.62821
NM_007470	Apod	Mus musculus apolipoprotein D (Apod), mRNA.	1.6188
BC002298	Ptprz1	Mus musculus protein tyrosine phosphatase, receptor type Z, polypeptide 1, mRNA (cDNA clone IMAGE:3590815), partial cds.	1.6127
NM_009627	Adm	Mus musculus adrenomedullin (Adm), mRNA.	1.60231
AK084780	Ttn	Mus musculus 13 days embryo heart cDNA, RIKEN full-length enriched library, clone:D330041I19 product:TITIN homolog [Homo sapiens],	1.58275
Y17859	Gdap9	Mus musculus mRNA for ganglioside-induced differentiation associated protein 9.	1.5772
NM_009888	Cfh	Mus musculus complement component factor h (Cfh), mRNA.	1.56546
AB010329	mszf15	Mus musculus mRNA for mszf15, partial cds.	1.55397
NM_010169	F2r	Mus musculus coagulation factor II (thrombin) receptor (F2r), mRNA.	1.5441
NM_133795	Ttc1	Mus musculus tetratricopeptide repeat domain 1 (Ttc1), mRNA.	1.51813
NM_027239	1810065E05Rik	Mus musculus RIKEN cDNA 1810065E05 gene (1810065E05Rik), mRNA.	1.46627
NM_153553	Npas4	Neuronal PAS domain protein 4	-8.84642
NM_207270	Ptprh	Mus musculus Ptprh mRNA	-4.64041
NM_172925	D930047P17Rik	Mus musculus RIKEN cDNA D930047P17 gene (D930047P17Rik), mRNA.	-4.62247
AK021045	Pde10a	Mus musculus adult male corpus striatum cDNA, RIKEN full-length enriched library, clone:C030004M13 product:unclassifiable, full	-3.60456
AK053479	Zfp262	Mus musculus 0 day neonate eyeball cDNA, RIKEN full-length enriched library, clone:E130020N20 product:unknown EST, full insert	-3.52971
NM_025860	Ddx18	Mus musculus DEAD (Asp-Glu-Ala-Asp) box polypeptide 18 (Ddx18), mRNA.	-3.48407
NM_133207	Kcnh7	Mus musculus potassium voltage-gated channel, subfamily H (eag-related), member 7 (Kcnh7), mRNA.	-3.44474
BC034876	1110008L16Rik	Mus musculus RIKEN cDNA 1110008L16 gene, mRNA (cDNA clone MGC:41292 IMAGE:1512335), complete cds.	-3.03264
NM_010570	Irs1	Mus musculus insulin receptor substrate 1 (Irs1), mRNA.	-3.00689
NM_133362	Erdr1	Mus musculus erythroid differentiation regulator 1 (Erdr1), mRNA.	-2.79764
AK008000	2010001C14Rik	Mus musculus adult male small intestine cDNA, RIKEN full-length enriched library, clone:2010001C14 product:similar to ALKALINE	-2.55617
NM_010959	Oit3	Mus musculus oncoprotein induced transcript 3 (Oit3), mRNA.	-2.53292
NM_025679	5730470L24Rik	Mus musculus RIKEN cDNA 5730470L24 gene (5730470L24Rik), mRNA.	-2.50872
NM_024256	B3gat3	Mus musculus beta-1,3-glucuronyltransferase 3 (glucuronosyltransferase I) (B3gat3), mRNA.	-2.33371
BC030497	Ddx17	Mus musculus, clone IMAGE:5400381, mRNA.	-2.29809
NM_009323	Tbx15	synonyms: de, Tbx8, Tbx14; isoform 1 is encoded by transcript variant 1; droopy ear; T-box 14; go_component: nucleus [goid 0005634] [evidence IEA]; go_function: DNA binding [goid 0003677] [evidence IEA]; go_function: transcription factor activity [goid 0003700] [evidence IEA]; go_process: transcription [goid 0006350] [evidence IEA]; go_process: regulation of transcription, DNA-dependent [goid 000…	-2.2412
AK122567	mKIAA1894	Mus musculus mRNA for mKIAA1894 protein.	-2.2166
NM_026872	Ubap2	Mus musculus ubiquitin-associated protein 2 (Ubap2), mRNA.	-2.16575
NM_133941	Dhx32	Mus musculus DEAH (Asp-Glu-Ala-His) box polypeptide 32 (Dhx32), mRNA.	-2.11514
AK010853	2810407L07Rik	Mus musculus 13 days embryo liver cDNA, RIKEN full-length enriched library, clone:2500002G23 product:similar to ZINC FINGER PROTEIN 4	-2.11158
NM_148944	Chrnb4	Mus musculus cholinergic receptor, nicotinic, beta polypeptide 4 (Chrnb4), mRNA.	-2.10863
NM_008253	Hmgb3	Mus musculus high mobility group box 3 (Hmgb3), mRNA.	-2.10712
NM_198100	Tbkbp1	Mus musculus RIKEN cDNA 3110043L15 gene (3110043L15Rik), mRNA.	-2.06775
NM_012028	Siat7e	Mus musculus sialyltransferase 7 ((alpha-N-acetylneuraminyl 2,3-betagalactosyl-1,3)-N-acetyl galactosaminide	-2.06455
NM_023123	H19	Mus musculus H19 fetal liver mRNA (H19), mRNA.	-2.06389
NM_021288	Tyms	Mus musculus thymidylate synthase (Tyms), mRNA.	-2.0137
NM_030054	Mscp	Mus musculus solute carrier family 25, member 37 (Slc25a37), transcript variant 1, mRNA.	-2.01168
NM_010816	Morc	Mus musculus microrchidia (Morc), mRNA.	-2.01075
NM_201373	Trim56	Mus musculus tripartite motif-containing 56 (Trim56), mRNA.	-1.99545
NM_145926	Mgat4b	Mus musculus mannoside acetylglucosaminyltransferase 4, isoenzyme B (Mgat4b), mRNA.	-1.99251
AK014551	4930467M19Rik	Mus musculus 0 day neonate skin cDNA, RIKEN full-length enriched library, clone:4632404N19 product:unknown EST, full insert	-1.96826
NM_029522	Gpsm2	Mus musculus G-protein signalling modulator 2 (AGS3-like, C. elegans) (Gpsm2), mRNA.	-1.93097
BC058108	Rai16	Mus musculus retinoic acid induced 16, mRNA (cDNA clone IMAGE:6826518), partial cds.; Mus musculus retinoic acid induced 16, mRNA (cDNA clone IMAGE:6392903), partial cds.	-1.92794
NM_019757	Fzr1	Mus musculus fizzy/cell division cycle 20 related 1 (Drosophila) (Fzr1), mRNA.	-1.92215
AK019136	Fancd2	Mus musculus ES cells cDNA, RIKEN full-length enriched library, clone:2410150O07 product:hypothetical protein, full insert	-1.91771
NM_028218	2210409E12Rik	Mus musculus RIKEN cDNA 2210409E12 gene (2210409E12Rik), mRNA.	-1.88426
AK046552	D230004J03Rik	Mus musculus 4 days neonate male adipose cDNA, RIKEN full-length enriched library, clone:B430006D22 product:hypothetical protein,	-1.882
NM_008513	Lrp5	Mus musculus low density lipoprotein receptor-related protein 5 (Lrp5), mRNA.	-1.83874
NM_144880	Ppp2r5a	Mus musculus protein phosphatase 2, regulatory subunit B (B56), alpha isoform (Ppp2r5a), mRNA.	-1.83046
NM_173397;8	D930001I22Rik	Mus musculus RIKEN cDNA D930001I22 gene (D930001I22Rik), mRNA.	-1.82762
NM_010347	Aes	Mus musculus amino-terminal enhancer of split (Aes), mRNA.	-1.81557
NM_145596	BC031407	Mus musculus cDNA sequence BC031407 (BC031407), mRNA.	-1.81055
AK012016	Crtc3	Mus musculus 10 days embryo whole body cDNA, RIKEN full-length enriched library, clone:2610312F20 product:unclassifiable, full	-1.80899
BC006046	4931426K16Rik	Mus musculus RIKEN cDNA 4931426K16 gene, mRNA (cDNA clone MGC:8192 IMAGE:3590641), complete cds.	-1.79347
NM_027900	1300003K24Rik	Mus musculus RIKEN cDNA 1300003K24 gene (1300003K24Rik), mRNA.	-1.77537
AK020951	Ncor1	Mus musculus adult retina cDNA, RIKEN full-length enriched library, clone:A930041H11 product:nuclear receptor co-repressor 1, full	-1.76441
NM_153053	Sf3b4	Mus musculus splicing factor 3b, subunit 4 (Sf3b4), mRNA.	-1.75599
NM_008834	Phxr3	Mus musculus per-hexamer repeat gene 3 (Phxr3), mRNA.	-1.75584
NM_025864	2310028N02Rik	Mus musculus RIKEN cDNA 2310028N02 gene (2310028N02Rik), mRNA.	-1.73223
NM_008804	Pde9a	Mus musculus phosphodiesterase 9A (Pde9a), mRNA.	-1.7284
BC031136	Plekhg3	Mus musculus cDNA clone MGC:37211 IMAGE:4971548, complete cds.	-1.71871
BC013672	BC013672	Mus musculus cDNA sequence BC013672, mRNA (cDNA clone MGC:19297 IMAGE:4037887), complete cds.	-1.71777
NM_146208	Neil3	Mus musculus nei like 3 (E. coli) (Neil3), mRNA	-1.7177
NM_010945	Nsmaf	Mus musculus neutral sphingomyelinase (N-SMase) activation associated factor (Nsmaf), mRNA.	-1.71549
NM_172740	B230312I18Rik	Mus musculus RIKEN cDNA B230312I18 gene (B230312I18Rik), mRNA.	-1.70904
NM_009089	Polr2a	Mus musculus polymerase (RNA) II (DNA directed) polypeptide A (Polr2a), mRNA.	-1.69402
NM_008244	Hgs	Mus musculus HGF-regulated tyrosine kinase substrate (Hgs), mRNA.	-1.6902
NM_008142	Gnb1	Mus musculus guanine nucleotide binding protein, beta 1, mRNA (cDNA clone IMAGE:3583848), with apparent retained intron.	-1.67466
NM_177287	C030025P15Rik	Mus musculus RIKEN cDNA C030025P15 gene (C030025P15Rik), mRNA.	-1.67318
NM_007646	Cd38	Mus musculus CD38 antigen (Cd38), mRNA.	-1.66061
NM_011862	Pacsin2	Mus musculus protein kinase C and casein kinase substrate in neurons 2 (Pacsin2), mRNA.	-1.65902
NM_182782	BC027373	Mus musculus cDNA sequence BC027373 (BC027373), mRNA.	-1.65634
BC046446	Brwd3	Mus musculus, clone IMAGE:4020262, mRNA.	-1.65488
NM_177011	9330154K18Rik	Mus musculus RIKEN cDNA 9330154K18 gene (9330154K18Rik), mRNA.	-1.64925
NM_011518	Syk	Mus musculus spleen tyrosine kinase (Syk), mRNA.	-1.63042
NM_016746	Ccnc	Mus musculus cyclin C (Ccnc), mRNA.	-1.61919
AK017563	5730415C11Rik	Mus musculus 8 days embryo whole body cDNA, RIKEN full-length enriched library, clone:5730415C11 product:hypothetical protein,	-1.60931
AK018000	St6gal1	Mus musculus adult male thymus cDNA, RIKEN full-length enriched library, clone:5830449F15 product:unclassifiable, full insert	-1.60186
AK020223	4930429A22Rik	Mus musculus 15 days embryo male testis cDNA, RIKEN full-length enriched library, clone:8030493P09 product:unclassifiable, full	-1.60074
NM_025534	2310043N13Rik	Mus musculus RIKEN cDNA 2310043N13 gene (2310043N13Rik), mRNA.	-1.59813
BC036955	1810041L15Rik	Mus musculus RIKEN cDNA 1810041L15 gene, mRNA (cDNA clone IMAGE:4503338), partial cds.	-1.59612
AK018442	Soat1	Mus musculus 16 days embryo lung cDNA, RIKEN full-length enriched library, clone:8430426K15 product:unknown EST, full insert	-1.59457
NM_008854	Prkaca	Mus musculus protein kinase, cAMP dependent, catalytic, alpha (Prkaca), mRNA.	-1.5813
NM_145590	BC017158	Mus musculus cDNA sequence BC017158 (BC017158), mRNA.	-1.57218
NM_023332	Prlpc2	Mus musculus prolactin-like protein C 2 (Prlpc2), mRNA.	-1.57089
BC052052	2610009E16Rik	Mus musculus mRNA similar to parathymosin (cDNA clone MGC:62433 IMAGE:5692918), complete cds.	-1.56912
NM_021895	Actn4	Mus musculus actinin alpha 4 (Actn4), mRNA.	-1.55074
NM_026644	Agpat4	Mus musculus 1-acylglycerol-3-phosphate O-acyltransferase 1 (lysophosphatidic acid acyltransferase, delta) (Agpat4), mRNA.	-1.54813
NM_011150	Lgals3bp	Mus musculus lectin, galactoside-binding, soluble, 3 binding protein (Lgals3bp), mRNA.	-1.53419
NM_130889	Anp32b	Mus musculus acidic nuclear phosphoprotein 32 family, member B (Anp32b), mRNA.	-1.51949
NM_172286	6430548M08Rik	Mus musculus RIKEN cDNA 6430548M08 gene (6430548M08Rik), mRNA.	-1.51627
NM_009652	Akt1	Mus musculus thymoma viral proto-oncogene 1 (Akt1), mRNA.	-1.50253
NM_012026	Rgnef	Mus musculus Rho-guanine nucleotide exchange factor (Rgnef), mRNA.	-1.50201

## Sheet: 12h after loading WT-OVX
Fold change of differentially expressed genes in WT-OVX mice at 12h after
loading compared with their non-loaded contra-lateral controls
GenBank	Symbol	Description	Fold
NM_146429	Olfr223	Mus musculus olfactory receptor 223 (Olfr223), mRNA.	26.792
NM_029879	D13Bwg1146e	Mus musculus DNA segment, Chr 13, Brigham & Women's Genetics 1146 expressed (D13Bwg1146e), mRNA.	4.31625
AK005735	1700007M16Rik	Mus musculus adult male testis cDNA, RIKEN full-length enriched library, clone:1700007M16 product:unclassifiable, full insert	3.78395
NM_178784	Alg6	Mus musculus asparagine-linked glycosylation 6 homolog (yeast, alpha-1,3,-glucosyltransferase) (Alg6), mRNA.	2.51851
NM_010894	Neurod1	Mus musculus neurogenic differentiation 1 (Neurod1), mRNA.	2.51083
NM_028954	4933417E01Rik	Mus musculus RIKEN cDNA 4933417E01 gene (4933417E01Rik), mRNA.	2.45174
NM_020034	Hist1h1b	Mus musculus histone 1, H1b (Hist1h1b), mRNA.	2.43158
NM_178211	Hist1h4k	Mus musculus histone 1, H4j (Hist1h4j), mRNA.	2.34881
NM_175655	Hist1h4f	Mus musculus histone 1, H4f (Hist1h4f), mRNA.	2.34159
NM_008160	Gpx1	Mus musculus glutathione peroxidase 1 (Gpx1), mRNA.	2.21464
NM_175654	Hist1h4d	Mus musculus histone 1, H4d (Hist1h4d), mRNA.	2.20334
NM_175652	Hist4h4	Mus musculus histone 4, H4 (Hist4h4), mRNA.	2.15825
NM_015779	NE	Mus musculus neutrophil elastase (NE), mRNA.	2.11047
NM_008694	Ngp	Mus musculus neutrophilic granule protein (Ngp), mRNA.	2.07264
NM_025388	1110021H02Rik	Mus musculus RIKEN cDNA 1110021H02 gene (1110021H02Rik), mRNA.	2.06247
NM_010545	Ii	Mus musculus Ia-associated invariant chain (Ii), mRNA.	1.98045
NM_013921	Tmprss8	Mus musculus transmembrane protease, serine 8 (intestinal) (Tmprss8), mRNA.	1.92249
NM_008534	Ly9	Mus musculus lymphocyte antigen 9 (Ly9), mRNA.	1.89358
NM_019949	Ube2l6	Mus musculus ubiquitin-conjugating enzyme E2L 6 (Ube2l6), mRNA.	1.88503
AF119036	Igh-V11	Mus musculus AH0364 immunoglobulin heavy chain VH11-JH1 region mRNA, partial cds.	1.87321
NM_008491	Lcn2	Mus musculus lipocalin 2 (Lcn2), mRNA.	1.86298
NM_011269	Rhag	Mus musculus Rhesus blood group-associated A glycoprotein (Rhag), mRNA.	1.826
NM_008848	Pira6	Mus musculus paired-Ig-like receptor A6 (Pira6), transcript variant 2, mRNA.	1.79534
NM_009653	Alas2	Mus musculus aminolevulinic acid synthase 2, erythroid (Alas2), mRNA.	1.78352
NM_008586	Mep1b	Mus musculus meprin 1 beta (Mep1b), mRNA.	1.77647
NM_019744	Ncoa4	Mus musculus nuclear receptor coactivator 4 (Ncoa4), mRNA.	1.77067
NM_207705	Elmo2	Mus musculus engulfment and cell motility 2, ced-12 homolog (C. elegans) (Elmo2), transcript variant 3, mRNA.	1.74796
NM_017372	Lyzs	Mus musculus lysozyme (Lyzs), mRNA.	1.74454
BC018315	Igh-6	Mus musculus immunoglobulin heavy chain 6 (heavy chain of IgM), mRNA (cDNA clone MGC:18788 IMAGE:4189350), complete cds.	1.73084
NM_010730	Anxa1	Mus musculus annexin A1 (Anxa1), mRNA.	1.70225
NM_008522	Ltf	Mus musculus lactotransferrin (Ltf), mRNA.	1.69321
NM_008879	Lcp1	Mus musculus lymphocyte cytosolic protein 1 (Lcp1), mRNA.	1.68585
BC038527	Rnf130	Mus musculus, clone IMAGE:1493777, mRNA.	1.66428
NM_009084	Rpl37a	Mus musculus ribosomal protein L37a (Rpl37a), mRNA.	1.63493
NM_008529	Ly6e	Mus musculus lymphocyte antigen 6 complex, locus E (Ly6e), mRNA.	1.62124
AF190665	Lmbr1	Mus musculus LMBR1 long form (Lmbr1) mRNA, complete cds, alternatively spliced.	1.58861
NM_030701	Gpr109b	Mus musculus G protein-coupled receptor 109B (Gpr109b), mRNA.	1.58182
NM_010819	Clec4d	Mus musculus C-type (calcium dependent, carbohydrate recognition domain) lectin, superfamily member 8 (Clecsf8), mRNA.	1.57625
NM_147048	Olfr652	Mus musculus olfactory receptor 652 (Olfr652), mRNA.	1.56715
NM_177713	9830130M13	Mus musculus hypothetical protein 9830130M13 (9830130M13), mRNA.	1.52673
NM_145926	Mgat4b	Mus musculus mannoside acetylglucosaminyltransferase 4, isoenzyme B (Mgat4b), mRNA.	-3.43435
NM_134209	V1rg8	Mus musculus vomeronasal 1 receptor, G8 (V1rg8), mRNA.	-3.11661
NM_029790	Mett5d1	Mus musculus RIKEN cDNA 0610027B03 gene (0610027B03Rik), mRNA.	-2.57393
NM_011135	Cnot7	Mus musculus CCR4-NOT transcription complex, subunit 7 (Cnot7), mRNA.	-2.30697
AK020063	6030442K20Rik	Mus musculus 13 days embryo male testis cDNA, RIKEN full-length enriched library, clone:6030442K20 product:unknown EST, full insert	-2.28237
AK015682	Col25a1	Mus musculus adult male testis cDNA, RIKEN full-length enriched library, clone:4930502M04 product:unclassifiable, full insert	-2.2461
AK018993	Aldh1a1	Mus musculus adult male testis cDNA, RIKEN full-length enriched library, clone:1700127G21 product:unknown EST, full insert	-2.21062
AK014905	4921517B04Rik	Mus musculus adult male testis cDNA, RIKEN full-length enriched library, clone:4921517B04 product:hypothetical Tubulin-tyrosine	-2.18931
NM_029726	Trdn	Mus musculus triadin (Trdn), mRNA.	-2.17338
NM_007470	Apod	Mus musculus apolipoprotein D (Apod), mRNA.	-2.0942
X70182	beta enolase	Mus musculus mRNA for muscle-specific beta enolase.	-2.08947
NM_173385	Cilp	Mus musculus cartilage intermediate layer protein, nucleotide pyrophosphohydrolase (Cilp), mRNA.	-2.08513
NM_024230	1110030K22Rik	Mus musculus RIKEN cDNA 1110030K22 gene (1110030K22Rik), mRNA.	-2.05535
NM_008280	Lipc	Mus musculus lipase, hepatic (Lipc), mRNA.	-2.05223
NM_021282	Cyp2e1	Mus musculus cytochrome P450, family 2, subfamily e, polypeptide 1 (Cyp2e1), mRNA.	-2.03985
AK020606	Epn2	Mus musculus adult male urinary bladder cDNA, RIKEN full-length enriched library, clone:9530051D10 product:EH DOMAIN BINDING	-2.03589
NM_145532	Mall	Mus musculus cDNA sequence BC012256 (BC012256), mRNA.	-2.02859
NM_013868	Hspb7	Mus musculus heat shock protein family, member 7 (cardiovascular) (Hspb7), mRNA.	-2.02033
NM_009323	Tbx15	Mus musculus T-box 15 (Tbx15), transcript variant 2, mRNA.	-2.01015
NM_010043	Des	Mus musculus desmin (Des), mRNA.	-2.00238
NM_008420	Kcnb1	Mus musculus potassium voltage gated channel, Shab-related subfamily, member 1 (Kcnb1), mRNA.	-1.98549
NM_025357	Smpx	Mus musculus small muscle protein, X-linked (Smpx), mRNA.	-1.98359
NM_021285	Myl1	Mus musculus myosin, light polypeptide 1 (Myl1), mRNA.	-1.98035
NM_016754	Mylpf	Mus musculus myosin light chain, phosphorylatable, fast skeletal muscle (Mylpf), mRNA.	-1.96652
NM_175418	8030451F13Rik	Mus musculus RIKEN cDNA 8030451F13 gene (8030451F13Rik), mRNA.	-1.93364
NM_007504	Atp2a1	Mus musculus ATPase, Ca++ transporting, cardiac muscle, fast twitch 1 (Atp2a1), mRNA.	-1.9252
NM_013867	Bcar3	Mus musculus breast cancer anti-estrogen resistance 3 (Bcar3), mRNA.	-1.91002
NM_029569	Asb5	Mus musculus ankyrin repeat and SOCs box-containing protein 5 (Asb5), mRNA.	-1.90421
NM_010174	Fabp3	Mus musculus fatty acid binding protein 3, muscle and heart (Fabp3), mRNA.	-1.89489
NM_010211	Fhl1	Mus musculus four and a half LIM domains 1 (Fhl1), mRNA.	-1.89487
NM_146120	Gsn	Mus musculus gelsolin (Gsn), mRNA.	-1.88019
AF203898	Neb	Mus musculus nebulin mRNA, partial cds.	-1.86447
NM_007751	Cox8b	Mus musculus cytochrome c oxidase, subunit VIIIb (Cox8b), mRNA.	-1.85697
NM_153107	Cpz	Mus musculus carboxypeptidase Z (Cpz), mRNA.	-1.82795
NM_013645	Pvalb	Mus musculus parvalbumin (Pvalb), mRNA.	-1.82165
NM_008974	Ptp4a2	Mus musculus protein tyrosine phosphatase 4a2 (Ptp4a2), mRNA.	-1.8074
NM_138628	Txlnb	Mus musculus RIKEN cDNA 2310001N14 gene (2310001N14Rik), mRNA.	-1.80115
NM_029344	Acyp2	Mus musculus acylphosphatase 2, muscle type (Acyp2), mRNA.	-1.80091
BC037512	Prkaa2	Mus musculus, clone IMAGE:1512359, mRNA.	-1.79774
NM_009944	Cox7a1	Mus musculus cytochrome c oxidase, subunit VIIa 1 (Cox7a1), mRNA.	-1.79752
NM_007994	Fbp2	Mus musculus fructose bisphosphatase 2 (Fbp2), mRNA.	-1.79697
NM_028133	Egln3	Mus musculus EGL nine homolog 3 (C. elegans) (Egln3), mRNA.	-1.77912
NM_011224	Pygm	Mus musculus muscle glycogen phosphorylase (Pygm), mRNA.	-1.77154
NM_013593	Mb	Mus musculus myoglobin (Mb), mRNA.	-1.75658
NM_018870	Pgam2	Mus musculus phosphoglycerate mutase 2 (Pgam2), mRNA.	-1.75258
NM_177312	6330408A02Rik	Mus musculus RIKEN cDNA 6330408A02 gene (6330408A02Rik), mRNA.	-1.75128
L24495	Tnfrsf7	Mus musculus CD27 antigen (Cd27) mRNA.	-1.74129
NM_134147	D930010J01Rik	Mus musculus RIKEN cDNA D930010J01 gene (D930010J01Rik), mRNA.	-1.73691
AK083236	4921517B04Rik	Mus musculus adult male hippocampus cDNA, RIKEN full-length enriched library, clone:C630030B20 product:hypothetical protein,	-1.73443
NM_011696	Vdac3	Mus musculus voltage-dependent anion channel 3 (Vdac3), mRNA.	-1.71936
AK129148	Cdc42bpa	Mus musculus mRNA for mKIAA0451 protein.	-1.71665
NM_009710	Art1	Mus musculus ADP-ribosyltransferase 1 (Art1), mRNA.	-1.70146
NM_007808	Cycs	Mus musculus cytochrome c, somatic (Cycs), mRNA.	-1.69864
NM_198415	Ckmt2	Mus musculus creatine kinase, mitochondrial 2 (Ckmt2), mRNA.	-1.69447
NM_053078	D0H4S114	Mus musculus DNA segment, human D4S114 (D0H4S114), mRNA.	-1.69344
NM_013494	Cpe	Mus musculus carboxypeptidase E (Cpe), mRNA.	-1.68636
NM_016900	Cav2	Mus musculus caveolin 2 (Cav2), mRNA.	-1.68246
NM_013820	Hk2	Mus musculus hexokinase 2 (Hk2), mRNA.	-1.68201
NM_181588	2310016A09Rik	Mus musculus RIKEN cDNA 2310016A09 gene (2310016A09Rik), mRNA.	-1.67903
AK021134	C030039E19Rik	Mus musculus adult male corpus striatum cDNA, RIKEN full-length enriched library, clone:C030039E19 product:unknown EST, full insert	-1.6762
NM_013863	Bag3	Mus musculus Bcl2-associated athanogene 3 (Bag3), mRNA.	-1.67028
NM_027226	Fyttd1	Mus musculus RIKEN cDNA 3830421F13 gene (3830421F13Rik), mRNA.	-1.66989
AK009107	Cmya3	Mus musculus adult male tongue cDNA, RIKEN full-length enriched library, clone:2310003D02 product:unknown EST, full insert	-1.668
NM_013743	Pdk4	Mus musculus pyruvate dehydrogenase kinase, isoenzyme 4 (Pdk4), mRNA.	-1.66127
BC044882	Obscn	Mus musculus obscurin, cytoskeletal calmodulin and titin-interacting RhoGEF, mRNA (cDNA clone MGC:51514	-1.66082
BC037471	Tns	Mus musculus tensin, mRNA (cDNA clone IMAGE:4235243), partial cds.	-1.65972
AK004418	Synpo2	Mus musculus 18-day embryo whole body cDNA, RIKEN full-length enriched library, clone:1110069I04 product:unknown EST, full insert	-1.65259
NM_019793	Tm4sf8	Mus musculus transmembrane 4 superfamily member 8 (Tm4sf8), mRNA.	-1.64312
NM_145428	BC003479	Mus musculus cDNA sequence BC003479 (BC003479), mRNA.	-1.64129
NM_007668	Cdk5	Mus musculus cyclin-dependent kinase 5 (Cdk5), mRNA.	-1.63841
NM_009263	Spp1	Mus musculus secreted phosphoprotein 1 (Spp1), mRNA.	-1.63503
NM_021514	Pfkm	Mus musculus phosphofructokinase, muscle (Pfkm), mRNA.	-1.62948
AK014461	Knsl7	Mus musculus 13 days embryo whole body cDNA, RIKEN full-length enriched library, clone:3930402I10 product:hypothetical P-loop	-1.62627
NM_177113	Ppargc1a	Mus musculus RIKEN cDNA A830037N07 gene (A830037N07Rik), mRNA.	-1.61178
NM_012037	Vat1	Mus musculus vesicle amine transport protein 1 homolog (T californica) (Vat1), mRNA.	-1.60673
AK014149	Lt1	Mus musculus 13 days embryo head cDNA, RIKEN full-length enriched library, clone:3110039K04 product:unknown EST, full insert	-1.60613
NM_178143	Prkaa2	Mus musculus protein kinase, AMP-activated, alpha 2 catalytic subunit (Prkaa2), mRNA.	-1.60466
NM_007394	Acvr1	Mus musculus activin A receptor, type 1 (Acvr1), mRNA.	-1.60077
NM_008645	Mug1	Mus musculus murinoglobulin 1 (Mug1), mRNA.	-1.5998
NM_009932	Col4a2	Mus musculus procollagen, type IV, alpha 2 (Col4a2), mRNA.	-1.59589
NM_007802	Ctsk	Mus musculus cathepsin K (Ctsk), mRNA.	-1.59165
AF177024	Mark4	Mus musculus molossinus unknown mRNA.	-1.58833
NM_010638	Bteb1	Mus musculus basic transcription element binding protein 1 (Bteb1), mRNA.	-1.57241
NM_013897	Timm8b	Mus musculus translocase of inner mitochondrial membrane 8 homolog b (yeast) (Timm8b), mRNA.	-1.5665
NM_019738	Nupr1	Mus musculus nuclear protein 1 (Nupr1), mRNA.	-1.56115
NM_139063	Muted	Mus musculus muted (Muted), mRNA.	-1.51025
X70032	nebulin	Mus musculus mRNA for nebulin.	-1.50771
NM_029928	Ptprb	Mus musculus protein tyrosine phosphatase, receptor type, B (Ptprb), mRNA.	-1.49405
NM_054085	Alpk3	Mus musculus expressed sequence AW319487 (AW319487), mRNA.	-1.47454

## Sheet: 24h after loading WT-OVX
Fold change of differentially expressed genes in WT-OVX mice at 24h after
loading compared with their non-loaded contra-lateral controls
GenBank	Symbol	Description	Fold
NM_010816	Morc	Mus musculus microrchidia (Morc), mRNA.	2.47314
NM_023431	Mum1	Mus musculus melanoma associated antigen (mutated) 1 (Mum1), mRNA.	2.41212
NM_173731	Hmgcll1	Mus musculus 3-hydroxymethyl-3-methylglutaryl-Coenzyme A lyase-like 1 (Hmgcll1), mRNA.	2.26601
NM_013494	Cpe	Mus musculus carboxypeptidase E (Cpe), mRNA.	2.20058
AK015515	Asf1a	Mus musculus adult male testis cDNA, RIKEN full-length enriched library, clone:4930466K18 product:unknown EST, full insert	2.13933
NM_178070	Vps33b	Mus musculus vacuolar protein sorting 33B (yeast) (Vps33b), mRNA.	2.1265
BC025215	2310043N10Rik	Mus musculus RIKEN cDNA 2310043N10 gene, mRNA (cDNA clone IMAGE:5029508), partial cds.	2.10276
NM_133362	Erdr1	Mus musculus erythroid differentiation regulator 1 (Erdr1), mRNA.	2.0959
NM_145596	BC031407	Mus musculus cDNA sequence BC031407 (BC031407), mRNA.	2.08343
AK076605	4921531P07Rik	Mus musculus adult male testis cDNA, RIKEN full-length enriched library, clone:4921531P07 product:BM259 (FRAGMENT) homolog [Rattus	2.08208
AK017200	5033428C03Rik	Mus musculus 11 days pregnant adult female ovary and uterus cDNA, RIKEN full-length enriched library, clone:5033428C03	2.06493
AK021246	Pik3c2a	Mus musculus 7 days embryo whole body cDNA, RIKEN full-length enriched library, clone:C430039J01 product:unknown EST, full insert	2.05723
NM_020264	Svs7	Mus musculus seminal vesicle protein, secretion 7 (Svs7), mRNA.	2.05587
AK017236	5330406M23Rik	Mus musculus adult male pituitary gland cDNA, RIKEN full-length enriched library, clone:5330406M23 product:unknown EST, full insert	2.04448
NM_144941	Rprc1	Mus musculus cDNA sequence BC019977 (BC019977), mRNA.	2.04251
AK052911	RF1	Mus musculus 16 days neonate heart cDNA, RIKEN full-length enriched library, clone:D830037I21 product:weakly similar to RING ZINC	2.02852
AK018831	4930471G03Rik	Mus musculus adult male testis cDNA, RIKEN full-length enriched library, clone:1700007N01 product:hypothetical protein, full insert	2.00888
NM_009697	Nr2f2	Mus musculus nuclear receptor subfamily 2, group F, member 2 (Nr2f2), mRNA.	1.97005
NM_013502	Ctbp1	Mus musculus C-terminal binding protein 1 (Ctbp1), mRNA.	1.96871
NM_146423	Olfr887	Mus musculus olfactory receptor 887 (Olfr887), mRNA.	1.96095
NM_030683	Slc14a2	Mus musculus solute carrier family 14 (urea transporter), member 2 (Slc14a2), transcript variant 2, mRNA.	1.95164
NM_013456	Actn3	Mus musculus actinin alpha 3 (Actn3), mRNA.	1.94147
NM_019757	Fzr1	Mus musculus fizzy/cell division cycle 20 related 1 (Drosophila) (Fzr1), mRNA.	1.94099
NM_027521	6330406L22Rik	Mus musculus RIKEN cDNA 6330406L22 gene (6330406L22Rik), mRNA.	1.93754
AK080260	Psme4	Mus musculus adult male aorta and vein cDNA, RIKEN full-length enriched library, clone:A530097C07 product:unknown EST, full insert	1.9305
AK006670	1700041E20Rik	Mus musculus adult male testis cDNA, RIKEN full-length enriched library, clone:1700041E20 product:hypothetical EF-hand containing	1.92902
NM_008512	Lrp1	Mus musculus low density lipoprotein receptor-related protein 1 (Lrp1), mRNA.	1.92048
NM_145357	BC023105	Mus musculus cDNA sequence BC023105 (BC023105), mRNA.	1.91831
NM_153170	Slc36a2	Mus musculus solute carrier family 36 (proton/amino acid symporter), member 2 (Slc36a2), mRNA.	1.90661
AK051899	Phka2	Mus musculus 12 days embryo eyeball cDNA, RIKEN full-length enriched library, clone:D230017A12 product:PHOSPHORYLASE B KINASE	1.90239
NM_028818	2610511M17Rik	Mus musculus RIKEN cDNA 2610511M17 gene (2610511M17Rik), mRNA.	1.89815
NM_146586	Olfr1018	Mus musculus olfactory receptor 1018 (Olfr1018), mRNA.	1.89481
NM_025869	2310043K02Rik	Mus musculus RIKEN cDNA 2310043K02 gene (2310043K02Rik), mRNA.	1.88624
NM_022423	AB030190	Mus musculus hypothetical protein, clone 2-24 (AB030190), mRNA.	1.88294
NM_008835	Phxr4	Mus musculus per-hexamer repeat gene 4 (Phxr4), mRNA.	1.8782
NM_148944	Chrnb4	Mus musculus cholinergic receptor, nicotinic, beta polypeptide 4 (Chrnb4), mRNA.	1.87729
BC031136	Plekhg3	Mus musculus cDNA clone MGC:37211 IMAGE:4971548, complete cds.	1.86796
NM_007400	Adam12	Mus musculus a disintegrin and metalloproteinase domain 12 (meltrin alpha) (Adam12), mRNA.	1.8603
NM_182996	AI839920	Mus musculus expressed sequence AI839920 (AI839920), mRNA.	1.85682
NM_145700	Ccrl1	Mus musculus chemokine (C-C motif) receptor-like 1 (Ccrl1), mRNA.	1.84754
BC058108	Rai16	Mus musculus retinoic acid induced 16, mRNA (cDNA clone IMAGE:6826518), partial cds.; Mus musculus retinoic acid induced 16, mRNA (cDNA clone IMAGE:6392903), partial cds.	1.84366
NM_010777	Mbp	Mus musculus myelin basic protein (Mbp), mRNA.	1.83919
NM_001004155	9930012K11Rik	synonyms: AU016692, MGC91159; Mus musculus RIKEN cDNA 9930012K11 gene (9930012K11Rik), mRNA.	1.828
NM_175641	Ltbp4	Mus musculus latent transforming growth factor beta binding protein 4 (Ltbp4), mRNA.	1.82236
AK016155	4930557A04Rik	Mus musculus adult male testis cDNA, RIKEN full-length enriched library, clone:4930557A04 product:hypothetical Histone-fold	1.81674
BC022150	BC022150	Mus musculus cDNA sequence BC022150, mRNA (cDNA clone IMAGE:5102760), partial cds.	1.81554
AK018240	6330565B04Rik	Mus musculus adult male medulla oblongata cDNA, RIKEN full-length enriched library, clone:6330565B04 product:unclassifiable, full	1.80527
NM_025581	2810433K01Rik	Mus musculus RIKEN cDNA 2810433K01 gene (2810433K01Rik), mRNA.	1.79928
NM_010329	Gp38	Mus musculus glycoprotein 38 (Gp38), mRNA.	1.79243
NM_007542	Bgn	Mus musculus biglycan (Bgn), mRNA.	1.78566
NM_173397	D930001I22Rik	Mus musculus RIKEN cDNA D930001I22 gene (D930001I22Rik), mRNA.	1.78546
NM_009825	Serpinh1	Mus musculus serine (or cysteine) proteinase inhibitor, clade H, member 1 (Serpinh1), mRNA.	1.78145
NM_153099	Tessp2	Mus musculus testis serine protease 2 (Tessp2), mRNA.	1.77815
NM_011785	Akt3	Mus musculus thymoma viral proto-oncogene 3 (Akt3), mRNA.	1.77039
NM_009323	Tbx15	Mus musculus T-box 15 (Tbx15), transcript variant 2, mRNA.	1.76885
NM_013743	Pdk4	Mus musculus pyruvate dehydrogenase kinase, isoenzyme 4 (Pdk4), mRNA.	1.76554
BC034735	2310047A01Rik	Mus musculus RIKEN cDNA 2310047A01 gene, mRNA (cDNA clone IMAGE:4951483), partial cds.	1.76124
NM_178705	Luzp2	Mus musculus leucine zipper protein 2 (Luzp2), mRNA.	1.75424
NM_153118	Fnbp1l	Mus musculus RIKEN cDNA 2610318I01 gene (2610318I01Rik), mRNA.	1.75384
AK014551	4930467M19Rik	Mus musculus 0 day neonate skin cDNA, RIKEN full-length enriched library, clone:4632404N19 product:unknown EST, full insert	1.74825
BC039928	C79267	Mus musculus cDNA clone IMAGE:3482828, partial cds.	1.74818
BC013672	BC013672	Mus musculus cDNA sequence BC013672, mRNA (cDNA clone MGC:19297 IMAGE:4037887), complete cds.	1.74646
NM_026880	Pink1	Mus musculus PTEN induced putative kinase 1 (Pink1), mRNA.	1.74255
AK008426	2010203P06Rik	Mus musculus adult male small intestine cDNA, RIKEN full-length enriched library, clone:2010203P06 product:unknown EST, full insert	1.73651
NM_177641	C130057E09Rik	Mus musculus RIKEN cDNA C130057E09 gene (C130057E09Rik), mRNA.	1.73336
AK017649	D16Bwg1543e	Mus musculus 8 days embryo whole body cDNA, RIKEN full-length enriched library, clone:5730448P06 product:unknown EST, full insert	1.73144
NM_020279	CCl28	Mus musculus chemokine (C-C motif) ligand 28 (Ccl28), mRNA.	1.72603
NM_027276	Cdc16	Mus musculus CDC16 cell division cycle 16 homolog (S. cerevisiae) (Cdc16), mRNA.	1.72589
AK020490	Nr6a1	Mus musculus 12 days embryo embryonic body between diaphragm region and neck cDNA, RIKEN full-length enriched library, clone:9430076K19	1.72014
NM_177334	A230074B11Rik	Mus musculus RIKEN cDNA A230074B11 gene (A230074B11Rik), mRNA.	1.7196
NM_146673	Olfr823	Mus musculus olfactory receptor 824 (Olfr824), mRNA.	1.7182
NM_019837	Nudt3	Mus musculus nudix (nucleotide diphosphate linked moiety X)-type motif 3 (Nudt3), mRNA.	1.71153
AF356874	Hint2	Mus musculus histidine triad protein 3 mRNA, complete cds.	1.70792
NM_012043	Islr	Mus musculus immunoglobulin superfamily containing leucine-rich repeat (Islr), mRNA.	1.70121
NM_031401	Usmg4	Mus musculus upregulated during skeletal muscle growth 4 (Usmg4), mRNA.	1.69516
NM_134093	Letmd1	Mus musculus LETM1 domain containing 1 (Letmd1), mRNA.	1.69464
NM_172538	AI854408	Mus musculus expressed sequence AI854408 (AI854408), mRNA.	1.69348
AK015367	Hmx1	Mus musculus adult male testis cDNA, RIKEN full-length enriched library, clone:4930442P19 product:unknown EST, full insert	1.6911
NM_146011	Arhgap9	Mus musculus Rho GTPase activating protein 9 (Arhgap9), mRNA.	1.69065
NM_028561	Speer4b	Mus musculus spermatogenesis associated glutamate (E)-rich protein 4b (Speer4b), mRNA.	1.68978
NM_146294	Olfr1167	Mus musculus olfactory receptor 1167 (Olfr1167), mRNA.	1.68747
AK004226	AU041480	Mus musculus 18-day embryo whole body cDNA, RIKEN full-length enriched library, clone:1110051A18 product:hypothetical protein,	1.68552
NM_146439	Olfr937	Mus musculus olfactory receptor 937 (Olfr937), mRNA.	1.68311
NM_011417	Smarca4	Mus musculus SWI/SNF related, matrix associated, actin dependent regulator of chromatin, subfamily a, member 4 (Smarca4), mRNA.	1.68181
NM_011201	Ptpn1	Mus musculus protein tyrosine phosphatase, non-receptor type 1 (Ptpn1), mRNA.	1.6806
NM_178880	Son	Mus musculus Son cell proliferation protein (Son), transcript variant 1, mRNA.	1.68001
NM_011218	Ptprs	Mus musculus protein tyrosine phosphatase, receptor type, S (Ptprs), mRNA.	1.67491
NM_144797	Metrnl	Mus musculus cDNA sequence BC019776 (BC019776), mRNA.	1.67297
NM_008600	Mip	Mus musculus major intrinsic protein of eye lens fiber (Mip), mRNA.	1.67219
NM_175259	Tmem58	Mus musculus RIKEN cDNA 9330132O05 gene (9330132O05Rik), mRNA.	1.67178
AK013562	Pgbd5	Mus musculus adult male hippocampus cDNA, RIKEN full-length enriched library, clone:2900019M05 product:unknown EST, full insert	1.6681
NM_028218	2210409E12Rik	Mus musculus RIKEN cDNA 2210409E12 gene (2210409E12Rik), mRNA.	1.66194
NM_153559	Qscn6l1	Mus musculus quiescin Q6-like 1 (Qscn6l1), mRNA.	1.66034
AK005750	1700008A07Rik	Mus musculus adult male testis cDNA, RIKEN full-length enriched library, clone:1700008A07 product:unclassifiable, full insert	1.65764
NM_025652	Gtf3a	Mus musculus general transcription factor III A (Gtf3a), mRNA.	1.65728
NM_029811	St5	Mus musculus suppression of tumorigenicity 5 (St5), mRNA.	1.65688
NM_013645	Pvalb	Mus musculus parvalbumin (Pvalb), mRNA.	1.6526
NM_138755	Phf21a	Mus musculus BRAF35/HDAC2 complex (Bhc80), mRNA.	1.65124
NM_177287	C030025P15Rik	Mus musculus RIKEN cDNA C030025P15 gene (C030025P15Rik), mRNA.	1.64919
AK020268	Satb2	Mus musculus adult male cecum cDNA, RIKEN full-length enriched library, clone:9130024F11 product:hypothetical protein, full insert	1.64809
NM_146646	Olfr152	Mus musculus olfactory receptor 152 (Olfr152), mRNA.	1.64765
AK010853	2810407L07Rik	Mus musculus 13 days embryo liver cDNA, RIKEN full-length enriched library, clone:2500002G23 product:similar to ZINC FINGER PROTEIN 4	1.64749
NM_173027	D830007E07Rik	Mus musculus RIKEN cDNA D830007E07 gene (D830007E07Rik), mRNA.	1.64565
AK019679	4930513E20Rik	Mus musculus adult male testis cDNA, RIKEN full-length enriched library, clone:4930513E20 product:unknown EST, full insert	1.64483
NM_026061	Ndufb8	Mus musculus NADH dehydrogenase (ubiquinone) 1 beta subcomplex 8 (Ndufb8), mRNA.	1.64167
NM_028331	C1qtnf6	Mus musculus C1q and tumor necrosis factor related protein 6 (C1qtnf6), mRNA.	1.63976
NM_183358	Gadd45gip1	Mus musculus growth arrest and DNA-damage-inducible, gamma interacting protein 1 (Gadd45gip1), mRNA.	1.63918
AK081646	Mfhas1	Mus musculus 16 days embryo head cDNA, RIKEN full-length enriched library, clone:C130060F04 product:hypothetical protein, full insert	1.63898
NM_175268	A930008G19Rik	Mus musculus RIKEN cDNA A930008G19 gene (A930008G19Rik), mRNA.	1.63828
L24495	Tnfrsf7	Mus musculus CD27 antigen (Cd27) mRNA.	1.63786
NM_011756	Zfp36	Mus musculus zinc finger protein 36 (Zfp36), mRNA.	1.6351
NM_009710	Art1	Mus musculus ADP-ribosyltransferase 1 (Art1), mRNA.	1.63457
NM_029020	Abcb8	Mus musculus RIKEN cDNA 4833412N02 gene (4833412N02Rik), mRNA.	1.63413
NM_009768	Bsg	Mus musculus basigin (Bsg), mRNA.	1.63242
NM_028057	Nqo3a2	Mus musculus NAD(P)H:quinone oxidoreductase type 3, polypeptide A2 (Nqo3a2), mRNA.	1.63146
NM_028101	2610003J06Rik	Mus musculus RIKEN cDNA 2610003J06 gene (2610003J06Rik), mRNA.	1.63057
NM_011519	Sdc1	Mus musculus syndecan 1 (Sdc1), mRNA.	1.62098
AK015470	4930455J16Rik	Mus musculus adult male testis cDNA, RIKEN full-length enriched library, clone:4930455J16 product:unclassifiable, full insert	1.61855
NM_134147	D930010J01Rik	Mus musculus RIKEN cDNA D930010J01 gene (D930010J01Rik), mRNA.	1.61169
NM_012056	Fkbp9	Mus musculus FK506 binding protein 9 (Fkbp9), mRNA.	1.61126
NM_021895	Actn4	Mus musculus actinin alpha 4 (Actn4), mRNA.	1.60408
NM_008520	Ltbp3	Mus musculus latent transforming growth factor beta binding protein 3 (Ltbp3), mRNA.	1.60282
NM_008808	Pdgfa	Mus musculus platelet derived growth factor, alpha (Pdgfa), mRNA.	1.59461
NM_008675	Nbl1	Mus musculus neuroblastoma, suppression of tumorigenicity 1 (Nbl1), mRNA.	1.59175
NM_017394	Slc7a10	Mus musculus solute carrier family 7 (cationic amino acid transporter, y+ system), member 10 (Slc7a10), mRNA.	1.58998
NM_007743	Col1a2	Mus musculus procollagen, type I, alpha 2 (Col1a2), mRNA.	1.58716
NM_025735	Map1lc3a	Mus musculus microtubule-associated protein 1 light chain 3 alpha (Map1lc3a), mRNA.	1.58611
NM_011961	Plod2	Mus musculus procollagen lysine, 2-oxoglutarate 5-dioxygenase 2 (Plod2), mRNA.	1.58433
NM_007687	Cfl1	Mus musculus cofilin 1, non-muscle (Cfl1), mRNA.	1.58265
NM_009652	Akt1	Mus musculus thymoma viral proto-oncogene 1 (Akt1), mRNA.	1.58212
NM_172423	4930580F03Rik	Mus musculus RIKEN cDNA 4930580F03 gene (4930580F03Rik), mRNA.	1.57907
NM_008608	Mmp14	Mus musculus matrix metalloproteinase 14 (membrane-inserted) (Mmp14), mRNA.	1.57719
NM_029522	Gpsm2	Mus musculus G-protein signalling modulator 2 (AGS3-like, C. elegans) (Gpsm2), mRNA.	1.57599
BC044882	Obscn	Mus musculus obscurin, cytoskeletal calmodulin and titin-interacting RhoGEF, mRNA (cDNA clone MGC:51514	1.5759
BC023453	Rapgef1	Mus musculus cDNA clone IMAGE:5036507, partial cds.	1.57548
NM_025966	2310039H08Rik	Mus musculus RIKEN cDNA 2310039H08 gene (2310039H08Rik), mRNA.	1.57175
NM_010326	Gp1ba	Mus musculus glycoprotein 1b, alpha polypeptide (Gp1ba), mRNA.	1.57058
NM_007771	Cry1	Mus musculus cryptochrome 1 (photolyase-like) (Cry1), mRNA.	1.56866
NM_013614	Odc1	Mus musculus ornithine decarboxylase, structural 1 (Odc1), mRNA.	1.56714
NM_178380	Dhx38	Mus musculus DEAH (Asp-Glu-Ala-His) box polypeptide 38 (Dhx38), mRNA.	1.56641
NM_029581	2810012L14Rik	Mus musculus RIKEN cDNA 2810012L14 gene (2810012L14Rik), mRNA.	1.56635
NM_001025577	c-maf	c-maf=c-Maf protein {proto-oncogene} [mice, BALB/c, cerebellum, mRNA, 2736 nt].	1.56486
NM_178398	Wipi2	Mus musculus RIKEN cDNA 2510001I10 gene (2510001I10Rik), mRNA.	1.56472
NM_025534	2310043N13Rik	Mus musculus RIKEN cDNA 2310043N13 gene (2310043N13Rik), mRNA.	1.56391
NM_178390	2410018C17Rik	Mus musculus RIKEN cDNA 2410018C17 gene (2410018C17Rik), mRNA.	1.56371
NM_010948	Nudc	Mus musculus nuclear distribution gene C homolog (Aspergillus) (Nudc), mRNA.	1.55806
NM_201245	AA536749	Mus musculus expressed sequence AA536749 (AA536749), transcript variant 2, mRNA.	1.5576
AK076303	Ppp2r5e	Mus musculus 0 day neonate skin cDNA, RIKEN full-length enriched library, clone:4633401M22 product:unknown EST, full insert	1.55546
NM_008686	Nfe2l1	Mus musculus nuclear factor, erythroid derived 2,-like 1 (Nfe2l1), mRNA.	1.55395
NM_138680	Luc7l2	Mus musculus LUC7-like 2 (S. cerevisiae) (Luc7l2), mRNA.	1.55251
NM_022417	Itm2c	Mus musculus integral membrane protein 2C (Itm2c), mRNA.	1.55086
NM_019986	Habp4	Mus musculus hyaluronic acid binding protein 4 (Habp4), mRNA.	1.54965
NM_019649	Clptm1	Mus musculus cleft lip and palate associated transmembrane protein 1 (Clptm1), mRNA.	1.54897
NM_011568	Thoc4	Mus musculus THO complex 4 (Thoc4), mRNA.	1.54835
AK046552	D230004J03Rik	Mus musculus 4 days neonate male adipose cDNA, RIKEN full-length enriched library, clone:B430006D22 product:hypothetical protein,	1.54821
BC022640	Rrbp1	Mus musculus, clone IMAGE:4209489, mRNA.	1.54702
NM_019919	Ltbp1	Mus musculus latent transforming growth factor beta binding protein 1 (Ltbp1), transcript variant 1, mRNA.	1.54606
BC026868	Slc39a14	Mus musculus solute carrier family 39 (zinc transporter), member 14, mRNA (cDNA clone IMAGE:3995747), partial cds.	1.54425
NM_007471	App	Mus musculus amyloid beta (A4) precursor protein (App), mRNA.	1.53923
NM_011594	Timp2	Mus musculus tissue inhibitor of metalloproteinase 2 (Timp2), mRNA.	1.53877
M13227	Penk1	Mouse enkephalin mRNA.	1.5377
NM_144812	Tnrc6b	Mus musculus RIKEN cDNA D230019K20 gene (D230019K20Rik), mRNA.	1.53749
NM_009174	Siah2	Mus musculus seven in absentia 2 (Siah2), mRNA.	1.53665
NM_024244	1200015N20Rik	Mus musculus RIKEN cDNA 1200015N20 gene (1200015N20Rik), mRNA.	1.53665
NM_019466	Dscr1	Mus musculus Down syndrome critical region homolog 1 (human) (Dscr1), mRNA.	1.53128
NM_007760	Crat	Mus musculus carnitine acetyltransferase (Crat), mRNA.	1.53043
NM_010228	Flt1	Mus musculus FMS-like tyrosine kinase 1 (Flt1), mRNA.	1.5263
NM_178738	Prss35	Mus musculus protease, serine, 35 (Prss35), mRNA.	1.52265
NM_030054	Mscp	Mus musculus solute carrier family 25, member 37 (Slc25a37), transcript variant 1, mRNA.	1.5179
NM_025996	Tomm34	Mus musculus translocase of outer mitochondrial membrane 34 (Tomm34), mRNA.	1.51735
NM_145138	Nek9	Mus musculus NIMA (never in mitosis gene a)-related expressed kinase 9 (Nek9), mRNA.	1.51612
NM_010945	Nsmaf	Mus musculus neutral sphingomyelinase (N-SMase) activation associated factor (Nsmaf), mRNA.	1.51584
NM_019390	Lmna	Mus musculus lamin A (Lmna), transcript variant 2, mRNA.	1.51565
NM_011955	Nubp1	Mus musculus nucleotide binding protein 1 (Nubp1), mRNA.	1.51529
NM_029841	2510039O18Rik	Mus musculus RIKEN cDNA 2510039O18 gene (2510039O18Rik), mRNA.	1.51468
NM_011862	Pacsin2	Mus musculus protein kinase C and casein kinase substrate in neurons 2 (Pacsin2), mRNA.	1.51379
BC047206	Stx16	Mus musculus, clone IMAGE:5366316, mRNA.	1.51337
AK034659	Lpp	Mus musculus 12 days embryo embryonic body between diaphragm region and neck cDNA, RIKEN full-length enriched library, clone:9430020K16	1.51194
NM_022427	Gpr88	Mus musculus G-protein coupled receptor 88 (Gpr88), mRNA.	1.51166
NM_025382	1110007C24Rik	Mus musculus RIKEN cDNA 1110007C24 gene (1110007C24Rik), mRNA.	1.51082
NM_010952	Oaz2	Mus musculus ornithine decarboxylase antizyme 2 (Oaz2), mRNA.	1.51057
NM_172592	Sfrs12	Mus musculus splicing factor, arginine/serine-rich 12 (Sfrs12), mRNA.	1.5103
NM_008483	Lamb2	Mus musculus laminin, beta 2 (Lamb2), mRNA.	1.50338
NM_007472	Aqp1	Mus musculus aquaporin 1 (Aqp1), mRNA.	1.50263
NM_025302	Mrpl2	Mus musculus mitochondrial ribosomal protein L2 (Mrpl2), mRNA.	1.50009
NM_138601	D10Jhu81e	Mus musculus DNA segment, Chr 10, Johns Hopkins University 81 expressed (D10Jhu81e), mRNA.	1.49893
BC048391	Thrap3	Mus musculus mRNA similar to thyroid hormone receptor-associated protein, 150 kDa subunit (cDNA clone MGC:56927 IMAGE:6314114),	1.49461
BC038057	Ece1	Mus musculus endothelin converting enzyme 1, mRNA (cDNA clone IMAGE:4196918), partial cds.	1.4939
NM_146363	Olfr731	Mus musculus olfactory receptor 731 (Olfr731), mRNA.	1.49325
NM_030238	Dnchc1	Mus musculus dynein, cytoplasmic, heavy chain 1 (Dnchc1), mRNA.	1.49091
NM_001005608	Itgb4	Mus musculus integrin beta 4 (Itgb4), transcript variant 2, mRNA.	1.4902
NM_022993	Lrp10	Mus musculus low-density lipoprotein receptor-related protein 10 (Lrp10), mRNA.	1.48696
NM_177370	5730411O18Rik	Mus musculus RIKEN cDNA 5730411O18 gene (5730411O18Rik), mRNA.	1.48559
BC038035	Apbb2	Mus musculus RIKEN cDNA 2310007D03 gene, mRNA (cDNA clone IMAGE:4039267), partial cds.	1.48263
NM_020486	Lu	Mus musculus Lutheran blood group (Auberger b antigen included) (Lu), mRNA.	1.4825
NM_201390	Plec1	Mus musculus plectin 1 (Plec1), transcript variant 11, mRNA.	1.48072
NM_177294	Rpap1	Mus musculus RNA polymerase II associated protein 1 (Rpap1), mRNA.	1.47757
AK017839	Sltm	Mus musculus 8 days embryo whole body cDNA, RIKEN full-length enriched library, clone:5730555F13 product:hypothetical RNA-binding	1.47639
NM_020581	Angptl4	Mus musculus angiopoietin-like 4 (Angptl4), mRNA.	1.4742
NM_172740	B230312I18Rik	Mus musculus RIKEN cDNA B230312I18 gene (B230312I18Rik), mRNA.	1.47317
NM_010937	Nras	Mus musculus neuroblastoma ras oncogene (Nras), mRNA.	1.47207
NM_177699	Fhod1	Mus musculus formin homology 2 domain containing 1 (Fhod1), mRNA.	1.47074
BC023168	2810474O19Rik	Mus musculus RIKEN cDNA 2810474O19 gene, mRNA (cDNA clone IMAGE:4952280), partial cds.	1.46918
NM_198647	Tbc1d22b	Mus musculus cDNA sequence BC045600 (BC045600), mRNA.	1.4678
BC049153	2610024B07Rik	Mus musculus RIKEN cDNA 2610024B07 gene, mRNA (cDNA clone IMAGE:6312095), partial cds.	1.46613
NM_013649	Ryk	Mus musculus receptor-like tyrosine kinase (Ryk), mRNA.	1.46492
NM_015731	Atp9a	Mus musculus ATPase, class II, type 9A (Atp9a), mRNA.	1.46491
AK004046	Rere	Mus musculus 18-day embryo whole body cDNA, RIKEN full-length enriched library, clone:1110033A15 product:inferred: atrophin-1	1.46347
NM_016909	Tsnax	Mus musculus translin-associated factor X (Tsnax), mRNA.	1.46346
NM_199080	Ddx17	Mus musculus RIKEN cDNA 2610007K22 gene (2610007K22Rik), transcript variant 3, mRNA.	1.45798
NM_026416	S100a16	Mus musculus S100 calcium binding protein A16 (S100a16), mRNA.	1.45435
NM_178939	Pdrg1	Mus musculus RIKEN cDNA 1110004D19 gene (1110004D19Rik), mRNA.	1.45394
NM_030084	Gpr108	Mus musculus G protein-coupled receptor 108 (Gpr108), mRNA.	1.45076
NM_053088	Ifitm5	Mus musculus interferon induced transmembrane protein 5 (Ifitm5), mRNA.	1.44931
NM_013895	Timm9	Mus musculus translocase of inner mitochondrial membrane 9 homolog (yeast) (Timm9), mRNA.	1.44921
NM_007949	Ercc2	Mus musculus excision repair cross-complementing rodent repair deficiency, complementation group 2 (Ercc2), mRNA.	1.44881
BC048354	4930461P20Rik	Mus musculus, Similar to putative regulation protein GS3, clone IMAGE:5388383, mRNA.	1.4487
AK053379	9630032O13	Mus musculus 0 day neonate eyeball cDNA, RIKEN full-length enriched library, clone:E130012P04 product:CDNA FLJ20330 FIS, CLONE HEP10296	1.44831
NM_146169	BC017133	Mus musculus cDNA sequence BC017133 (BC017133), mRNA.	1.43989
NM_013560	Hspb1	Mus musculus heat shock protein 1 (Hspb1), mRNA.	1.43579
NM_172049	Tmem18	Mus musculus transmembrane protein 18 (Tmem18), mRNA.	1.43213
NM_145502	Spfh1	Mus musculus similar to Caenorhabditis elegans protein C42C1.9 (Keo4), mRNA.	1.4307
NM_011779	Coro1c	Mus musculus coronin, actin binding protein 1C (Coro1c), mRNA.	1.42293
NM_010826	Mrvi1	Mus musculus MRV integration site 1 (Mrvi1), transcript variant 2, mRNA.	1.41807
NM_027342	2310056P07Rik	Mus musculus RIKEN cDNA 2310056P07 gene (2310056P07Rik), mRNA.	1.41729
NM_153560	C230093N12Rik	Mus musculus RIKEN cDNA C230093N12 gene (C230093N12Rik), mRNA.	1.40463
NM_029928	Ptprb	Mus musculus protein tyrosine phosphatase, receptor type, B (Ptprb), mRNA.	1.40227
NM_198163	Rab35	Mus musculus RAB35, member RAS oncogene family (Rab35), mRNA.	1.39071
NM_010833	Msn	Mus musculus moesin (Msn), mRNA.	-3.46816
NM_145126	Chi3l4	Mus musculus chitinase 3-like 4 (Chi3l4), mRNA.	-2.80566
NM_153197	Clec4a3	Mus musculus RIKEN cDNA 3110037K17 gene (3110037K17Rik), mRNA.	-2.78652
NM_019944	Hlxb9	Mus musculus homeobox gene HB9 (Hlxb9), mRNA.	-2.77705
NM_016740	S100a11	Mus musculus S100 calcium binding protein A11 (calizzarin) (S100a11), mRNA.	-2.76091
NM_153101	Mrgpra2	Mus musculus MAS-related GPR, member A2 (Mrgpra2), mRNA.	-2.71355
NM_007894	Ear1	Mus musculus eosinophil-associated, ribonuclease A family, member 1 (Ear1), mRNA.	-2.68119
NM_009892	Chi3l3	Mus musculus chitinase 3-like 3 (Chi3l3), mRNA.	-2.66168
NM_019744	Ncoa4	Mus musculus nuclear receptor coactivator 4 (Ncoa4), mRNA.	-2.58287
NM_007946	Epx	Mus musculus eosinophil peroxidase (Epx), mRNA.	-2.55522
NM_011576	Tfpi	Mus musculus tissue factor pathway inhibitor (Tfpi), mRNA.	-2.51289
NM_011273	Xpr1	Mus musculus xenotropic and polytropic retrovirus receptor 1 (Xpr1), mRNA.	-2.49236
NM_026080	Mrps24	Mus musculus mitochondrial ribosomal protein S24 (Mrps24), mRNA.	-2.48772
NM_017372	Lyzs	Mus musculus P lysozyme structural (Lzp-s), mRNA.	-2.48474
AK006507	1700029M03Rik	Mus musculus adult male testis cDNA, RIKEN full-length enriched library, clone:1700029M03 product:unclassifiable, full insert	-2.47914
NM_178667	Tfdp2	Mus musculus RIKEN cDNA A330080J22 gene (A330080J22Rik), mRNA.	-2.46978
NM_011991	Cops3	Mus musculus COP9 (constitutive photomorphogenic) homolog, subunit 3 (Arabidopsis thaliana) (Cops3), mRNA.	-2.46513
NM_053112	Ear10	Mus musculus eosinophil-associated, ribonuclease A family, member 10 (Ear10), mRNA.	-2.45209
AF119036	Igh-V11	Mus musculus AH0364 immunoglobulin heavy chain VH11-JH1 region mRNA, partial cds.	-2.45095
AF072777	Igh-V	Mus musculus 375.105 monoclonal anti-DNA IgM heavy chain variable region mRNA, partial cds.	-2.42993
AF238288	Igk-V1	Mus musculus clone B1H12 anti-Gal antibody variable light chain mRNA, partial cds.	-2.42751
NM_008491	Lcn2	Mus musculus lipocalin 2 (Lcn2), mRNA.	-2.42586
NM_031181	Siglecl1	Mus musculus SIGLEC-like 1 (Siglecl1), mRNA.	-2.412
M28513	A530094I17Rik	Mouse zinc finger protein (mfg1) mRNA, partial cds.	-2.3749
NM_011445	Sox6	Mus musculus SRY-box containing gene 6 (Sox6), mRNA.	-2.36938
NM_010903	Nfe2l3	Mus musculus nuclear factor, erythroid derived 2, like 3 (Nfe2l3), mRNA.	-2.32413
NM_011269	Rhag	Mus musculus Rhesus blood group-associated A glycoprotein (Rhag), mRNA.	-2.3215
NM_021465	Stag2	Mus musculus stromal antigen 2 (Stag2), mRNA.	-2.30334
NM_013923	Rnf19	Mus musculus ring finger protein (C3HC4 type) 19 (Rnf19), mRNA.	-2.29334
NM_009654	Alb1	Mus musculus albumin 1 (Alb1), mRNA.	-2.29239
NM_019702	Hbs1l	Mus musculus Hbs1-like (S. cerevisiae) (Hbs1l), mRNA.	-2.28098
NM_010067	Dnmt2	Mus musculus DNA methyltransferase 2 (Dnmt2), mRNA.	-2.28063
NM_053111	Ear6	Mus musculus eosinophil-associated, ribonuclease A family, member 6 (Ear6), mRNA.	-2.28047
U43892	Abcb7	Mus musculus ABC transporter-7 mRNA, partial cds.	-2.27564
NM_013673	Sp100	Mus musculus nuclear antigen Sp100 (Sp100), mRNA.	-2.24919
NM_010899	Nfatc2	Mus musculus nuclear factor of activated T-cells, cytoplasmic, calcineurin-dependent 2 (Nfatc2), mRNA.	-2.24866
NM_139198	Plac8	Mus musculus placenta-specific 8 (Plac8), mRNA.	-2.24666
NM_021297	Tlr4	Mus musculus toll-like receptor 4 (Tlr4), mRNA.	-2.24317
NM_007690	Chd1	Mus musculus chromodomain helicase DNA binding protein 1 (Chd1), mRNA.	-2.23618
NM_009799	Car1	Mus musculus carbonic anhydrase 1 (Car1), mRNA.	-2.21818
NM_009983	Ctsd	Mus musculus cathepsin D (Ctsd), mRNA.	-2.20928
NM_052993	C1galt1	Mus musculus core 1 UDP-galactose:N-acetylgalactosamine-alpha-R beta 1,3-galactosyltransferase (C1galt1), mRNA.	-2.19687
NM_146528	Olfr860	Mus musculus olfactory receptor 860 (Olfr860), mRNA.	-2.19229
NM_011296	Rps18	Mus musculus ribosomal protein S18 (Rps18), mRNA.	-2.18191
NM_021364	Clec5a	Mus musculus C-type (calcium dependent, carbohydrate-recognition domain) lectin, superfamily member 5 (Clecsf5), mRNA.	-2.18074
AK006455	1700028E11Rik	Mus musculus adult male testis cDNA, RIKEN full-length enriched library, clone:1700028E11 product:unclassifiable, full insert	-2.17452
NM_026632	Rpa3	Mus musculus replication protein A3 (Rpa3), mRNA.	-2.17075
NM_031863	2610528M18Rik	Mus musculus RIKEN cDNA 2610528M18 gene (2610528M18Rik), mRNA.	-2.14609
NM_177713	9830130M13	Mus musculus hypothetical protein 9830130M13 (9830130M13), mRNA.	-2.13584
NM_178625	2700094F01Rik	Mus musculus RIKEN cDNA 2700094F01 gene (2700094F01Rik), mRNA.	-2.13178
NM_009103	Rrm1	Mus musculus ribonucleotide reductase M1 (Rrm1), mRNA.	-2.12866
NM_007695	Chi3l1	Mus musculus chitinase 3-like 1 (Chi3l1), mRNA.	-2.12719
NM_145136	Myocd	Mus musculus myocardin (Myocd), transcript variant B, mRNA.	-2.11665
NM_146997	Olfr178	Mus musculus olfactory receptor 178 (Olfr178), mRNA.	-2.11455
NM_010701	Lect1	Mus musculus leukocyte cell derived chemotaxin 1 (Lect1), mRNA.	-2.10665
NM_024184	Asf1b	Mus musculus ASF1 anti-silencing function 1 homolog B (S. cerevisiae) (Asf1b), mRNA.	-2.10631
NM_183249	1100001G20Rik	Mus musculus RIKEN cDNA 1100001G20 gene (1100001G20Rik), mRNA.	-2.09539
NM_019949	Ube2l6	Mus musculus ubiquitin-conjugating enzyme E2L 6 (Ube2l6), mRNA.	-2.0881
NM_019394	Mia1	Mus musculus melanoma inhibitory activity 1 (Mia1), mRNA.	-2.08084
NM_146479	Olfr899	Mus musculus olfactory receptor 899 (Olfr899), mRNA.	-2.07849
NM_023719	Txnip	Mus musculus thioredoxin interacting protein (Txnip), mRNA.	-2.07281
NM_021460	Lip1	Mus musculus lysosomal acid lipase 1 (Lip1), mRNA.	-2.0716
NM_011128	Pnliprp2	Mus musculus pancreatic lipase-related protein 2 (Pnliprp2), mRNA.	-2.06789
NM_025982	Sas	Mus musculus sarcoma amplified sequence (Sas), mRNA.	-2.06558
NM_008848	Pira6	Mus musculus paired-Ig-like receptor A6 (Pira6), transcript variant 2, mRNA.	-2.05863
NM_152839	Igj	Mus musculus immunoglobulin joining chain (Igj), mRNA.	-2.0576
NM_026148	Lims1	Mus musculus LIM and senescent cell antigen-like domains 1 (Lims1), mRNA.	-2.05053
NM_007895	Ear2	Mus musculus eosinophil-associated, ribonuclease A family, member 2 (Ear2), mRNA.	-2.04876
NM_023314	Eif4e2	Mus musculus eukaryotic translation initiation factor 4E like 3 (Eif4el3), mRNA.	-2.03953
NM_019489	Ppie	Mus musculus peptidylprolyl isomerase E (cyclophilin E) (Ppie), mRNA.	-2.03888
NM_007717	Cmah	Mus musculus cytidine monophospho-N-acetylneuraminic acid hydroxylase (Cmah), mRNA.	-2.03713
NM_011300	Rps7	Mus musculus ribosomal protein S7 (Rps7), mRNA.	-2.0366
NM_009653	Alas2	Mus musculus aminolevulinic acid synthase 2, erythroid (Alas2), mRNA.	-2.03326
NM_053227	V1rb4	Mus musculus vomeronasal 1 receptor, B4 (V1rb4), mRNA.	-2.03193
NM_173391	Tph2	Mus musculus tryptophan hydroxylase 2 (Tph2), mRNA.	-2.03173
NM_007675	Ceacam10	Mus musculus CEA-related cell adhesion molecule 10 (Ceacam10), mRNA.	-2.03126
NM_025824	Bzw1	Mus musculus basic leucine zipper and W2 domains 1 (Bzw1), mRNA.	-2.02945
NM_207668	Acpp	Mus musculus acid phosphatase, prostate (Acpp), transcript variant 2, mRNA.	-2.02598
NM_138753	Clp1	Mus musculus cardiac lineage protein 1 (Clp1), mRNA.	-2.02399
NM_010545	Ii	Mus musculus Ia-associated invariant chain (Ii), mRNA.	-2.02346
NM_019992	AI586015	Mus musculus expressed sequence AI586015 (AI586015), mRNA.	-1.9975
NM_007449	Ang2	Mus musculus angiogenin, ribonuclease A family, member 2 (Ang2), mRNA.	-1.99151
NM_009912	Ccr1	Mus musculus chemokine (C-C motif) receptor 1 (Ccr1), mRNA.	-1.99109
NM_009329	Zfp354a	Mus musculus zinc finger protein 354A (Zfp354a), mRNA.	-1.99109
NM_011461	Spic	Mus musculus Spi-C transcription factor (Spi-1/PU.1 related) (Spic), mRNA.	-1.99097
NM_146320	Olfr1145	Mus musculus olfactory receptor 1145 (Olfr1145), mRNA.	-1.9848
X70182	beta enolase	M.musculus mRNA for muscle-specific beta enolase.	-1.97719
AA497617	Dgcr6	Mus musculus cDNA clone IMAGE:888506 5', mRNA sequence.	-1.97669
NM_013888	Dnajc12	Mus musculus DnaJ (Hsp40) homolog, subfamily C, member 12 (Dnajc12), mRNA.	-1.97571
NM_009136	Scrg1	Mus musculus scrapie responsive gene 1 (Scrg1), mRNA.	-1.97557
NM_013521	Fpr1	Mus musculus formyl peptide receptor 1 (Fpr1), mRNA.	-1.97496
NM_181753	Opn5	Mus musculus opsin 5 (Opn5), mRNA.	-1.96634
BC024062	Pir	Mus musculus pirin, mRNA (cDNA clone MGC:37739 IMAGE:5067536), complete cds.	-1.96587
NM_033075	D17H6S56E-5	Mus musculus DNA segment, Chr 17, human D6S56E 5 (D17H6S56E-5), mRNA.	-1.96542
AF063217	Fcnb	Mus musculus ficolin B mRNA, partial cds.	-1.96518
NM_007494	Ass1	Mus musculus argininosuccinate synthetase 1 (Ass1), mRNA.	-1.96293
NM_146583	Olfr52	Mus musculus olfactory receptor 52 (Olfr52), mRNA.	-1.96214
NM_019883	Uba52	Mus musculus ubiquitin A-52 residue ribosomal protein fusion product 1 (Uba52), mRNA.	-1.96142
NM_011119	Pa2g4	Mus musculus proliferation-associated 2G4 (Pa2g4), mRNA.	-1.95974
NM_010770	Matn3	Mus musculus matrilin 3 (Matn3), mRNA.	-1.9551
NM_011705	Vrk1	Mus musculus vaccinia related kinase 1 (Vrk1), mRNA.	-1.95485
NM_024277	Rps27a	Mus musculus ribosomal protein S27a (Rps27a), mRNA.	-1.95178
AK018993	Aldh1a1	Mus musculus adult male testis cDNA, RIKEN full-length enriched library, clone:1700127G21 product:unknown EST, full insert	-1.95045
NM_009915	Ccr2	Mus musculus chemokine (C-C motif) receptor 2 (Ccr2), mRNA.	-1.9488
NM_011287	Rpl10a	Mus musculus ribosomal protein L10A (Rpl10a), mRNA.	-1.94875
AK016789	4933412E24Rik	Mus musculus adult male testis cDNA, RIKEN full-length enriched library, clone:4933412E24 product:hypothetical protein, full insert	-1.94673
NM_177219	A730055L17Rik	Mus musculus RIKEN cDNA A730055L17 gene (A730055L17Rik), mRNA.	-1.94355
AB010373	mszf88	Mus musculus mRNA for mszf88, partial cds.	-1.94352
NM_023133	Rps19	Mus musculus ribosomal protein S19 (Rps19), mRNA.	-1.94003
NM_146350	Olfr1123	Mus musculus olfactory receptor 1123 (Olfr1123), mRNA.	-1.93818
NM_027222	2010001M09Rik	Mus musculus RIKEN cDNA 2010001M09 gene (2010001M09Rik), mRNA.	-1.93545
NM_009921	Camp	Mus musculus cathelicidin antimicrobial peptide (Camp), mRNA.	-1.93405
NM_146572	Olfr1009	Mus musculus olfactory receptor 1009 (Olfr1009), mRNA.	-1.93121
AK016575	4932701A20Rik	Mus musculus adult male testis cDNA, RIKEN full-length enriched library, clone:4932701A20 product:hypothetical Glycoside hydrolase	-1.92952
NM_019561	Ensa	Mus musculus endosulfine alpha (Ensa), mRNA.	-1.92871
NM_133937	6720456B07Rik	Mus musculus RIKEN cDNA 6720456B07 gene (6720456B07Rik), mRNA.	-1.92854
NM_030255	Apobec3	Mus musculus apolipoprotein B editing complex 3 (Apobec3), mRNA.	-1.9278
NM_025532	Prlpk	Mus musculus prolactin-like protein K (Prlpk), mRNA.	-1.92634
NM_026007	Eef1g	Mus musculus eukaryotic translation elongation factor 1 gamma (Eef1g), mRNA.	-1.9208
NM_177186	A530082C11Rik	Mus musculus RIKEN cDNA A530082C11 gene (A530082C11Rik), mRNA.	-1.9202
AB010364	mszf54	Mus musculus mRNA for mszf54, partial cds.	-1.92014
X72797	VKD9D10	M.musculus VKD9D10 mRNA.	-1.91763
AF086602	Igk-V	Mus musculus immunoglobulin kappa chain variable region mRNA, partial cds.	-1.91502
NM_053259	Prss28	Mus musculus implantation serine protease 1 (Isp1), mRNA.	-1.91486
NM_009091	Rps15	Mus musculus ribosomal protein S15 (Rps15), mRNA.	-1.90196
NM_016708	Npy5r	Mus musculus neuropeptide Y receptor Y5 (Npy5r), mRNA.	-1.89312
NM_008529	Ly6e	Mus musculus lymphocyte antigen 6 complex, locus E (Ly6e), mRNA.	-1.89077
NM_013619	Olfr67	Mus musculus olfactory receptor 67 (Olfr67), mRNA.	-1.88958
NM_009443	Tgoln1	Mus musculus trans-golgi network protein (Tgoln1), mRNA.	-1.88939
NM_023409	Npc2	Mus musculus Niemann Pick type C2 (Npc2), mRNA.	-1.88934
NM_172301	Ccnb1	Mus musculus cyclin B1 (Ccnb1), mRNA.	-1.88524
NM_008917	Ppt1	Mus musculus palmitoyl-protein thioesterase 1 (Ppt1), mRNA.	-1.88399
BC038158	Rnaseh2a	Mus musculus ribonuclease H2, large subunit, mRNA (cDNA clone MGC:48163 IMAGE:1493985), complete cds.	-1.88016
AF154894	Igk-V1	Mus musculus clone SIPC3336F immunoglobulin kappa 1C chain variable region mRNA, partial cds.	-1.87514
NM_016806	Hnrpa2b1	Mus musculus heterogeneous nuclear ribonucleoprotein A2/B1 (Hnrpa2b1), transcript variant 1, mRNA.	-1.87252
NM_009851	Cd44	Mus musculus CD44 antigen (Cd44), mRNA.	-1.87215
NM_030556	Slc19a3	Mus musculus solute carrier family 19 (sodium/hydrogen exchanger), member 3 (Slc19a3), mRNA.	-1.87149
NM_007683	Cenpc1	Mus musculus centromere autoantigen C1 (Cenpc1), mRNA.	-1.86859
NM_144930	AU018778	Mus musculus expressed sequence AU018778 (AU018778), mRNA.	-1.86516
AK020307	Lcn12	Mus musculus adult male epididymis cDNA, RIKEN full-length enriched library, clone:9230102M18 product:hypothetical Lipocalin-related	-1.86302
NM_152816	Dnm1l	Mus musculus dynamin 1-like (Dnm1l), mRNA.	-1.86226
NM_010716	Lig3	Mus musculus ligase III, DNA, ATP-dependent (Lig3), mRNA.	-1.86208
NM_009977	Cst7	Mus musculus cystatin F (leukocystatin) (Cst7), mRNA.	-1.86184
NM_011529	Tank	Mus musculus TRAF family member-associated Nf-kappa B activator (Tank), mRNA.	-1.86173
NM_172769	Sc5d	Mus musculus sterol-C5-desaturase (fungal ERG3, delta-5-desaturase) homolog (S. cerevisae) (Sc5d), mRNA.	-1.85987
NM_007451	Slc25a5	Mus musculus solute carrier family 25 (mitochondrial carrier, adenine nucleotide translocator), member 5 (Slc25a5), mRNA.	-1.85974
NM_021550	C1galt1c1	Mus musculus RIKEN cDNA 1500002I11 gene (1500002I11Rik), mRNA.	-1.8595
NM_007649	Cd48	Mus musculus CD48 antigen (Cd48), mRNA.	-1.85849
AF139233	Igk-V34	Mus musculus clone G11B8 anti-fluorescein immunoglobulin light chain mRNA, partial cds.	-1.85593
NM_030121	Asb8	Mus musculus ankyrin repeat and SOCS box-containing protein 8 (Asb8), mRNA.	-1.85431
NM_026533	Rps13	Mus musculus ribosomal protein S13 (Rps13), mRNA.	-1.85311
NM_207625	Acsl4	Mus musculus acyl-CoA synthetase long-chain family member 4 (Acsl4), transcript variant 2, mRNA.	-1.85272
NM_178590	Ikbkg	Mus musculus inhibitor of kappaB kinase gamma (Ikbkg), mRNA.	-1.85223
AK016745	AI427515	Mus musculus adult male testis cDNA, RIKEN full-length enriched library, clone:4933408N05 product:unclassifiable, full insert	-1.84983
NM_028131	2610510J17Rik	Mus musculus RIKEN cDNA 2610510J17 gene (2610510J17Rik), mRNA.	-1.84631
NM_011883	Rnf13	Mus musculus ring finger protein 13 (Rnf13), mRNA.	-1.84422
NM_024193	Nol5a	Mus musculus nucleolar protein 5A (Nol5a), mRNA.	-1.8423
NM_145600	Zfp330	Mus musculus zinc finger protein 330 (Zfp330), mRNA.	-1.84045
NM_007877	Drd3	Mus musculus dopamine receptor 3 (Drd3), mRNA.	-1.84023
NM_021891	Fignl1	Mus musculus fidgetin-like 1 (Fignl1), mRNA.	-1.83893
AK079340	Hsf2	Mus musculus 16 days neonate cerebellum cDNA, RIKEN full-length enriched library, clone:9630030I15 product:inferred: heat shock	-1.83719
NM_013489	Cd84	Mus musculus CD84 antigen (Cd84), mRNA.	-1.83698
AK040903	Atp8b4	Mus musculus adult male aorta and vein cDNA, RIKEN full-length enriched library, clone:A530043E15 product:ATPase, class I, type	-1.83563
NM_007763	Crip1	Mus musculus cysteine-rich protein 1 (intestinal) (Crip1), mRNA.	-1.83202
NM_183115	5830436D01Rik	Mus musculus RIKEN cDNA 5830436D01 gene (5830436D01Rik), mRNA.	-1.83019
NM_023119	Eno1	Mus musculus enolase 1, alpha non-neuron (Eno1), mRNA.	-1.82984
AA387173	6330441O12Rik	Mus musculus cDNA clone IMAGE:775351 5' similar to TR:G1109823 G1109823 COSMID C16A3. ;,	-1.82744
NM_027098	Mrpl30	Mus musculus mitochondrial ribosomal protein L30 (Mrpl30), mRNA.	-1.82667
NM_011465	Spna1	Mus musculus spectrin alpha 1 (Spna1), mRNA.	-1.82399
AK005744	4930513F16Rik	Mus musculus adult male testis cDNA, RIKEN full-length enriched library, clone:1700007P06 product:unclassifiable, full insert	-1.82317
NM_030691	Igsf6	Mus musculus immunoglobulin superfamily, member 6 (Igsf6), mRNA.	-1.82297
NM_019468	G6pd2	Mus musculus glucose-6-phosphate dehydrogenase 2 (G6pd2), mRNA.	-1.82257
AK006312	Ppp2r5c	Mus musculus adult male testis cDNA, RIKEN full-length enriched library, clone:1700024P10 product:protein phosphatase 2, regulatory	-1.82236
NM_010199	Fgf12	Mus musculus fibroblast growth factor 12 (Fgf12), transcript variant 1, mRNA.	-1.81717
NM_025321	Sdhc	Mus musculus succinate dehydrogenase complex, subunit C, integral membrane protein (Sdhc), mRNA.	-1.81426
NM_033623	Tes3	Mus musculus testis derived transcript 3 (Tes3), mRNA.	-1.81201
NM_019865	Rpl36a	Mus musculus ribosomal protein L36a (Rpl36a), mRNA.	-1.81122
NM_024495	Car13	Mus musculus carbonic anhydrase 13 (Car13), mRNA.	-1.80769
NM_010708	Lgals9	Mus musculus lectin, galactose binding, soluble 9 (Lgals9), mRNA.	-1.80685
NM_019711	Rbms2	Mus musculus RNA binding motif, single stranded interacting protein 2 (Rbms2), mRNA.	-1.80534
NM_147111	Olfr586	Mus musculus olfactory receptor 586 (Olfr586), mRNA.	-1.80516
NM_146512	Olfr97	Mus musculus olfactory receptor 107 (Olfr107), mRNA.	-1.80465
NM_013899	Timm13a	Mus musculus translocase of inner mitochondrial membrane 13 homolog a (yeast) (Timm13a), mRNA.	-1.80189
NM_016777	Nasp	Mus musculus nuclear autoantigenic sperm protein (histone-binding) (Nasp), mRNA.	-1.79966
NM_153511	Il1f9	Mus musculus interleukin 1 family, member 9 (Il1f9), mRNA.	-1.79719
M31648	Tcrb-V13	Mouse T-cell receptor rearranged beta-chain mRNA V-J-C region, 3' end.	-1.79197
NM_027379	Mlstd2	Mus musculus RIKEN cDNA 3732409C05 gene (3732409C05Rik), mRNA.	-1.79007
AK003832	1110019O10Rik	Mus musculus 18-day embryo whole body cDNA, RIKEN full-length enriched library, clone:1110019O10 product:unknown EST, full insert	-1.78781
NM_053108	Glrx1	Mus musculus glutaredoxin 1 (thioltransferase) (Glrx1), mRNA.	-1.78768
NM_134054	1110002B05Rik	Mus musculus RIKEN cDNA 1110002B05 gene (1110002B05Rik), mRNA.	-1.78725
NM_030711	Arts1	Mus musculus type 1 tumor necrosis factor receptor shedding aminopeptidase regulator (Arts1), mRNA.	-1.7828
NM_177260	9930117H01Rik	Mus musculus RIKEN cDNA 9930117H01 gene (9930117H01Rik), mRNA.	-1.77831
NM_009281	Zfp143	Mus musculus zinc finger protein 143 (Zfp143), mRNA.	-1.77795
NM_146657	Mor177-5	Mus musculus olfactory receptor MOR177-5 (MOR177-5), mRNA.	-1.77758
NM_025589	Rpl36al	Mus musculus ribosomal protein L36a-like (Rpl36al), mRNA.	-1.77718
NM_028982	8430419L09Rik	Mus musculus RIKEN cDNA 8430419L09 gene (8430419L09Rik), mRNA.	-1.77706
NM_025483	Senp7	Mus musculus RIKEN cDNA 2810413I22 gene (2810413I22Rik), transcript variant 1, mRNA.	-1.77429
NM_013635	Sypl	Mus musculus synaptophysin-like protein (Sypl), transcript variant 2, mRNA.	-1.7741
NM_026219	Uqcrb	Mus musculus ubiquinol-cytochrome c reductase binding protein (Uqcrb), mRNA.	-1.77338
NM_025622	Lgals2	Mus musculus lectin, galactose-binding, soluble 2 (Lgals2), mRNA.	-1.77269
NM_178258	Il22ra2	Mus musculus interleukin 22 receptor, alpha 2 (Il22ra2), mRNA.	-1.77154
NM_173185	Csnk1g1	Mus musculus casein kinase 1, gamma 1 (Csnk1g1), mRNA.	-1.76951
NM_019817	Copz1	Mus musculus coatomer protein complex, subunit zeta 1 (Copz1), mRNA.	-1.76567
NM_008944	Psma2	Mus musculus proteasome (prosome, macropain) subunit, alpha type 2 (Psma2), mRNA.	-1.76459
NM_026013	Tmem77	Mus musculus RIKEN cDNA 2610318G18 gene (2610318G18Rik), mRNA.	-1.76141
AK079424	Gp6	Mus musculus adult male bone cDNA, RIKEN full-length enriched library, clone:9830166G18 product:weakly similar to PLATELET	-1.76017
NM_011507	Suclg2	Mus musculus succinate-Coenzyme A ligase, GDP-forming, beta subunit (Suclg2), mRNA.	-1.75804
NM_011580	Thbs1	Mus musculus thrombospondin 1 (Thbs1), mRNA.	-1.75777
NM_021338	Rpl35a	Mus musculus ribosomal protein L35a (Rpl35a), mRNA.	-1.7575
NM_013482	Btk	Mus musculus Bruton agammaglobulinemia tyrosine kinase (Btk), mRNA.	-1.75617
BC038868	Prr6	Mus musculus RIKEN cDNA 3110013H01 gene, mRNA (cDNA clone MGC:47990 IMAGE:963821), complete cds.	-1.75466
NM_025606	Mrpl16	Mus musculus mitochondrial ribosomal protein L16 (Mrpl16), mRNA.	-1.75113
NM_029669	Dnajc18	Mus musculus RIKEN cDNA 2700075B01 gene (2700075B01Rik), mRNA.	-1.74674
NM_011965	Psma1	Mus musculus proteasome (prosome, macropain) subunit, alpha type 1 (Psma1), mRNA.	-1.74532
NM_181596	Retnlg	Mus musculus resistin like gamma (Retnlg), mRNA.	-1.74497
NM_145532	BC012256	Mus musculus cDNA sequence BC012256 (BC012256), mRNA.	-1.74442
NM_011827	Hcst	Mus musculus hematopoietic cell signal transducer (Hcst), mRNA.	-1.74248
NM_013546	Hebp1	Mus musculus heme binding protein 1 (Hebp1), mRNA.	-1.73679
NM_009511	Vipr2	Mus musculus vasoactive intestinal peptide receptor 2 (Vipr2), mRNA.	-1.73538
NM_181316	E130103I17Rik	Mus musculus RIKEN cDNA E130103I17 gene (E130103I17Rik), mRNA.	-1.73512
NM_031167	Il1rn	Mus musculus interleukin 1 receptor antagonist (Il1rn), mRNA.	-1.73291
NM_021354	Drg2	Mus musculus developmentally regulated GTP binding protein 2 (Drg2), mRNA.	-1.73283
AK002390	2700038G22Rik	Mus musculus adult male kidney cDNA, RIKEN full-length enriched library, clone:0610009F16 product:unknown EST, full insert	-1.73272
NM_026055	Rpl39	Mus musculus ribosomal protein L39 (Rpl39), mRNA.	-1.73125
NM_025444	Taf13	Mus musculus TAF13 RNA polymerase II, TATA box binding protein (TBP)-associated factor (Taf13), mRNA.	-1.7301
NM_145916	Zfp7	Mus musculus zinc finger protein 7 (Zfp7), mRNA.	-1.72892
NM_012052	Rps3	Mus musculus ribosomal protein S3 (Rps3), mRNA.	-1.72767
BC042423	BC042423	Mus musculus cDNA sequence BC042423, mRNA (cDNA clone IMAGE:3595376), partial cds.	-1.72643
NM_013516	Ms4a2	Mus musculus membrane-spanning 4-domains, subfamily A, member 2 (Ms4a2), mRNA.	-1.72625
NM_024266	Rps25	Mus musculus ribosomal protein S25 (Rps25), mRNA.	-1.72511
NM_009813	Casq1	Mus musculus calsequestrin 1 (Casq1), mRNA.	-1.72405
AK052918	Trim55	Mus musculus 16 days neonate heart cDNA, RIKEN full-length enriched library, clone:D830041C10 product:hypothetical RING finger /B-box	-1.71845
NM_010210	Fhit	Mus musculus fragile histidine triad gene (Fhit), mRNA.	-1.7183
BC048814	Nup35	Mus musculus nucleoporin 35, mRNA (cDNA clone MGC:54927 IMAGE:2647417), complete cds.	-1.71638
NM_026552	Arpc4	Mus musculus actin related protein 2/3 complex, subunit 4 (Arpc4), mRNA.	-1.71576
NM_019639	Ubc	Mus musculus ubiquitin C (Ubc), mRNA.	-1.71452
NM_026114	Eif2s1	Mus musculus eukaryotic translation initiation factor 2, subunit 1 alpha (Eif2s1), mRNA.	-1.71431
NM_010790	Melk	Mus musculus maternal embryonic leucine zipper kinase (Melk), mRNA.	-1.71426
NM_025516	Sdbcag84	Mus musculus serologically defined breast cancer antigen 84 (Sdbcag84), mRNA.	-1.71322
NM_145546	Gtf2b	Mus musculus general transcription factor IIB (Gtf2b), mRNA.	-1.7108
NM_009263	Spp1	Mus musculus secreted phosphoprotein 1 (Spp1), mRNA.	-1.71055
NM_011823	Gpr34	Mus musculus G protein-coupled receptor 34 (Gpr34), mRNA.	-1.71041
BC046425	Mmrn1	Mus musculus multimerin 1, mRNA (cDNA clone IMAGE:5347775), partial cds.	-1.71004
NM_023220	2010106G01Rik	Mus musculus RIKEN cDNA 2010106G01 gene (2010106G01Rik), mRNA.	-1.70887
NM_010161	Evi2a	Mus musculus ecotropic viral integration site 2a (Evi2a), mRNA.	-1.70832
NM_029556	Clybl	Mus musculus citrate lyase beta like (Clybl), mRNA.	-1.70808
NM_010170	F2rl2	Mus musculus coagulation factor II (thrombin) receptor-like 2 (F2rl2), mRNA.	-1.70532
NM_053229	V1rb8	Mus musculus vomeronasal 1 receptor, B8 (V1rb8), mRNA.	-1.70499
NM_028728	Nfam1	Mus musculus RIKEN cDNA 4921501M20 gene (4921501M20Rik), mRNA.	-1.70443
NM_025974	Rpl14	Mus musculus ribosomal protein L14 (Rpl14), mRNA.	-1.70437
NM_178211	Hist1h4k	Mus musculus histone 1, H4j (Hist1h4j), mRNA.	-1.70285
NM_153319	Amot	Mus musculus angiomotin (Amot), mRNA.	-1.69986
NM_009438	Rpl13a	Mus musculus ribosomal protein L13a (Rpl13a), mRNA.	-1.69916
NM_134154	AW491445	Mus musculus expressed sequence AW491445 (AW491445), mRNA.	-1.69692
S73844	gene 154	Mus musculus=mice, ssp. domesticus, C57BL/6, mRNA Partial, 291 nt].	-1.69652
NM_011968	Psma6	Mus musculus proteasome (prosome, macropain) subunit, alpha type 6 (Psma6), mRNA.	-1.69173
NM_181279	Bre	Mus musculus brain and reproductive organ-expressed protein (Bre), transcript variant 2, mRNA.	-1.69147
NM_020515	Olfr140	Mus musculus olfactory receptor 140 (Olfr140), mRNA.	-1.68746
NM_022563	Ddr2	Mus musculus discoidin domain receptor family, member 2 (Ddr2), mRNA.	-1.68413
NM_008522	Ltf	Mus musculus lactotransferrin (Ltf), mRNA.	-1.68137
AK006600	Lrp11	Mus musculus adult male testis cDNA, RIKEN full-length enriched library, clone:1700034J19 product:unclassifiable, full insert	-1.68084
NM_009094	Rps4x	Mus musculus ribosomal protein S4, X-linked (Rps4x), mRNA.	-1.68049
NM_019562	Uchl5	Mus musculus ubiquitin carboxyl-terminal esterase L5 (Uchl5), mRNA.	-1.67992
NM_013499	Crry	Mus musculus complement receptor related protein (Crry), mRNA.	-1.67896
BC018365	Igh-1a	Mus musculus immunoglobulin heavy chain 1a (serum IgG2a), mRNA (cDNA clone MGC:18751 IMAGE:4009847), complete cds.	-1.67849
NM_023137	Ubd	Mus musculus ubiquitin D (Ubd), mRNA.	-1.67577
AK007344	2900097C17Rik	Mus musculus 10 day old male pancreas cDNA, RIKEN full-length enriched library, clone:1810005K14 product:unknown EST, full insert	-1.67538
NM_011414	Slpi	Mus musculus secretory leukocyte protease inhibitor (Slpi), mRNA.	-1.67534
NM_019486	Olfr71	Mus musculus olfactory receptor 71 (Olfr71), mRNA.	-1.67347
NM_010378	H2-Aa	Mus musculus histocompatibility 2, class II antigen A, alpha (H2-Aa), mRNA.	-1.67285
NM_025422	Cd302	Mus musculus RIKEN cDNA 1110055L24 gene (1110055L24Rik), mRNA.	-1.67245
NM_198003	1300003B13Rik	Mus musculus RIKEN cDNA 1300003B13 gene (1300003B13Rik), mRNA.	-1.67065
NM_183086	Mrps10	Mus musculus mitochondrial ribosomal protein S10 (Mrps10), mRNA.	-1.66962
AK036885	Myst3	Mus musculus adult female vagina cDNA, RIKEN full-length enriched library, clone:9930021N24 product:similar to CDNA FLJ14455 FIS,	-1.66828
NM_025936	Rars	Mus musculus arginyl-tRNA synthetase (Rars), mRNA.	-1.66786
NM_026020	Rplp2	Mus musculus ribosomal protein, large P2 (Rplp2), mRNA.	-1.66739
AK015331	4930438A08Rik	Mus musculus adult male testis cDNA, RIKEN full-length enriched library, clone:4930438A08 product:hypothetical FAD-linked	-1.66683
NM_146933	Olfr790	Mus musculus olfactory receptor 790 (Olfr790), mRNA.	-1.66578
NM_008492	Ldh2	Mus musculus lactate dehydrogenase 2, B chain (Ldh2), mRNA.	-1.66407
NM_020504	Cldn13	Mus musculus claudin 13 (Cldn13), mRNA.	-1.66347
NM_021525	Rcl1	Mus musculus RNA terminal phosphate cyclase-like 1 (Rcl1), mRNA.	-1.66285
NM_025301	Mrpl17	Mus musculus mitochondrial ribosomal protein L17 (Mrpl17), mRNA.	-1.66271
NM_146690	Olfr1472	Mus musculus olfactory receptor 1475 (Olfr1475), mRNA.	-1.66165
NM_017372	Lyzs	Mus musculus lysozyme (Lyzs), mRNA.	-1.66146
AK007679	1810033B17Rik	Mus musculus 10 day old male pancreas cDNA, RIKEN full-length enriched library, clone:1810033B17 product:hypothetical protein,	-1.66139
NM_019735	Apip	Mus musculus monocyte macrophage 19 (Mmrp19), mRNA.	-1.66123
M30387	Igl-5	Mouse Ig lambda-chain mRNA, 3' flank.	-1.66119
NM_175026	AI447904	Mus musculus expressed sequence AI447904 (AI447904), mRNA.	-1.65999
NM_177238	9830147P19Rik	Mus musculus RIKEN cDNA 9830147P19 gene (9830147P19Rik), mRNA.	-1.65984
NM_146337	Olfr1396	Mus musculus olfactory receptor 1396 (Olfr1396), mRNA.	-1.65968
AK016772	1700112M01Rik	Mus musculus adult male testis cDNA, RIKEN full-length enriched library, clone:4933411J23 product:hypothetical protein, full insert	-1.65799
NM_009443	Tgoln1	Mus musculus trans-golgi network protein 2 (Tgoln2), mRNA.	-1.65777
NM_009660	Alox15	Mus musculus arachidonate 15-lipoxygenase (Alox15), mRNA.	-1.65689
NM_019422	Elovl1	Mus musculus elongation of very long chain fatty acids (FEN1/Elo2, SUR4/Elo3, yeast)-like 1 (Elovl1), mRNA.	-1.65652
NM_007630	Ccnb2	Mus musculus cyclin B2 (Ccnb2), mRNA.	-1.65353
NM_146470	Olfr1392	synonym: MOR256-25; GA_x6K02T2QP88-6141322-6140387; olfactory receptor MOR256-25; RP23-10M12.6; go_component: integral to membrane [goid 0016021] [evidence ISS] [pmid 14611657]; go_function: receptor activity [goid 0004872] [evidence IEA]; go_function: olfactory receptor activity [goid 0004984] [evidence ISS] [pmid 14611657]; go_function: G-protein coupled receptor activity [goid 0004930] [eviden…	-1.65264
NM_146797	Olfr1502	Mus musculus olfactory receptor 1502 (Olfr1502), mRNA.	-1.65207
NM_146023	Evi2b	Mus musculus ecotropic viral integration site 2b (Evi2b), mRNA.	-1.65129
BC038527	Rnf130	Mus musculus, clone IMAGE:1493777, mRNA.	-1.65053
NM_009147	Sec23a	Mus musculus SEC23A (S. cerevisiae) (Sec23a), mRNA.	-1.65045
NM_011868	Peci	Mus musculus peroxisomal delta3, delta2-enoyl-Coenzyme A isomerase (Peci), mRNA.	-1.64997
NM_019401	Nmi	Mus musculus N-myc (and STAT) interactor (Nmi), mRNA.	-1.64775
AK006330	Gpr160	Mus musculus adult male testis cDNA, RIKEN full-length enriched library, clone:1700025D19 product:weakly similar to PUTATIVE G	-1.64375
NM_026862	Cd177	Mus musculus RIKEN cDNA 1190003K14 gene (1190003K14Rik), mRNA.	-1.64204
NM_145846	V1ri8	Mus musculus vomeronasal 1 receptor, I8 (V1ri8), mRNA.	-1.64184
NM_175445	Rassf2	Mus musculus Ras association (RalGDS/AF-6) domain family 2 (Rassf2), mRNA.	-1.64174
NM_146806	Olfr143	Mus musculus olfactory receptor 143 (Olfr143), mRNA.	-1.6395
NM_008534	Ly9	Mus musculus lymphocyte antigen 9 (Ly9), mRNA.	-1.6383
NM_012055	Asns	Mus musculus asparagine synthetase (Asns), mRNA.	-1.63534
NM_016904	Cks1b	Mus musculus CDC28 protein kinase 1 (Cks1), mRNA.	-1.6327
NM_020257	Clec2i	Mus musculus C-type lectin 1 (Dcl1), mRNA.	-1.63206
BC038886	D8Ertd587e	Mus musculus DNA segment, Chr 8, ERATO Doi 587, expressed, mRNA (cDNA clone IMAGE:3326038), partial cds.	-1.63161
NM_183258	2610001J05Rik	Mus musculus RIKEN cDNA 2610001J05 gene (2610001J05Rik), mRNA.	-1.63152
NM_028784	F13a1	Mus musculus coagulation factor XIII, A1 subunit (F13a1), mRNA.	-1.63014
NM_172262	Aof1	Mus musculus amine oxidase, flavin containing 1 (Aof1), mRNA.	-1.6284
NM_027213	Med6	Mus musculus mediator of RNA polymerase II transcription, subunit 6 homolog (yeast) (Med6), mRNA.	-1.62661
NM_027862	Atp5h	Mus musculus ATP synthase, H+ transporting, mitochondrial F0 complex, subunit d (Atp5h), mRNA.	-1.62645
NM_177336	B230373P09Rik	Mus musculus RIKEN cDNA B230373P09 gene (B230373P09Rik), mRNA.	-1.62509
NM_011369	Shcbp1	Mus musculus Shc SH2-domain binding protein 1 (Shcbp1), mRNA.	-1.62482
NM_053228	V1rb7	Mus musculus vomeronasal 1 receptor, B3 (V1rb3), mRNA.	-1.62335
NM_019682	Dnclc1	Mus musculus dynein, cytoplasmic, light chain 1 (Dnclc1), mRNA.	-1.62198
NM_145133	T2bp	Mus musculus Traf2 binding protein (T2bp), mRNA.	-1.62196
NM_144927	BC019943	Mus musculus cDNA sequence BC019943 (BC019943), mRNA.	-1.62071
NM_009854	Cd7	Mus musculus CD7 antigen (Cd7), mRNA.	-1.61964
BC048842	Bcr	Mus musculus breakpoint cluster region homolog, mRNA (cDNA clone IMAGE:5027456), partial cds.	-1.61717
NM_023429	Ociad1	Mus musculus OCIA domain containing 1 (Ociad1), mRNA.	-1.61644
NM_009192	Sla	Mus musculus src-like adaptor (Sla), mRNA.	-1.61623
NM_027642	Phf6	Mus musculus PHD finger protein 6 (Phf6), mRNA.	-1.61507
NM_030098	Rnase6	Mus musculus ribonuclease, RNase A family, 6 (Rnase6), mRNA.	-1.61441
NM_146651	Olfr1403	Mus musculus olfactory receptor 1403 (Olfr1403), mRNA.	-1.61419
NM_175654	Hist1h4d	Mus musculus histone 1, H4d (Hist1h4d), mRNA.	-1.61082
NM_198295	Txndc10	Mus musculus RIKEN cDNA A730024F05 gene (A730024F05Rik), mRNA.	-1.61025
NM_011188	Psmc2	Mus musculus proteasome (prosome, macropain) 26S subunit, ATPase 2 (Psmc2), mRNA.	-1.60989
NM_008160	Gpx1	Mus musculus glutathione peroxidase 1 (Gpx1), mRNA.	-1.60876
NM_177561	Usp46	Mus musculus ubiquitin specific protease 46 (Usp46), mRNA.	-1.60793
NM_009080	Rpl26	Mus musculus ribosomal protein L26 (Rpl26), mRNA.	-1.60787
NM_016741	Scarb1	Mus musculus scavenger receptor class B, member 1 (Scarb1), mRNA.	-1.60762
NM_022721	Fzd5	Mus musculus frizzled homolog 5 (Drosophila) (Fzd5), mRNA.	-1.60672
NM_024261	1700052N19Rik	Mus musculus RIKEN cDNA 1700052N19 gene (1700052N19Rik), mRNA.	-1.6067
NM_016722	Galns	Mus musculus galactosamine (N-acetyl)-6-sulfate sulfatase (Galns), mRNA.	-1.60668
BC056468	Ecm2	Mus musculus cDNA clone IMAGE:6815352, partial cds.	-1.60569
NM_007657	Cd9	Mus musculus CD9 antigen (Cd9), mRNA.	-1.6056
AK005325	Akap10	Mus musculus adult male cerebellum cDNA, RIKEN full-length enriched library, clone:1500031L16 product:A kinase (PRKA) anchor protein	-1.6001
AK020608	9530053H05Rik	Mus musculus adult male urinary bladder cDNA, RIKEN full-length enriched library, clone:9530053H05 product:hypothetical protein,	-1.60009
NM_013784	Pign	Mus musculus phosphatidylinositol glycan, class N (Pign), mRNA.	-1.59943
NM_207705	Elmo2	Mus musculus engulfment and cell motility 2, ced-12 homolog (C. elegans) (Elmo2), transcript variant 3, mRNA.	-1.59858
NM_053231	V1rc1	Mus musculus vomeronasal 1 receptor, C1 (V1rc1), mRNA.	-1.59574
AK083444	Herc1	Mus musculus 9 days embryo whole body cDNA, RIKEN full-length enriched library, clone:D030016A04 product:hypothetical	-1.59534
NM_146308	Olfr1356	Mus musculus olfactory receptor 1356 (Olfr1356), mRNA.	-1.59436
NM_054089	Ncoa6ip	Mus musculus nuclear receptor coactivator 6 interacting protein (Ncoa6ip), mRNA.	-1.59329
NM_011343	Sec61g	Mus musculus SEC61, gamma subunit (Sec61g), mRNA.	-1.59144
NM_153087	Hrh4	Mus musculus histamine H4 receptor (Hrh4), mRNA.	-1.58922
AA472027	Arih1	Mus musculus cDNA clone IMAGE:873864 5', mRNA sequence.	-1.58845
NM_009663	Alox5ap	Mus musculus arachidonate 5-lipoxygenase activating protein (Alox5ap), mRNA.	-1.58792
NM_025429	Serpinb1a	Mus musculus serine (or cysteine) proteinase inhibitor, clade B, member 1a (Serpinb1a), mRNA.	-1.58782
NM_020577	As3mt	Mus musculus arsenic (+3 oxidation state) methyltransferase (As3mt), mRNA.	-1.58703
NM_019474	Olfr156	Mus musculus olfactory receptor 156 (Olfr156), mRNA.	-1.5864
NM_178888	Garnl3	Mus musculus GTPase activating RANGAP domain-like 3 (Garnl3), mRNA.	-1.586
X56704	Tcrb-J	M. musculus rearranged T-cell receptor beta chain mRNA.	-1.58479
NM_010796	Mgl1	Mus musculus macrophage galactose N-acetyl-galactosamine specific lectin 1 (Mgl1), mRNA.	-1.58476
NM_175526	Clec1a	Mus musculus RIKEN cDNA 5930406N14 gene (5930406N14Rik), mRNA.	-1.58439
NM_177670	Tmem69	Mus musculus RIKEN cDNA A630048M13 gene (A630048M13Rik), mRNA.	-1.58336
NM_146904	Olfr870	Mus musculus olfactory receptor 871 (Olfr871), mRNA.	-1.58332
NM_212446	Psmf1	Mus musculus proteasome (prosome, macropain) inhibitor subunit 1 (Psmf1), mRNA.	-1.58171
NM_026393	1110025F24Rik	Mus musculus RIKEN cDNA 1110025F24 gene (1110025F24Rik), mRNA.	-1.58066
AK009105	Ppm1a	Mus musculus adult male tongue cDNA, RIKEN full-length enriched library, clone:2310003C21 product:protein phosphatase 1A, magnesium	-1.57974
NM_016772	Ech1	Mus musculus enoyl coenzyme A hydratase 1, peroxisomal (Ech1), mRNA.	-1.57664
NM_008409	Itm2a	Mus musculus integral membrane protein 2A (Itm2a), mRNA.	-1.57213
NM_019743	Rybp	Mus musculus RING1 and YY1 binding protein (Rybp), mRNA.	-1.57055
NM_018773	Scap2	Mus musculus src family associated phosphoprotein 2 (Scap2), mRNA.	-1.57005
NM_173385	Cilp	Mus musculus cartilage intermediate layer protein, nucleotide pyrophosphohydrolase (Cilp), mRNA.	-1.56887
NM_146650	Olfr1166	Mus musculus olfactory receptor 1166 (Olfr1166), mRNA.	-1.56877
NM_011157	Prg1	Mus musculus proteoglycan 1, secretory granule (Prg1), mRNA.	-1.56834
NM_019716	Orc6l	Mus musculus origin recognition complex, subunit 6-like (S. cerevisiae) (Orc6l), mRNA.	-1.56715
NM_153820	Arhgap15	Mus musculus Rho GTPase activating protein 15 (Arhgap15), mRNA.	-1.56697
NM_010281	Ggh	Mus musculus gamma-glutamyl hydrolase (Ggh), mRNA.	-1.56596
NM_026472	Mki67ip	Mus musculus Mki67 (FHA domain) interacting nucleolar phosphoprotein (Mki67ip), mRNA.	-1.56438
NM_025549	Arrdc4	Mus musculus arrestin domain containing 4 (Arrdc4), mRNA.	-1.56313
NM_028195	Pscd4	Mus musculus pleckstrin homology, Sec7 and coiled/coil domains 4 (Pscd4), mRNA.	-1.56289
NM_010553	Il18rap	Mus musculus interleukin 18 receptor accessory protein (Il18rap), mRNA.	-1.5606
AK019603	4930440F04Rik	Mus musculus adult male testis cDNA, RIKEN full-length enriched library, clone:4930440F04 product:unclassifiable, full insert	-1.55913
NM_010087	Dtna	Mus musculus dystrobrevin alpha (Dtna), transcript variant 2, mRNA.	-1.55759
NM_007801	Ctsh	Mus musculus cathepsin H (Ctsh), mRNA.	-1.55757
NM_026157	Papd1	Mus musculus PAP associated domain containing 1 (Papd1), mRNA.	-1.55722
NM_001001489	BC021785	Mus musculus cDNA sequence BC021785 (BC021785), mRNA.	-1.55654
NM_008645	Mug1	Mus musculus murinoglobulin 1 (Mug1), mRNA.	-1.55574
BC054122	Ccnt2	Mus musculus cyclin T2, mRNA (cDNA clone MGC:59590 IMAGE:6509024), complete cds.	-1.5554
NM_018784	St3gal6	Mus musculus sialyltransferase 10 (alpha-2,3-sialyltransferase VI) (Siat10), mRNA.	-1.55482
AK041084	Trmt1	Mus musculus adult male aorta and vein cDNA, RIKEN full-length enriched library, clone:A530081E16 product:hypothetical tRNA methyl	-1.55288
NM_024471	Lias	Mus musculus lipoic acid synthetase (Lias), mRNA.	-1.55247
NM_010282	Ggps1	Mus musculus geranylgeranyl diphosphate synthase 1 (Ggps1), mRNA.	-1.55066
NM_008879	Lcp1	Mus musculus lymphocyte cytosolic protein 1 (Lcp1), mRNA.	-1.54904
BC030891	Rap1ga1	Mus musculus Rap1, GTPase-activating protein 1, mRNA (cDNA clone IMAGE:4485689), partial cds.	-1.54897
NM_053220	V1ra5	Mus musculus vomeronasal 1 receptor, A5 (V1ra5), mRNA.	-1.54765
NM_011873	Dazap2	Mus musculus DAZ associated protein 2 (Dazap2), mRNA.	-1.54389
NM_144559	Fcrl3	Mus musculus Fc receptor-like 3 (Fcrl3), mRNA.	-1.54345
NM_008017	Smc2l1	Mus musculus SMC2 structural maintenance of chromosomes 2-like 1 (yeast) (Smc2l1), mRNA.	-1.54263
NM_146275	Olfr1402	Mus musculus olfactory receptor 1402 (Olfr1402), mRNA.	-1.54165
NM_212450	D2Ertd485e	synonym: D2Ertd485e; go_component: cellular component unknown [goid 0008372] [evidence ND]; go_function: molecular function unknown [goid 0005554] [evidence ND]; go_process: biological process unknown [goid 0000004] [evidence ND]; Mus musculus CTD (carboxy-terminal domain, RNA polymerase II, polypeptide A) small phosphatase like 2 (Ctdspl2), mRNA.	-1.54021
NM_053224	V1ra9	Mus musculus vomeronasal 1 receptor, A9 (V1ra9), mRNA.	-1.53989
NM_080559	Sh3bgrl3	Mus musculus SH3 domain binding glutamic acid-rich protein-like 3 (Sh3bgrl3), mRNA.	-1.53979
NM_153510	Pilra	Mus musculus paired immunoglobin-like type 2 receptor alpha (Pilra), mRNA.	-1.53915
NM_026127	4833420G17Rik	Mus musculus RIKEN cDNA 4833420G17 gene (4833420G17Rik), mRNA.	-1.53897
NM_020503	Tas2r119	Mus musculus taste receptor, type 2, member 119 (Tas2r119), mRNA.	-1.53628
NM_026210	1810036I24Rik	Mus musculus RIKEN cDNA 1810036I24 gene (1810036I24Rik), mRNA.	-1.5327
0	Tpm3	Mus musculus tropomyosin 3, gamma (Tpm3), mRNA.	-1.53113
BC007161	A630082K20Rik	Mus musculus RIKEN cDNA A630082K20 gene, mRNA (cDNA clone IMAGE:3488682), partial cds.	-1.53063
NM_010819	Clec4d	Mus musculus C-type (calcium dependent, carbohydrate recognition domain) lectin, superfamily member 8 (Clecsf8), mRNA.	-1.5291
NM_009577	Zik1	Mus musculus zinc finger protein interacting with K protein 1 (Zik1), mRNA.	-1.52723
NM_019635	Stk3	Mus musculus serine/threonine kinase 3 (Ste20, yeast homolog) (Stk3), mRNA.	-1.52608
NM_146329	Olfr642	Mus musculus olfactory receptor 642 (Olfr642), mRNA.	-1.5228
NM_026278	Lrp2bp	Mus musculus RIKEN cDNA 2310006J04 gene (2310006J04Rik), mRNA.	-1.52197
NM_024460	2310016E02Rik	Mus musculus RIKEN cDNA 2310016E02 gene (2310016E02Rik), mRNA.	-1.52124
NM_028112	Seh1l	Mus musculus SEH1-like (S. cerevisiae (Seh1l), mRNA.	-1.52061
NM_133202	Trhr2	Mus musculus thyrotropin releasing hormone receptor 2 (Trhr2), mRNA.	-1.51972
NM_021526	Psmd14	Mus musculus proteasome (prosome, macropain) 26S subunit, non-ATPase, 14 (Psmd14), mRNA.	-1.51817
NM_007535	Bcl2a1c	Mus musculus B-cell leukemia/lymphoma 2 related protein A1d (Bcl2a1d), mRNA.	-1.51758
NM_007753	Cpa3	Mus musculus carboxypeptidase A3, mast cell (Cpa3), mRNA.	-1.51703
NM_172495	Ncoa7	Mus musculus RIKEN cDNA 9030406N13 gene (9030406N13Rik), mRNA.	-1.5165
NM_009222	Snap23	Mus musculus synaptosomal-associated protein 23 (Snap23), mRNA.	-1.51566
NM_012023	Ppp2r5c	Mus musculus protein phosphatase 2, regulatory subunit B (B56), gamma isoform (Ppp2r5c), mRNA.	-1.51525
NM_011044	Pck1	Mus musculus phosphoenolpyruvate carboxykinase 1, cytosolic (Pck1), mRNA.	-1.51499
NM_010188	Fcgr3	Mus musculus Fc receptor, IgG, low affinity III (Fcgr3), mRNA.	-1.51466
NM_146874	Olfr900	Mus musculus olfactory receptor 900 (Olfr900), mRNA.	-1.51436
NM_021507	Sqrdl	Mus musculus sulfide quinone reductase-like (yeast) (Sqrdl), mRNA.	-1.51422
NM_009772	Bub1	Mus musculus budding uninhibited by benzimidazoles 1 homolog (S. cerevisiae) (Bub1), mRNA.	-1.51335
NM_026018	Map17	Mus musculus membrane-associated protein 17 (Map17), mRNA.	-1.51217
NM_146327	Olfr129	Mus musculus olfactory receptor 129 (Olfr129), mRNA.	-1.51215
NM_010564	Inha	Mus musculus inhibin alpha (Inha), mRNA.	-1.51149
NM_146883	Olfr876	Mus musculus olfactory receptor 876 (Olfr876), mRNA.	-1.51084
NM_146805	Olfr907	Mus musculus olfactory receptor 907 (Olfr907), mRNA.	-1.51047
NM_024186	Ssbp2	Mus musculus single-stranded DNA binding protein 2 (Ssbp2), mRNA.	-1.51011
NM_010555	Il1r2	Mus musculus interleukin 1 receptor, type II (Il1r2), mRNA.	-1.50888
NM_027480	Ankrd24	Mus musculus DNA segment, Chr 10, Burmeister 2, expressed (D10Bur2e), mRNA.	-1.50751
NM_008416	Junb	Mus musculus Jun-B oncogene (Junb), mRNA.	-1.50668
NM_011034	Prdx1	Mus musculus peroxiredoxin 1 (Prdx1), mRNA.	-1.50655
AK007938	1810062O18Rik	Mus musculus 10 day old male pancreas cDNA, RIKEN full-length enriched library, clone:1810062O18 product:hypothetical protein,	-1.50543
BC037232	Gmps	Mus musculus guanine monphosphate synthetase, mRNA (cDNA clone IMAGE:4950527), partial cds.	-1.50371
AK011498	2610021A01Rik	Mus musculus 10 days embryo whole body cDNA, RIKEN full-length enriched library, clone:2610021A01 product:hypothetical KRAB box	-1.50315
NM_009975	Csnk2b	Mus musculus casein kinase II, beta subunit (Csnk2b), mRNA.	-1.50294
NM_008607	Mmp13	Mus musculus matrix metalloproteinase 13 (Mmp13), mRNA.	-1.50113
NM_181817	Rln3r2	Mus musculus G protein-coupled receptor 100 (Gpr100), mRNA.	-1.50004
NM_207523	Rpl23a	Mus musculus ribosomal protein L23a (Rpl23a), mRNA.	-1.4989
NM_001002004	2610507B11Rik	Mus musculus 10 days embryo whole body cDNA, RIKEN full-length enriched library, clone:2610507B11 product:gene e1 protein, full	-1.49884
NM_018730	Rpl36	Mus musculus ribosomal protein L36 (Rpl36), mRNA.	-1.49866
AK017419	5530400B01Rik	Mus musculus 10 days neonate head cDNA, RIKEN full-length enriched library, clone:5530400B01 product:hypothetical Isoleucine-rich	-1.49615
NM_025959	Psmc6	Mus musculus proteasome (prosome, macropain) 26S subunit, ATPase, 6 (Psmc6), mRNA.	-1.49513
AK006682	Scamp1	Mus musculus adult male testis cDNA, RIKEN full-length enriched library, clone:1700042D18 product:unclassifiable, full insert	-1.49482
AK039562	Chd9	Mus musculus adult male spinal cord cDNA, RIKEN full-length enriched library, clone:A330063D19 product:similar to DJ620E11.1.1	-1.49224
NM_176957	D130011D22Rik	Mus musculus RIKEN cDNA D130011D22 gene (D130011D22Rik), mRNA.	-1.49214
NM_007643	Cd36	Mus musculus CD36 antigen (Cd36), mRNA.	-1.49032
NM_001002239	Rpl17	Mus musculus ribosomal protein L17 (Rpl17), mRNA.	-1.48858
NM_145634	F730004D16Rik	Mus musculus RIKEN cDNA F730004D16 gene (F730004D16Rik), mRNA.	-1.48732
AK047388	Paqr3	Mus musculus 10 days neonate cerebellum cDNA, RIKEN full-length enriched library, clone:B930054M11 product:unknown EST, full insert	-1.48728
NM_019995	D3Ertd300e	Mus musculus DNA segment, Chr 3, ERATO Doi 300, expressed (D3Ertd300e), mRNA.	-1.48685
NM_022431	Ms4a11	Mus musculus membrane-spanning 4-domains, subfamily A, member 11 (Ms4a11), mRNA.	-1.48677
NM_181729	Muc6	Mus musculus mucin 6, gastric (Muc6), mRNA.	-1.48657
NM_198251	Rnf133	Mus musculus ring finger protein 133 (Rnf133), mRNA.	-1.47998
NM_029624	2400010G15Rik	Mus musculus RIKEN cDNA 2400010G15 gene (2400010G15Rik), mRNA.	-1.47993
NM_026527	2510006C20Rik	Mus musculus RIKEN cDNA 2510006C20 gene (2510006C20Rik), mRNA.	-1.47966
NM_014194	Klra7	Mus musculus killer cell lectin-like receptor, subfamily A, member 7 (Klra7), mRNA.	-1.47871
AK036733		Mus musculus adult male bone cDNA, RIKEN full-length enriched library, clone:9830168M11 product:unknown EST, full insert	-1.47779
NM_175669	Gpr82	Mus musculus G protein-coupled receptor 82 (Gpr82), mRNA.	-1.4759
NM_029344	Acyp2	Mus musculus acylphosphatase 2, muscle type (Acyp2), mRNA.	-1.47561
NM_153090	Fcrl1	Mus musculus Fc receptor-like 1 (Fcrl1), mRNA.	-1.47393
NM_028276	Utp14a	Mus musculus UTP14, U3 small nucleolar ribonucleoprotein, homolog A (yeast) (Utp14a), mRNA.	-1.46929
NM_009945	Cox7a2	Mus musculus cytochrome c oxidase, subunit VIIa 2 (Cox7a2), mRNA.	-1.46778
NM_010497	Idh1	Mus musculus isocitrate dehydrogenase 1 (NADP+), soluble (Idh1), mRNA.	-1.46514
NM_134469	Fdps	Mus musculus farnesyl diphosphate synthetase (Fdps), mRNA.	-1.46486
NM_177783	A130030D10Rik	Mus musculus RIKEN cDNA A130030D10 gene (A130030D10Rik), mRNA.	-1.46431
NM_177686	Clec12a	Mus musculus myeloid inhibitory C-type lectin-like receptor (Micl), mRNA.	-1.46256
NM_019436	Sit	Mus musculus SHP2 interacting transmembrane adaptor (Sit), mRNA.	-1.45907
NM_008206	H2-Oa	Mus musculus histocompatibility 2, O region alpha locus (H2-Oa), mRNA.	-1.45811
NM_183201	Slfn5	Mus musculus schlafen 5 (Slfn5), mRNA.	-1.458
NM_025475	Cep27	Mus musculus RIKEN cDNA 2410007P03 gene (2410007P03Rik), mRNA.	-1.45305
NM_146484	Olfr197	Mus musculus olfactory receptor 197 (Olfr197), mRNA.	-1.45295
NM_019755	Plp2	Mus musculus proteolipid protein 2 (Plp2), mRNA.	-1.44836
NM_198609	BC003885	Mus musculus cDNA sequence BC003885 (BC003885), mRNA.	-1.44729
NM_007926	Scye1	Mus musculus small inducible cytokine subfamily E, member 1 (Scye1), mRNA.	-1.44615
NM_016763	Hadh2	Mus musculus hydroxyacyl-Coenzyme A dehydrogenase type II (Hadh2), mRNA.	-1.44485
NM_018749	Eif3s7	Mus musculus eukaryotic translation initiation factor 3, subunit 7 (zeta) (Eif3s7), mRNA.	-1.44251
NM_007850	Defcr3	Mus musculus defensin related cryptdin 3 (Defcr3), mRNA.	-1.44246
NM_007981	Acsl1	Mus musculus acyl-CoA synthetase long-chain family member 1 (Acsl1), mRNA.	-1.44236
NM_144553	Dlg7	Mus musculus discs, large homolog 7 (Drosophila) (Dlg7), mRNA.	-1.44035
NM_026612	Ndufb2	Mus musculus NADH dehydrogenase (ubiquinone) 1 beta subcomplex, 2 (Ndufb2), mRNA.	-1.43472
NM_029523	Depdc1a	Mus musculus DEP domain containing 1a (Depdc1a), mRNA.	-1.43325
NM_029648	D19Ertd737e	Mus musculus DNA segment, Chr 19, ERATO Doi 737, expressed (D19Ertd737e), mRNA.	-1.43047
NM_013700	Usp5	Mus musculus ubiquitin specific protease 5 (isopeptidase T) (Usp5), mRNA.	-1.42629
BC058428	6330540D07Rik	Mus musculus cDNA clone IMAGE:5692225, partial cds.	-1.42579
NM_009939	Cops2	Mus musculus COP9 (constitutive photomorphogenic) homolog, subunit 2 (Arabidopsis thaliana) (Cops2), mRNA.	-1.42467
BC020124	Ube2w	Mus musculus RIKEN cDNA 6130401J04 gene, mRNA (cDNA clone MGC:28304 IMAGE:4012785), complete cds.	-1.4102
NM_013655	Cxcl12	Mus musculus chemokine (C-X-C motif) ligand 12 (Cxcl12), transcript variant 2, mRNA.	-1.39314
BC042795	1500012F01Rik	Mus musculus RIKEN cDNA 1500012F01 gene, mRNA (cDNA clone IMAGE:3586630), partial cds.	-1.3927
NM_145706	Nup43	Mus musculus nucleoporin 43kDa (Nup43), mRNA.	-1.38353
