# Supplementary material for: Loading-related regulation of gene expression in bone in the contexts of estrogen deficiency, lack of estrogen receptor α and disuse
Source: Bone. 2010 Mar;46(3):628–42. doi: 10.1016/j.bone.2009.10.021 (PMC2887492; doi:10.1016/j.bone.2009.10.021)
Supplement: Table CL4 — Fold change of differentially expressed genes in WT-SN mice at 24h after loading compared with their non-loaded contra-lateral controls. [file mmc22.xls]

## Sheet: 3h after loading WT-SN
Fold change of differentially expressed genes in WT-SN mice at 3h after
loading compared with their non-loaded contra-lateral controls
GenBank	Symbol	Description	Fold
NM_009863	Cdc7	Mus musculus cell division cycle 7 (S. cerevisiae) (Cdc7), mRNA.	27.0418
NM_013468	Ankrd1	Mus musculus ankyrin repeat domain 1 (cardiac muscle) (Ankrd1), mRNA.	5.91516
NM_008657	Myf6	Mus musculus myogenic factor 6 (Myf6), mRNA.	4.25777
NM_030704	Hspb8	Mus musculus heat shock 27kDa protein 8 (Hspb8), mRNA.	2.88499
NM_026064	2900073G15Rik	Mus musculus RIKEN cDNA 2900073G15 gene (2900073G15Rik), mRNA.	2.84239
AK004064	Dysfip1	Mus musculus 18-day embryo whole body cDNA, RIKEN full-length enriched library, clone:1110033I14 product:hypothetical Yeast	2.74208
NM_031170	Krt2-8	Mus musculus keratin complex 2, basic, gene 8 (Krt2-8), mRNA.	2.60036
NM_007606	Car3	Mus musculus carbonic anhydrase 3 (Car3), mRNA.	2.59099
NM_172471	Itih5	Mus musculus inter-alpha (globulin) inhibitor H5 (Itih5), mRNA.	2.57823
NM_008103	Gcm1	Mus musculus glial cells missing homolog 1 (Drosophila) (Gcm1), mRNA.	2.46691
NM_010866	Myod1	Mus musculus myogenic differentiation 1 (Myod1), mRNA.	2.45994
NM_023123	H19	Mus musculus H19 fetal liver mRNA (H19), mRNA.	2.40376
NM_145926	Mgat4b	Mus musculus mannoside acetylglucosaminyltransferase 4, isoenzyme B (Mgat4b), mRNA.	2.38559
NM_013808	Csrp3	Mus musculus cysteine and glycine-rich protein 3 (Csrp3), mRNA.	2.31881
NM_011584	Nr1d2	Mus musculus nuclear receptor subfamily 1, group D, member 2 (Nr1d2), mRNA.	2.29785
NM_020331	Gtf2ird1	Mus musculus general transcription factor II I repeat domain-containing 1 (Gtf2ird1), mRNA.	2.28166
NM_020033	Ankrd2	Mus musculus ankyrin repeat domain 2 (stretch responsive muscle) (Ankrd2), mRNA.	2.22689
NM_020051	Ascl3	Mus musculus achaete-scute complex homolog-like 3 (Drosophila) (Ascl3), mRNA.	2.16489
NM_010211	Fhl1	Mus musculus four and a half LIM domains 1 (Fhl1), mRNA.	2.15382
NM_016798	Pdlim3	Mus musculus PDZ and LIM domain 3 (Pdlim3), mRNA.	2.1146
NM_025735	Map1lc3a	Mus musculus microtubule-associated protein 1 light chain 3 alpha (Map1lc3a), mRNA.	2.09193
NM_177642	9830123M21Rik	Mus musculus RIKEN cDNA 9830123M21 gene (9830123M21Rik), mRNA.	2.06473
NM_007470	Apod	Mus musculus apolipoprotein D (Apod), mRNA.	2.05074
NM_013602	Mt1	Mus musculus metallothionein 1 (Mt1), mRNA.	2.03485
NM_029985	A930011F22Rik	Mus musculus RIKEN cDNA A930011F22 gene (A930011F22Rik), mRNA.	2.02638
AK033394	Myom3	Mus musculus 16 days embryo lung cDNA, RIKEN full-length enriched library, clone:8430427K15 product:hypothetical Immunoglobulin and	2.0228
NM_153287	Axud1	Mus musculus AXIN1 up-regulated 1 (Axud1), mRNA.	1.96875
NM_011516	Sycp1	Mus musculus synaptonemal complex protein 1 (Sycp1), mRNA.	1.965
NM_199197	1110032A13Rik	Mus musculus RIKEN cDNA 1110032A13 gene (1110032A13Rik), mRNA.	1.93512
NM_183171	Fez1	Mus musculus fasciculation and elongation protein zeta 1 (zygin I) (Fez1), mRNA.	1.92443
NM_008694	Ngp	Mus musculus neutrophilic granule protein (Ngp), mRNA.	1.92085
NM_007836	Gadd45a	Mus musculus growth arrest and DNA-damage-inducible 45 alpha (Gadd45a), mRNA.	1.90588
NM_201375	Kng2	Mus musculus kininogen 1 (Kng1), mRNA.	1.90302
NM_134239	V1rh14	Mus musculus vomeronasal 1 receptor, H14 (V1rh14), mRNA.	1.89201
NM_011331	Ccl12	Mus musculus chemokine (C-C motif) ligand 12 (Ccl12), mRNA.	1.88523
AK047868	Ttn	Mus musculus 16 days embryo head cDNA, RIKEN full-length enriched library, clone:C130017I15 product:hypothetical Immunoglobulin and	1.87143
AK008278	2610318C08Rik	Mus musculus adult male small intestine cDNA, RIKEN full-length enriched library, clone:2010016H04 product:unknown EST, full insert	1.85732
NM_001003949	ORF61	Mus musculus open reading frame 61 (ORF61), mRNA.	1.82025
NM_009601	Chrnb1	Mus musculus cholinergic receptor, nicotinic, beta polypeptide 1 (muscle) (Chrnb1), mRNA.	1.81849
AK020244	Chd9	Mus musculus adult male colon cDNA, RIKEN full-length enriched library, clone:9030205D12 product:similar to DJ620E11.1.1 (NOVEL	1.81674
NM_029569	Asb5	Mus musculus ankyrin repeat and SOCs box-containing protein 5 (Asb5), mRNA.	1.80366
AK016727	Zfp597	Mus musculus adult male testis cDNA, RIKEN full-length enriched library, clone:4933407K12 product:similar to ZINC FINGER PROTEIN	1.79376
NM_194064	Nanos2	Mus musculus nanos homolog 2 (Drosophila) (Nanos2), mRNA.	1.78751
NM_025295	Btd	Mus musculus biotinidase (Btd), mRNA.	1.78656
BC004722	Ramp2	Mus musculus RIKEN cDNA 2210401K01 gene, mRNA (cDNA clone IMAGE:3582796), partial cds.	1.78322
NM_010875	Ncam1	Mus musculus neural cell adhesion molecule 1 (Ncam1), mRNA.	1.7782
NM_009737	Bcat2	Mus musculus branched chain aminotransferase 2, mitochondrial (Bcat2), mRNA.	1.76528
NM_008491	Lcn2	Mus musculus lipocalin 2 (Lcn2), mRNA.	1.74897
M12289	Myh8	Mouse perinatal skeletal myosin heavy chain mRNA, 3' end.	1.73779
AJ293625	1810035L17Rik	Mus musculus partial mRNA for hypothetical protein, clone Telethon(Italy_B41)_Strait04872_FL313.	1.72733
NM_144823	Acsl6	Mus musculus acyl-CoA synthetase long-chain family member 6 (Acsl6), mRNA.	1.727
AK049549	Alkbh	Mus musculus 7 days embryo whole body cDNA, RIKEN full-length enriched library, clone:C430026P20 product:hypothetical protein,	1.71608
NM_009402	Pglyrp1	Mus musculus peptidoglycan recognition protein 1 (Pglyrp1), mRNA.	1.71607
NM_008247	Ppap2a	Mus musculus phosphatidic acid phosphatase 2a (Ppap2a), mRNA.	1.69634
NM_009254	Serpinb6a	Mus musculus serine (or cysteine) proteinase inhibitor, clade B, member 6a (Serpinb6a), mRNA.	1.66745
NM_146572	Olfr1009	Mus musculus olfactory receptor 1009 (Olfr1009), mRNA.	1.66653
NM_013508	Elk3	Mus musculus ELK3, member of ETS oncogene family (Elk3), transcript variant 1, mRNA.	1.66491
NM_025970	Arch	Mus musculus archease (Arch), mRNA.	1.66092
NM_153510	Pilra	Mus musculus paired immunoglobin-like type 2 receptor alpha (Pilra), mRNA.	1.65892
NM_008575	Mdm4	Mus musculus transformed mouse 3T3 cell double minute 4 (Mdm4), mRNA.	1.64021
NM_007695	Chi3l1	Mus musculus chitinase 3-like 1 (Chi3l1), mRNA.	1.62984
NM_010858	Myl4	Mus musculus myosin, light polypeptide 4 (Myl4), mRNA.	1.62201
NM_007621	Cbr2	Mus musculus carbonyl reductase 2 (Cbr2), mRNA.	1.61609
NM_177260	9930117H01Rik	Mus musculus RIKEN cDNA 9930117H01 gene (9930117H01Rik), mRNA.	1.60824
NM_013593	Mb	Mus musculus myoglobin (Mb), mRNA.	1.60057
NM_025527	Srp19	Mus musculus signal recognition particle 19 (Srp19), mRNA.	1.59768
NM_172923	AI118078	Mus musculus expressed sequence AI118078 (AI118078), mRNA.	1.59415
NM_025377	1110001A07Rik	Mus musculus RIKEN cDNA 1110001A07 gene (1110001A07Rik), mRNA.	1.57801
AK004236	Samd8	Mus musculus 18-day embryo whole body cDNA, RIKEN full-length enriched library, clone:1110053F04 product:unknown EST, full insert	1.57199
NM_021331	G6pc2	Mus musculus glucose-6-phosphatase, catalytic, 2 (G6pc2), mRNA.	1.56797
NM_027154	2310061B02Rik	Mus musculus RIKEN cDNA 2310061B02 gene (2310061B02Rik), mRNA.	1.56347
NM_009389	Tle3	Mus musculus transducin-like enhancer of split 3, homolog of Drosophila E(spl) (Tle3), mRNA.	1.56301
NM_015762	Txnrd1	Mus musculus thioredoxin reductase 1 (Txnrd1), mRNA.	1.55804
AK017897	Stx11	Mus musculus adult male thymus cDNA, RIKEN full-length enriched library, clone:5830405C08 product:SYNTAXIN 11 homolog [Homo	1.5561
NM_027379	Mlstd2	Mus musculus RIKEN cDNA 3732409C05 gene (3732409C05Rik), mRNA.	1.54855
BC008162	Rps6ka3	Mus musculus cDNA clone IMAGE:3156601, partial cds.	1.54595
M92417	Stfa1	Mouse cysteine proteinase inhibitor (MS1) mRNA sequence.	1.54546
NM_009821	Runx1	Mus musculus runt related transcription factor 1 (Runx1), mRNA.	1.54084
NM_025429	Serpinb1a	Mus musculus serine (or cysteine) proteinase inhibitor, clade B, member 1a (Serpinb1a), mRNA.	1.54078
NM_172523	Slc18a2	Mus musculus solute carrier family 18 (vesicular monoamine), member 2 (Slc18a2), mRNA.	1.53791
NM_027769	Cpne3	Mus musculus copine III (Cpne3), mRNA.	1.53066
NM_011521	Sdc4	Mus musculus syndecan 4 (Sdc4), mRNA.	1.52423
NM_009964	Cryab	Mus musculus crystallin, alpha B (Cryab), mRNA.	1.51717
NM_008517	Lta4h	Mus musculus leukotriene A4 hydrolase (Lta4h), mRNA.	1.51449
NM_144859	Pja2	Mus musculus praja 2, RING-H2 motif containing (Pja2), mRNA.	1.50236
NM_146041	Gmds	Mus musculus GDP-mannose 4, 6-dehydratase (Gmds), mRNA.	1.48878
NM_007486	Arhgdib	Mus musculus Rho, GDP dissociation inhibitor (GDI) beta (Arhgdib), mRNA.	1.48107
NM_172679	4932438A13Rik	Mus musculus RIKEN cDNA 4932438A13 gene (4932438A13Rik), mRNA.	1.46335
NM_013560	Hspb1	Mus musculus heat shock protein 1 (Hspb1), mRNA.	1.45261
NM_010378	H2-Aa	Mus musculus histocompatibility 2, class II antigen A, alpha (H2-Aa), mRNA.	1.44995
NM_133954	AA960436	Mus musculus expressed sequence AA960436 (AA960436), mRNA.	1.44606
NM_007651	Cd53	Mus musculus CD53 antigen (Cd53), mRNA.	1.44311
X70032	nebulin	M.musculus mRNA for nebulin.	1.44251
NM_011829	Impdh1	Mus musculus inosine 5'-phosphate dehydrogenase 1 (Impdh1), mRNA.	1.41268
AJ2233611	Myh4	Mus musculus mRNA for myosin heavy chain 2B, partial.	-3.02812
NM_147108	Olfr979	Mus musculus olfactory receptor 979 (Olfr979), mRNA.	-2.8934
NM_010801	Mlf1	Mus musculus myeloid leukemia factor 1 (Mlf1), mRNA.	-2.78637
AK018993	Aldh1a1	Mus musculus adult male testis cDNA, RIKEN full-length enriched library, clone:1700127G21 product:unknown EST, full insert	-2.62366
BC019408	Mylk2	Mus musculus myosin, light polypeptide kinase 2, skeletal muscle, mRNA (cDNA clone IMAGE:4167822), partial cds.	-2.54506
AK016572	4430402I18Rik	Mus musculus adult male testis cDNA, RIKEN full-length enriched library, clone:4932443D16 product:hypothetical PA-phosphatase	-2.52568
AK021411	E130303B20Rik	Mus musculus 0 day neonate eyeball cDNA, RIKEN full-length enriched library, clone:E130303B20 product:unclassifiable, full insert	-2.4329
NM_007933	Eno3	Mus musculus enolase 3, beta muscle (Eno3), mRNA.	-2.33167
NM_177106	F830004M19Rik	Mus musculus RIKEN cDNA F830004M19 gene (F830004M19Rik), mRNA.	-2.30582
NM_173021	Phka1	Mus musculus phosphorylase kinase alpha 1 (Phka1), mRNA.	-2.301
NM_175507	Tmem20	Mus musculus transmembrane protein 20 (Tmem20), mRNA.	-2.26877
NM_011224	Pygm	Mus musculus muscle glycogen phosphorylase (Pygm), mRNA.	-2.25234
AK009831	2310045N14Rik	Mus musculus adult male tongue cDNA, RIKEN full-length enriched library, clone:2310045N14 product:unknown EST, full insert	-2.23019
NM_007710	Ckm	Mus musculus creatine kinase, muscle (Ckm), mRNA.	-2.18049
NM_010861	Myl2	Mus musculus myosin, light polypeptide 2, regulatory, cardiac, slow (Myl2), mRNA.	-2.16024
NM_178050	Arl6ip2	Mus musculus ADP-ribosylation factor-like 6 interacting protein 2 (Arl6ip2), mRNA.	-2.15
NM_009415	Tpi1	Mus musculus triosephosphate isomerase 1 (Tpi1), mRNA.	-2.14472
BC003791	Slc25a4	Mus musculus solute carrier family 25 (mitochondrial carrier, adenine nucleotide translocator), member 4, mRNA (cDNA clone	-2.12397
NM_011029	Lamr1	Mus musculus laminin receptor 1 (ribosomal protein SA) (Lamr1), mRNA.	-2.09389
NM_027126	Hfe2	Mus musculus RGM domain family, member C (Rgmc), mRNA.	-2.08047
NM_007994	Fbp2	Mus musculus fructose bisphosphatase 2 (Fbp2), mRNA.	-2.06093
AK004418	Synpo2	Mus musculus 18-day embryo whole body cDNA, RIKEN full-length enriched library, clone:1110069I04 product:unknown EST, full insert	-2.06019
NM_172582	Coq6	Mus musculus coenzyme Q6 homolog (yeast) (Coq6), mRNA.	-2.01135
NM_027310	2310005N01Rik	Mus musculus RIKEN cDNA 2310005N01 gene (2310005N01Rik), mRNA.	-2.00371
AK014794	Zmynd17	Mus musculus 0 day neonate head cDNA, RIKEN full-length enriched library, clone:4833444M15 product:hypothetical	-2.00202
NM_178666	E430004N04Rik	Mus musculus RIKEN cDNA E430004N04 gene (E430004N04Rik), mRNA.	-1.99592
NM_009700	Aqp4	Mus musculus aquaporin 4 (Aqp4), mRNA.	-1.97894
NM_007439	Alk	Mus musculus anaplastic lymphoma kinase (Alk), mRNA.	-1.97518
NM_177238	9830147P19Rik	Mus musculus RIKEN cDNA 9830147P19 gene (9830147P19Rik), mRNA.	-1.95303
NM_008063	Slc37a4	Mus musculus solute carrier family 37 (glycerol-6-phosphate transporter), member 4 (Slc37a4), mRNA.	-1.92351
NM_181728	Art3	Mus musculus ADP-ribosyltransferase 3 (Art3), mRNA.	-1.92244
NM_029772	Catsper3	Mus musculus cation channel, sperm associated 3 (Catsper3), mRNA.	-1.91033
NM_172891	Styk1	Mus musculus expressed sequence AI326477 (AI326477), mRNA.	-1.90895
NM_024237	1600015H20Rik	Mus musculus RIKEN cDNA 1600015H20 gene (1600015H20Rik), mRNA.	-1.85848
NM_198415	Ckmt2	Mus musculus creatine kinase, mitochondrial 2 (Ckmt2), mRNA.	-1.85498
NM_201639	Dmn	Mus musculus desmuslin (Dmn), transcript variant 3, mRNA.	-1.84944
NM_172143	Ofcc1	Mus musculus orofacial cleft 1 candidate 1 (Ofcc1), mRNA.	-1.83508
NM_010699	Ldh1	Mus musculus lactate dehydrogenase 1, A chain (Ldh1), mRNA.	-1.83356
NM_018832	Pdzx	Mus musculus PDZ domain containing, X chromosome (Pdzx), mRNA.	-1.8317
NM_173743	2310016F22Rik	Mus musculus RIKEN cDNA 2310016F22 gene (2310016F22Rik), mRNA.	-1.83073
NM_029733	2010005H15Rik	Mus musculus RIKEN cDNA 2010005H15 gene (2010005H15Rik), mRNA.	-1.82136
NM_009813	Casq1	Mus musculus calsequestrin 1 (Casq1), mRNA.	-1.803
NM_172762	D8Ertd233e	Mus musculus DNA segment, Chr 8, ERATO Doi 233, expressed (D8Ertd233e), mRNA.	-1.79591
NM_175680	9530080O11Rik	Mus musculus RIKEN cDNA 9530080O11 gene (9530080O11Rik), mRNA.	-1.78469
BC039565	1110001P11Rik	Mus musculus mRNA similar to CGI-86 protein (cDNA clone MGC:47966 IMAGE:1230941), complete cds.	-1.78447
NM_020516	Slc16a8	Mus musculus solute carrier family 16 (monocarboxylic acid transporters), member 8 (Slc16a8), mRNA.	-1.77245
NM_025757	4933439F18Rik	Mus musculus RIKEN cDNA 4933439F18 gene (4933439F18Rik), mRNA.	-1.76721
NM_013645	Pvalb	Mus musculus parvalbumin (Pvalb), mRNA.	-1.75747
NM_177839	Tnn	Mus musculus tenascin N (Tnn), mRNA.	-1.74512
NM_008832	Phka1	Mus musculus phosphorylase kinase alpha 1 (Phka1), transcript variant 2, mRNA.	-1.74212
NM_016774	Atp5b	Mus musculus ATP synthase, H+ transporting mitochondrial F1 complex, beta subunit (Atp5b), mRNA.	-1.696
AK002723	Bak1	Mus musculus adult male kidney cDNA, RIKEN full-length enriched library, clone:0610031G08 product:hypothetical protein, full insert	-1.6934
BC051228	Hspb6	Mus musculus heat shock protein, alpha-crystallin-related, B6, mRNA (cDNA clone IMAGE:3471643), partial cds.	-1.6881
NM_018870	Pgam2	Mus musculus phosphoglycerate mutase 2 (Pgam2), mRNA.	-1.68614
NM_183283	2310010M20Rik	Mus musculus RIKEN cDNA 2310010M20 gene (2310010M20Rik), mRNA.	-1.68592
NM_172745	Tufm	Mus musculus Tu translation elongation factor, mitochondrial (Tufm), mRNA.	-1.67974
NM_145403	Tmprss4	Mus musculus transmembrane protease, serine 4 (Tmprss4), mRNA.	-1.67351
NM_026593	D730048I06Rik	Mus musculus RIKEN cDNA D730048I06 gene (D730048I06Rik), mRNA.	-1.66694
AK003911	Crkl	Mus musculus 18-day embryo whole body cDNA, RIKEN full-length enriched library, clone:1110025F07 product:v-crk avian sarcoma	-1.6632
NM_007940	Ephx2	Mus musculus epoxide hydrolase 2, cytoplasmic (Ephx2), mRNA.	-1.66056
NM_133895	Slc15a4	Mus musculus solute carrier family 15, member 4 (Slc15a4), mRNA.	-1.65652
NM_023784	Yipf7	Mus musculus RIKEN cDNA 2310016N21 gene (2310016N21Rik), mRNA.	-1.65466
BC053747	Slc43a1	Mus musculus solute carrier family 43, member 1, mRNA (cDNA clone MGC:59491 IMAGE:6330614), complete cds.	-1.6445
NM_007808	Cycs	Mus musculus cytochrome c, somatic (Cycs), mRNA.	-1.6412
NM_007506	Atp5g1	Mus musculus ATP synthase, H+ transporting, mitochondrial F0 complex, subunit c (subunit 9), isoform 1 (Atp5g1), mRNA.	-1.64118
AK018538	Cs	Mus musculus adult male colon cDNA, RIKEN full-length enriched library, clone:9030605P22 product:unknown EST, full insert	-1.63821
NM_023049	Asb2	Mus musculus ankyrin repeat and SOCS box-containing protein 2 (Asb2), mRNA.	-1.63729
NM_175194	Slc25a16	Mus musculus solute carrier family 25 (mitochondrial carrier, Graves disease autoantigen), member 16 (Slc25a16), mRNA.	-1.61799
NM_017379	Tuba8	Mus musculus tubulin, alpha 8 (Tuba8), mRNA.	-1.6141
NM_201371	Hrmt1l4	Mus musculus protein arginine N-methyltransferase 4 (LOC381813), mRNA.	-1.60904
NM_011696	Vdac3	Mus musculus voltage-dependent anion channel 3 (Vdac3), mRNA.	-1.60784
NM_133485	Ppp1r14c	Mus musculus protein phosphatase 1, regulatory (inhibitor) subunit 14c (Ppp1r14c), mRNA.	-1.60704
NM_027442	5330420D20Rik	Mus musculus RIKEN cDNA 5330420D20 gene (5330420D20Rik), mRNA.	-1.60366
NM_026853	Asb11	Mus musculus ankyrin repeat and SOCS box-containing protein 11 (Asb11), mRNA.	-1.60196
AK020606	Epn2	Mus musculus adult male urinary bladder cDNA, RIKEN full-length enriched library, clone:9530051D10 product:EH DOMAIN BINDING	-1.59892
BC055113	1700126A01Rik	Mus musculus RIKEN cDNA 1700126A01 gene, mRNA (cDNA clone IMAGE:6740399), partial cds.	-1.5913
NM_021514	Pfkm	Mus musculus phosphofructokinase, muscle (Pfkm), mRNA.	-1.58779
NM_008428	Kcnj8	Mus musculus potassium inwardly-rectifying channel, subfamily J, member 8 (Kcnj8), mRNA.	-1.58192
NM_177586	Eif5a2	Mus musculus eukaryotic translation initiation factor 5A2 (Eif5a2), mRNA.	-1.58059
NM_010271	Gpd1	Mus musculus glycerol-3-phosphate dehydrogenase 1 (soluble) (Gpd1), mRNA.	-1.57822
NM_028132	Pgm2	Mus musculus phosphoglucomutase 2 (Pgm2), mRNA.	-1.57623
NM_026293	4930540L03Rik	Mus musculus RIKEN cDNA 4930540L03 gene (4930540L03Rik), mRNA.	-1.57533
NM_008492	Ldh2	Mus musculus lactate dehydrogenase 2, B chain (Ldh2), mRNA.	-1.5746
NM_175860	Gimap1	Mus musculus GTPase, IMAP family member 1 (Gimap1), transcript variant 1, mRNA.	-1.57316
NM_008409	Itm2a	Mus musculus integral membrane protein 2A (Itm2a), mRNA.	-1.56746
NM_025535	Sara2	Mus musculus SAR1a gene homolog 2 (S. cerevisiae) (Sara2), mRNA.	-1.56654
NM_175347	Srl	Mus musculus sarcalumenin (Srl), mRNA.	-1.56602
BC038942	1810073H04Rik	Mus musculus RIKEN cDNA 1810073H04 gene, mRNA (cDNA clone IMAGE:4241227), partial cds.	-1.56324
BC028765	0610010O12Rik	Mus musculus RIKEN cDNA 0610010O12 gene, mRNA (cDNA clone MGC:41247 IMAGE:1195860), complete cds.	-1.55953
NM_020332	Ank	Mus musculus progressive ankylosis (Ank), mRNA.	-1.55764
NM_025549	Arrdc4	Mus musculus arrestin domain containing 4 (Arrdc4), mRNA.	-1.55162
NM_026443	1700020C11Rik	Mus musculus RIKEN cDNA 1700020C11 gene (1700020C11Rik), mRNA.	-1.55053
NM_173412	1700009B20Rik	Mus musculus RIKEN cDNA 1700009B20 gene (1700009B20Rik), mRNA.	-1.55049
NM_008219	Hbb-bh1	Mus musculus hemoglobin Z, beta-like embryonic chain (Hbb-bh1), mRNA.	-1.54663
NM_007668	Cdk5	Mus musculus cyclin-dependent kinase 5 (Cdk5), mRNA.	-1.54512
AK011386	Mllt3	Mus musculus 10 days embryo whole body cDNA, RIKEN full-length enriched library, clone:2610012I03 product:unknown EST, full insert	-1.54481
AK010706	Elavl1	Mus musculus ES cells cDNA, RIKEN full-length enriched library, clone:2410055N02 product:unknown EST, full insert sequence.	-1.54085
NM_008286	Hrh2	Mus musculus histamine receptor H 2 (Hrh2), mRNA.	-1.53839
NM_023328	Agtpbp1	Mus musculus ATP/GTP binding protein 1 (Agtpbp1), mRNA.	-1.53738
NM_030116	Mrpl9	Mus musculus mitochondrial ribosomal protein L9 (Mrpl9), mRNA.	-1.53364
NM_007382	Acadm	Mus musculus acetyl-Coenzyme A dehydrogenase, medium chain (Acadm), mRNA.	-1.52925
NM_029392	2010012L10Rik	Mus musculus RIKEN cDNA 2010012L10 gene (2010012L10Rik), mRNA.	-1.52736
NM_009381	Thrsp	Mus musculus thyroid hormone responsive SPOT14 homolog (Rattus) (Thrsp), mRNA.	-1.52525
NM_033270	E2f6	Mus musculus E2F transcription factor 6 (E2f6), mRNA.	-1.52503
NM_010777	Mbp	Mus musculus myelin basic protein (Mbp), mRNA.	-1.51801
NM_173866	Gpt2	Mus musculus glutamic pyruvate transaminase (alanine aminotransferase) 2 (Gpt2), mRNA.	-1.51735
AJ250694	ORF	Mus musculus partial cDNA for skeletal muscle genes.	-1.50896
NM_053078	D0H4S114	Mus musculus DNA segment, human D4S114 (D0H4S114), mRNA.	-1.50896
NM_147044	Olfr679	Mus musculus olfactory receptor 679 (Olfr679), mRNA.	-1.50841
BC006692	Acsl1	Mus musculus cDNA clone MGC:7898 IMAGE:3582717, complete cds.	-1.50718
NM_009156	Sepw1	Mus musculus selenoprotein W, muscle 1 (Sepw1), mRNA.	-1.50284
NM_153064	Ndufs2	Mus musculus NADH dehydrogenase (ubiquinone) Fe-S protein 2 (Ndufs2), mRNA.	-1.48659
NM_177045	Cc2d1b	Mus musculus RIKEN cDNA A830039B04 gene (A830039B04Rik), mRNA.	-1.48603
NM_133667	Pdk2	Mus musculus pyruvate dehydrogenase kinase, isoenzyme 2 (Pdk2), mRNA.	-1.48588
NM_176966	Ccdc10	Mus musculus cystatin and DUF19 domain containing 1 (Csdufd1), mRNA.	-1.48526
AK044778	9130017A15Rik	Mus musculus adult retina cDNA, RIKEN full-length enriched library, clone:A930103H12 product:unknown EST, full insert sequence.	-1.48487
NM_177684	Zfp637	Mus musculus zinc finger protein 637 (Zfp637), mRNA.	-1.48156
AK029860	Trim7	Mus musculus adult male testis cDNA, RIKEN full-length enriched library, clone:4931415C11 product:GLYCOGENIN-INTERACTING PROTEIN 2	-1.48141
NM_175151	Tatdn1	Mus musculus TatD DNase domain containing 1 (Tatdn1), mRNA.	-1.46042
NM_026880	Pink1	Mus musculus PTEN induced putative kinase 1 (Pink1), mRNA.	-1.44565
NM_007505	Atp5a1	Mus musculus ATP synthase, H+ transporting, mitochondrial F1 complex, alpha subunit, isoform 1 (Atp5a1), mRNA.	-1.43715
NM_019822	Adrm1	Mus musculus adhesion regulating molecule 1 (Adrm1), mRNA.	-1.43534
NM_025460	1810020E01Rik	Mus musculus RIKEN cDNA 1810020E01 gene (1810020E01Rik), mRNA.	-1.42578
NM_145614	Dlat	Mus musculus dihydrolipoamide S-acetyltransferase (E2 component of pyruvate dehydrogenase complex) (Dlat), mRNA.	-1.39081
NM_054085	Alpk3	Mus musculus expressed sequence AW319487 (AW319487), mRNA.	-1.37844

## Sheet: 8h after loading WT-SN
Fold change of differentially expressed genes in WT-SN mice at 8h after
loading compared with their non-loaded contra-lateral controls
GenBank	Symbol	Description	Fold
NM_013468	Ankrd1	Mus musculus ankyrin repeat domain 1 (cardiac muscle) (Ankrd1), mRNA.	3.46015
NM_009696	Apoe	Mus musculus apolipoprotein E (Apoe), mRNA.	3.19958
NM_008657	Myf6	Mus musculus myogenic factor 6 (Myf6), mRNA.	3.05878
NM_147034	Olfr713	Mus musculus olfactory receptor 713 (Olfr713), mRNA.	3.01129
NM_030704	Hspb8	Mus musculus heat shock 27kDa protein 8 (Hspb8), mRNA.	2.92726
NM_145926	Mgat4b	Mus musculus mannoside acetylglucosaminyltransferase 4, isoenzyme B (Mgat4b), mRNA.	2.83323
NM_053111	Ear6	Mus musculus eosinophil-associated, ribonuclease A family, member 6 (Ear6), mRNA.	2.81864
AK003061	Cpb1	Mus musculus adult male spleen cDNA, RIKEN full-length enriched library, clone:0910001A18 product:carboxypeptidase B1 (tissue),	2.66925
NM_178184	Hist1h2an	Mus musculus histone 1, H2an (Hist1h2an), mRNA.	2.61935
NM_147004	Olfr399	Mus musculus olfactory receptor 399 (Olfr399), mRNA.	2.61117
NM_011163	Prkr	Mus musculus protein kinase, interferon-inducible double stranded RNA dependent (Prkr), mRNA.	2.5798
NM_007946	Epx	Mus musculus eosinophil peroxidase (Epx), mRNA.	2.52187
NM_007894	Ear1	Mus musculus eosinophil-associated, ribonuclease A family, member 1 (Ear1), mRNA.	2.50809
NM_017388	Ear3; Ear2	synonyms: mR3, Rnase3; eosinophil-associated ribonuclease 3; murine ribonuclease 3; ribonuclease, RNase A family 4; ribonuclease, RNase A family 3; go_function: nuclease activity [goid 0004518] [evidence IEA]; go_function: hydrolase activity [goid 0016787] [evidence IEA]; go_function: nucleic acid binding [goid 0003676] [evidence IEA]; go_function: endonuclease activity [goid 0004519] [evidence I…	2.47427
NM_182785	4933400F01Rik	Mus musculus RIKEN cDNA 4933400F01 gene (4933400F01Rik), mRNA.	2.46584
AK129486	Vps13c	Mus musculus mRNA for mKIAA3021 protein.	2.44594
NM_023123	H19	Mus musculus H19 fetal liver mRNA (H19), mRNA.	2.43921
NM_175652	Hist4h4	Mus musculus histone 4, H4 (Hist4h4), mRNA.	2.42447
NM_146556	Olfr798	Mus musculus olfactory receptor 798 (Olfr798), mRNA.	2.38701
NM_020034	Hist1h1b	Mus musculus histone 1, H1b (Hist1h1b), mRNA.	2.22126
NM_025853	1700022L09Rik	Mus musculus RIKEN cDNA 1700022L09 gene (1700022L09Rik), mRNA.	2.20805
NM_007606	Car3	Mus musculus carbonic anhydrase 3 (Car3), mRNA.	2.19804
NM_013549	Hist2h2aa1	Mus musculus histone 2, H2aa1 (Hist2h2aa1), mRNA.	2.19256
NM_015779	NE	Mus musculus neutrophil elastase (NE), mRNA.	2.18087
NM_175655	Hist1h4f	Mus musculus histone 1, H4f (Hist1h4f), mRNA.	2.17784
NM_025735	Map1lc3a	Mus musculus microtubule-associated protein 1 light chain 3 alpha (Map1lc3a), mRNA.	2.16322
NM_010876	Ncf1	Mus musculus neutrophil cytosolic factor 1 (Ncf1), mRNA.	2.15093
NM_017371	Hpxn	Mus musculus hemopexin (Hpxn), mRNA.	2.14655
NM_011584	Nr1d2	Mus musculus nuclear receptor subfamily 1, group D, member 2 (Nr1d2), mRNA.	2.03428
U06664	I-8-23	Mus musculus Balb/c mid-G1 serum response (I-8-23) mRNA, 5' sequence.	1.9859
NM_007449	Ang2	Mus musculus angiogenin, ribonuclease A family, member 2 (Ang2), mRNA.	1.96404
NM_007895	Ear2	Mus musculus eosinophil-associated, ribonuclease A family, member 2 (Ear2), mRNA.	1.95866
NM_026552	Arpc4	Mus musculus actin related protein 2/3 complex, subunit 4 (Arpc4), mRNA.	1.94335
BC038158	Rnaseh2a	Mus musculus ribonuclease H2, large subunit, mRNA (cDNA clone MGC:48163 IMAGE:1493985), complete cds.	1.93402
NM_011146	Pparg	Mus musculus peroxisome proliferator activated receptor gamma (Pparg), mRNA.	1.85901
NM_178211	Hist1h4k	Mus musculus histone 1, H4j (Hist1h4j), mRNA.	1.84178
NM_011619	Tnnt2	Mus musculus troponin T2, cardiac (Tnnt2), mRNA.	1.83935
NM_015767	Ttpa	Mus musculus tocopherol (alpha) transfer protein (Ttpa), mRNA.	1.83748
NM_010494	Icam2	Mus musculus intercellular adhesion molecule 2 (Icam2), mRNA.	1.79939
NM_025948	2700023B17Rik	Mus musculus RIKEN cDNA 2700023B17 gene (2700023B17Rik), mRNA.	1.78199
NM_029665	Ipo11	Mus musculus importin 11 (Ipo11), mRNA.	1.7728
NM_026632	Rpa3	Mus musculus replication protein A3 (Rpa3), mRNA.	1.76839
NM_007770	Crx	Mus musculus cone-rod homeobox containing gene (Crx), mRNA.	1.76585
BC033309	Glycam1	Mus musculus glycosylation dependent cell adhesion molecule 1 (Glycam1), mRNA.	1.75872
NM_026859	Maf1	Mus musculus MAF1 homolog (yeast) (Maf1), mRNA.	1.72503
NM_011206	Ptpn18	Mus musculus protein tyrosine phosphatase, non-receptor type 18 (Ptpn18), mRNA.	1.72463
BC048614	Ppp2r3a	Mus musculus RIKEN cDNA 4930526I15 gene, mRNA (cDNA clone IMAGE:6742539), partial cds.	1.71854
NM_201375	Kng2	synonym: MGC123404; kininogen II; Kininogen-II; Mus musculus kininogen 2 (Kng2), mRNA.; synonym: Kng; H-kininigen; L-kininogen; go_function: endopeptidase inhibitor activity [goid 0004866] [evidence IEA]; go_function: cysteine protease inhibitor activity [goid 0004869] [evidence IEA]; go_process: vasodilation [goid 0042311] [evidence IEA]; go_process: blood coagulation [goid 0007596] [evidence IE…	1.70072
NM_175654	Hist1h4d	Mus musculus histone 1, H4d (Hist1h4d), mRNA.	1.68553
NM_026064	2900073G15Rik	Mus musculus RIKEN cDNA 2900073G15 gene (2900073G15Rik), mRNA.	1.67529
NM_008416	Junb	Mus musculus Jun-B oncogene (Junb), mRNA.	1.65286
NM_153588	Mkl2	Mus musculus MKL/myocardin-like 2 (Mkl2), mRNA.	1.6264
NM_025556	2410022L05Rik	Mus musculus RIKEN cDNA 2410022L05 gene (2410022L05Rik), mRNA.	1.62407
NM_013593	Mb	Mus musculus myoglobin (Mb), mRNA.	1.62253
NM_029271	Mrpl32	Mus musculus mitochondrial ribosomal protein L32 (Mrpl32), mRNA.	1.62157
NM_175526	Clec1a	Mus musculus RIKEN cDNA 5930406N14 gene (5930406N14Rik), mRNA.	1.59771
NM_053109	Clec2d	Mus musculus osteoclast inhibitory lectin (Ocil), mRNA.	1.58526
NM_026637	A030007L17Rik	Mus musculus RIKEN cDNA A030007L17 gene (A030007L17Rik), mRNA.	1.5646
NM_011434	Sod1	synonyms: Ipo1, SODC, Ipo-1, Sod-1, CuZnSOD, Cu/Zn-SOD, MGC107553, B430204E11Rik; Cu(2+)-Zn2+ superoxide dismutase; go_component: cytoplasm [goid 0005737] [evidence TAS]; go_component: mitochondrion [goid 0005739] [evidence IDA]; go_function: zinc ion binding [goid 0008270] [evidence IEA]; go_function: metal ion binding [goid 0046872] [evidence IEA]; go_function: copper ion binding [goid 0005507]…	1.56273
NM_146564	Olfr836	Mus musculus olfactory receptor 836 (Olfr836), mRNA.	1.56179
NM_026545	Psmd8	Mus musculus proteasome (prosome, macropain) 26S subunit, non-ATPase, 8 (Psmd8), mRNA.	1.54158
NM_008187	Gtl3	Mus musculus gene trap locus 3 (Gtl3), mRNA.	1.53882
NM_146041	Gmds	Mus musculus GDP-mannose 4, 6-dehydratase (Gmds), mRNA.	1.52755
NM_007877	Drd3	Mus musculus dopamine receptor 3 (Drd3), mRNA.	1.50614
NM_198001	1110008P14Rik	Mus musculus RIKEN cDNA 1110008P14 gene (1110008P14Rik), mRNA.	1.4902
AK014159	B230339M05Rik	Mus musculus 13 days embryo head cDNA, RIKEN full-length enriched library, clone:3110040K02 product:unclassifiable, full insert	-68.3231
NM_146288	Olfr122	Mus musculus olfactory receptor 122 (Olfr122), mRNA.	-32.5346
AK006584	1700123O21Rik	Mus musculus adult male testis cDNA, RIKEN full-length enriched library, clone:1700031M04 product:unclassifiable, full insert	-6.0214
BC011340	Cdcp1	Mus musculus cDNA clone IMAGE:3709937, partial cds.	-5.80407
NM_010251	Gabra4	Mus musculus gamma-aminobutyric acid (GABA-A) receptor, subunit alpha 4 (Gabra4), mRNA.	-3.91412
NM_175199	Hspa12a	Mus musculus heat shock 70kDa protein 12A (Hspa12a), mRNA.	-3.03671
U29504	Zfp70	Mus musculus KRAB-zinc finger protein 70 (Zfp70) mRNA, partial cds.	-2.82397
NM_008957	Ptch1	Mus musculus patched homolog 1 (Ptch1), mRNA.	-2.7121
NM_028455	3110043J09Rik	Mus musculus RIKEN cDNA 3110043J09 gene (3110043J09Rik), mRNA.	-2.6391
NM_010570	Irs1	Mus musculus insulin receptor substrate 1 (Irs1), mRNA.	-2.61066
NM_199058	Gpr6	Mus musculus G protein-coupled receptor 6 (Gpr6), mRNA.	-2.56808
AK018993	Aldh1a1	Mus musculus adult male testis cDNA, RIKEN full-length enriched library, clone:1700127G21 product:unknown EST, full insert	-2.45858
AK021047	C030005H24Rik	Mus musculus adult male corpus striatum cDNA, RIKEN full-length enriched library, clone:C030005H24 product:hypothetical protein,	-2.38869
NM_172051	Tmcc3	Mus musculus RIKEN cDNA C630016B22 gene (C630016B22Rik), mRNA.	-2.30833
NM_177238	9830147P19Rik	Mus musculus RIKEN cDNA 9830147P19 gene (9830147P19Rik), mRNA.	-2.26148
AK009831	2310045N14Rik	Mus musculus adult male tongue cDNA, RIKEN full-length enriched library, clone:2310045N14 product:unknown EST, full insert	-2.245
AK005366	Map3k10	Mus musculus adult male cerebellum cDNA, RIKEN full-length enriched library, clone:1500037F05 product:unknown EST, full insert	-2.24252
NM_027129	2310035K24Rik	Mus musculus RIKEN cDNA 2310035K24 gene (2310035K24Rik), mRNA.	-2.10331
AK016034	Mtss1	Mus musculus adult male testis cDNA, RIKEN full-length enriched library, clone:4930544F09 product:unclassifiable, full insert	-2.0747
AK015971	4930534P07Rik	Mus musculus adult male testis cDNA, RIKEN full-length enriched library, clone:4930534P07 product:weakly similar to PRAME-LIKE 3	-2.0575
NM_009993	Cyp1a2	Mus musculus cytochrome P450, family 1, subfamily a, polypeptide 2 (Cyp1a2), mRNA.	-1.97386
NM_175431	A830093I24Rik	Mus musculus RIKEN cDNA A830093I24 gene (A830093I24Rik), mRNA.	-1.96424
AJ223361	Myh4	Mus musculus mRNA for myosin heavy chain 2B, partial.	-1.9497
NM_023784	Yipf7	Mus musculus RIKEN cDNA 2310016N21 gene (2310016N21Rik), mRNA.	-1.94157
NM_138628	Txlnb	Mus musculus RIKEN cDNA 2310001N14 gene (2310001N14Rik), mRNA.	-1.93145
NM_008492	Ldh2	Mus musculus lactate dehydrogenase 2, B chain (Ldh2), mRNA.	-1.92375
BC054122	Ccnt2	Mus musculus cyclin T2, mRNA (cDNA clone MGC:59590 IMAGE:6509024), complete cds.	-1.90311
NM_198415	Ckmt2	Mus musculus creatine kinase, mitochondrial 2 (Ckmt2), mRNA.	-1.89452
NM_183032	Rnase9	Mus musculus epididymal RNase (Rnase9), mRNA.	-1.88388
NM_007386	Aco1	Mus musculus aconitase 1 (Aco1), mRNA.	-1.87797
NM_009944	Cox7a1	Mus musculus cytochrome c oxidase, subunit VIIa 1 (Cox7a1), mRNA.	-1.87544
X70182	Eno3	M.musculus mRNA for muscle-specific beta enolase.	-1.87499
NM_026853	Asb11	Mus musculus ankyrin repeat and SOCS box-containing protein 11 (Asb11), mRNA.	-1.87282
NM_028777	Sec14l1	Mus musculus SEC14-like 1 (S. cerevisiae) (Sec14l1), mRNA.	-1.87085
NM_027900	1300003K24Rik	Mus musculus RIKEN cDNA 1300003K24 gene (1300003K24Rik), mRNA.	-1.84157
NM_009375	Tgn	Mus musculus thyroglobulin (Tgn), mRNA.	-1.83986
NM_024230	1110030K22Rik	Mus musculus RIKEN cDNA 1110030K22 gene (1110030K22Rik), mRNA.	-1.83673
NM_177839	Tnn	Mus musculus tenascin N (Tnn), mRNA.	-1.82726
NM_011696	Vdac3	Mus musculus voltage-dependent anion channel 3 (Vdac3), mRNA.	-1.81455
NM_001013013	1110001P11Rik	Mus musculus mRNA similar to CGI-86 protein (cDNA clone MGC:47966 IMAGE:1230941), complete cds.	-1.80908
NM_025506	2310007A19Rik	Mus musculus RIKEN cDNA 2310007A19 gene (2310007A19Rik), mRNA.	-1.8039
L04649	Maz	Mouse mRNA sequence.	-1.79015
NM_172934	4632417D23Rik	Mus musculus hypothetical protein 4632417D23 (4632417D23), mRNA.	-1.7894
NM_145700	Ccrl1	Mus musculus chemokine (C-C motif) receptor-like 1 (Ccrl1), mRNA.	-1.78411
AK014378	3300002P13Rik	Mus musculus 17 days embryo head cDNA, RIKEN full-length enriched library, clone:3300002P13 product:hypothetical protein, full insert	-1.78003
NM_011224	Pygm	Mus musculus muscle glycogen phosphorylase (Pygm), mRNA.	-1.77281
NM_134115	Stk38	Mus musculus serine/threonine kinase 38 (Stk38), mRNA.	-1.76023
AK020606	Epn2	Mus musculus adult male urinary bladder cDNA, RIKEN full-length enriched library, clone:9530051D10 product:EH DOMAIN BINDING	-1.73849
AK081514	Tirap	Mus musculus 16 days embryo head cDNA, RIKEN full-length enriched library, clone:C130027E04 product:toll-interleukin 1 receptor (TIR)	-1.7263
NM_134059	Ddx41	Mus musculus DEAD (Asp-Glu-Ala-Asp) box polypeptide 41 (Ddx41), mRNA.	-1.71203
NM_025919	Rpl11	Mus musculus ribosomal protein L11 (Rpl11), mRNA.	-1.71158
NM_178280	Sall3	Mus musculus, clone IMAGE:5040116, mRNA.	-1.70966
AK009163	2310005C01Rik	Mus musculus adult male tongue cDNA, RIKEN full-length enriched library, clone:2310005C01 product:unknown EST, full insert	-1.68756
NM_013838	Trpc6	Mus musculus transient receptor potential cation channel, subfamily C, member 6 (Trpc6), mRNA.	-1.6808
AK006816	1700056N10Rik	Mus musculus adult male testis cDNA, RIKEN full-length enriched library, clone:1700056N10 product:unknown EST, full insert	-1.67428
NM_008084	LOC14433	Mus musculus similar to glyceraldehyde-3-phosphate dehydrogenase (LOC14433), mRNA.	-1.66168
AK005257	Zfp580	Mus musculus adult male cerebellum cDNA, RIKEN full-length enriched library, clone:1500015O20 product:LDL INDUCED ENDOTHELIAL CELL	-1.65847
NM_133667	Pdk2	Mus musculus pyruvate dehydrogenase kinase, isoenzyme 2 (Pdk2), mRNA.	-1.65307
NM_007504	Atp2a1	Mus musculus ATPase, Ca++ transporting, cardiac muscle, fast twitch 1 (Atp2a1), mRNA.	-1.64934
NM_009112	S100a10	Mus musculus S100 calcium binding protein A10 (calpactin) (S100a10), mRNA.	-1.64518
NM_008607	Mmp13	Mus musculus matrix metalloproteinase 13 (Mmp13), mRNA.	-1.64149
NM_138680	Luc7l2	Mus musculus LUC7-like 2 (S. cerevisiae) (Luc7l2), mRNA.	-1.63605
NM_008832	Phka1	Mus musculus phosphorylase kinase alpha 1 (Phka1), transcript variant 2, mRNA.	-1.61118
NM_008084	LOC14433	Mus musculus similar to glyceraldehyde-3-phosphate dehydrogenase (LOC14433), mRNA.	-1.60668
NM_175386	Lhfp	Mus musculus RIKEN cDNA 2810489O06 gene (2810489O06Rik), mRNA.	-1.59907
NM_008862	Pkia	Mus musculus protein kinase inhibitor, alpha (Pkia), mRNA.	-1.59423
NM_026880	Pink1	Mus musculus PTEN induced putative kinase 1 (Pink1), mRNA.	-1.59389
NM_007751	Cox8b	Mus musculus cytochrome c oxidase, subunit VIIIb (Cox8b), mRNA.	-1.59098
NM_172490	D5Ertd135e	Mus musculus DNA segment, Chr 5, ERATO Doi 135, expressed (D5Ertd135e), mRNA.	-1.58176
BC033430	Hnrpu	Mus musculus, clone IMAGE:5039804, mRNA.	-1.58073
NM_054085	Alpk3	Mus musculus expressed sequence AW319487 (AW319487), mRNA.	-1.57731
NM_175094	Pdhx	Mus musculus pyruvate dehydrogenase complex, component X (Pdhx), mRNA.	-1.56993
NM_133808	Hdlbp	Mus musculus high density lipoprotein (HDL) binding protein (Hdlbp), mRNA.	-1.55897
NM_007826	Dach1	Mus musculus dachshund 1 (Drosophila) (Dach1), mRNA.	-1.55638
NM_010271	Gpd1	Mus musculus glycerol-3-phosphate dehydrogenase 1 (soluble) (Gpd1), mRNA.	-1.54604

## Sheet: 12h after loading WT-SN
Fold change of differentially expressed genes in WT-SN mice at 12h after
loading compared with their non-loaded contra-lateral controls
GenBank	Symbol	Description	Fold
NM_172544	Nrxn3	Mus musculus neurexin III (Nrxn3), mRNA.	20.0728
NM_013468	Ankrd1	Mus musculus ankyrin repeat domain 1 (cardiac muscle) (Ankrd1), mRNA.	5.95017
NM_144909	Gckr	Mus musculus glucokinase regulatory protein (Gckr), mRNA.	5.31163
NM_008657	Myf6	Mus musculus myogenic factor 6 (Myf6), mRNA.	4.69948
NM_009245	Serpina1a	Mus musculus serine (or cysteine) peptidase inhibitor, clade A, member 1e (Serpina1e), mRNA.	3.72332
AK004064	1110033I14Rik	Mus musculus 18-day embryo whole body cDNA, RIKEN full-length enriched library, clone:1110033I14 product:hypothetical Yeast	3.69362
NM_007606	Car3	Mus musculus carbonic anhydrase 3 (Car3), mRNA.	3.35303
NM_008103	Gcm1	Mus musculus glial cells missing homolog 1 (Drosophila) (Gcm1), mRNA.	3.33542
NM_023123	H19	Mus musculus H19 fetal liver mRNA (H19), mRNA.	2.65956
NM_015783	G1p2	Mus musculus interferon, alpha-inducible protein (G1p2), mRNA.	2.62376
NM_145926	Mgat4b	Mus musculus mannoside acetylglucosaminyltransferase 4, isoenzyme B (Mgat4b), mRNA.	2.47864
NM_011516	Sycp1	Mus musculus synaptonemal complex protein 1 (Sycp1), mRNA.	2.35923
NM_020033	Ankrd2	Mus musculus ankyrin repeat domain 2 (stretch responsive muscle) (Ankrd2), mRNA.	2.35497
NM_146086	Pde6a	Mus musculus phosphodiesterase 6A, cGMP-specific, rod, alpha (Pde6a), mRNA.	2.31166
NM_013808	Csrp3	Mus musculus cysteine and glycine-rich protein 3 (Csrp3), mRNA.	2.30699
NM_010701	Lect1	Mus musculus leukocyte cell derived chemotaxin 1 (Lect1), mRNA.	2.22085
AK076770	4930443F05Rik	Mus musculus adult male testis cDNA, RIKEN full-length enriched library, clone:4930443F05 product:similar to CYTOKINE-LIKE PROTEIN	2.20962
NM_007836	Gadd45a	Mus musculus growth arrest and DNA-damage-inducible 45 alpha (Gadd45a), mRNA.	2.13945
NM_173385	Cilp	Mus musculus cartilage intermediate layer protein, nucleotide pyrophosphohydrolase (Cilp), mRNA.	2.12319
NM_030704	Hspb8	Mus musculus heat shock 27kDa protein 8 (Hspb8), mRNA.	2.0998
NM_026064	2900073G15Rik	Mus musculus RIKEN cDNA 2900073G15 gene (2900073G15Rik), mRNA.	2.07534
NM_011619	Tnnt2	Mus musculus troponin T2, cardiac (Tnnt2), mRNA.	2.03381
NM_181582	Eif5a	Mus musculus eukaryotic translation initiation factor 5A (Eif5a), mRNA.	1.98119
NM_020051	Ascl3	Mus musculus achaete-scute complex homolog-like 3 (Drosophila) (Ascl3), mRNA.	1.93909
NM_025735	Map1lc3a	Mus musculus microtubule-associated protein 1 light chain 3 alpha (Map1lc3a), mRNA.	1.80817
NM_007470	Apod	Mus musculus apolipoprotein D (Apod), mRNA.	1.78789
NM_007850	Defcr3	Mus musculus defensin related cryptdin 3 (Defcr3), mRNA.	1.77326
NM_013834	Sfrp1	Mus musculus secreted frizzled-related sequence protein 1 (Sfrp1), mRNA.	1.74862
NM_009127	Scd1	Mus musculus stearoyl-Coenzyme A desaturase 1 (Scd1), mRNA.	1.74415
NM_053111	Ear6	Mus musculus eosinophil-associated, ribonuclease A family, member 6 (Ear6), mRNA.	1.70132
NM_026552	Arpc4	Mus musculus actin related protein 2/3 complex, subunit 4 (Arpc4), mRNA.	1.6997
NM_023133	Rps19	Mus musculus ribosomal protein S19 (Rps19), mRNA.	1.68139
NM_146919	Olfr1188	Mus musculus olfactory receptor 1188 (Olfr1188), mRNA.	-2.67494
M21982	Il2ra	Mouse interleukin 2 receptor (IL 2R) mRNA, partial, homologous to human intron 6.	-2.33324
NM_010801	Mlf1	Mus musculus myeloid leukemia factor 1 (Mlf1), mRNA.	-2.25631
X70182	beta enolase	M.musculus mRNA for muscle-specific beta enolase.	-2.2257
NM_177269	D530031C13Rik	Mus musculus RIKEN cDNA D530031C13 gene (D530031C13Rik), mRNA.	-2.20054
NM_026593	D730048I06Rik	Mus musculus RIKEN cDNA D730048I06 gene (D730048I06Rik), mRNA.	-2.19129
NM_007933	Eno3	Mus musculus enolase 3, beta muscle (Eno3), mRNA.	-2.19079
AK020878	A930019H14Rik	Mus musculus adult retina cDNA, RIKEN full-length enriched library, clone:A930019H14 product:unclassifiable, full insert sequence.	-2.17719
NM_026853	Asb11	Mus musculus ankyrin repeat and SOCS box-containing protein 11 (Asb11), mRNA.	-1.97206
NM_025869	2310043K02Rik	Mus musculus RIKEN cDNA 2310043K02 gene (2310043K02Rik), mRNA.	-1.94554
BC060116	D130059P03Rik	Mus musculus cDNA clone IMAGE:6406383, partial cds.	-1.94417
BC039565	1110001P11Rik	Mus musculus mRNA similar to CGI-86 protein (cDNA clone MGC:47966 IMAGE:1230941), complete cds.	-1.94273
NM_027126	Hfe2	Mus musculus RGM domain family, member C (Rgmc), mRNA.	-1.86734
AK020774	A430106F20Rik	Mus musculus 0 day neonate thymus cDNA, RIKEN full-length enriched library, clone:A430106F20 product:unclassifiable, full insert	-1.84938
NM_177839	Tnn	Mus musculus tenascin N (Tnn), mRNA.	-1.82563
AK009576	D14Ertd209e	Mus musculus adult male tongue cDNA, RIKEN full-length enriched library, clone:2310032K15 product:similar to FALSE P73 TARGET	-1.80613
AJ250694	ORF	Mus musculus partial cDNA for skeletal muscle genes.	-1.7319
NM_009415	Tpi1	Mus musculus triosephosphate isomerase 1 (Tpi1), mRNA.	-1.63697

## Sheet: 24h after loading WT-SN
Fold change of differentially expressed genes in WT-SN mice at 24h after
loading compared with their non-loaded contra-lateral controls
GenBank	Symbol	Description	Fold
NM_053136	Pcdhb11	Protocadherin beta 11	20.9006
AK018484	9030404E10Rik	Mus musculus adult male colon cDNA, RIKEN full-length enriched library, clone:9030404E10 product:unknown EST, full insert	7.88971
NM_011495	Plk4	Mus musculus polo-like kinase 4 (Drosophila) (Plk4), mRNA.	7.44202
NM_178742	Hps5	Mus musculus Hermansky-Pudlak syndrome 5 homolog (human) (Hps5), transcript variant 1, mRNA.	7.14626
AK019609	4930442G15Rik	Mus musculus adult male testis cDNA, RIKEN full-length enriched library, clone:4930442G15 product:unclassifiable, full insert	6.98351
AF245444	Grik3	Mus musculus kainate receptor GluR7 3 subunit mRNA, partial cds.	6.56828
NM_007860	Dio1	Mus musculus deiodinase, iodothyronine, type I (Dio1), mRNA.	6.00667
AK008397	2300006M17Rik	Mus musculus adult male small intestine cDNA, RIKEN full-length enriched library, clone:2010111I01 product:similar to HYPOTHETICAL	5.94805
AK019875	Ccpg1	Mus musculus 11 days pregnant adult female ovary and uterus cDNA, RIKEN full-length enriched library, clone:5031420N21	5.72659
AJ010338	Cubn	Mus Musculus mRNA for hypothetical protein.; intrinsic factor-vitamin B12 endocytic receptor; HDL endocytic receptor; Mus musculus cubilin mRNA, partial cds.	5.44323
NM_011635	Trap1a	Mus musculus tumor rejection antigen P1A (Trap1a), mRNA.	5.28071
NM_011681	Scgb1a1	Mus musculus secretoglobin, family 1A, member 1 (uteroglobin) (Scgb1a1), mRNA.	5.24253
NM_007563	Bpgm	Mus musculus 2,3-bisphosphoglycerate mutase (Bpgm), mRNA.	5.17894
NM_146338	Olfr374	Mus musculus olfactory receptor 374 (Olfr374), mRNA.	5.17338
NM_175495	Gpr150	Mus musculus G protein-coupled receptor 150 (Gpr150), mRNA.	4.81486
NM_013468	Ankrd1	Mus musculus ankyrin repeat domain 1 (cardiac muscle) (Ankrd1), mRNA.	4.75807
NM_139150	Carf	Mus musculus calcium response factor (Carf), mRNA.	4.6288
NM_007606	Car3	Mus musculus carbonic anhydrase 3 (Car3), mRNA.	4.6051
NM_008657	Myf6	Mus musculus myogenic factor 6 (Myf6), mRNA.	4.45696
NM_025407	Uqcrc1	Mus musculus ubiquinol-cytochrome c reductase core protein 1 (Uqcrc1), mRNA.	4.28
AK017501	Ptprn2	Mus musculus 8 days embryo whole body cDNA, RIKEN full-length enriched library, clone:5730406E14 product:unclassifiable, full	4.2478
AK017193	Ppm1a	Mus musculus 11 days pregnant adult female ovary and uterus cDNA, RIKEN full-length enriched library, clone:5033425G24	3.74625
NM_153562	BC023814	Mus musculus cDNA sequence BC023814 (BC023814), mRNA.	3.65122
NM_030704	Hspb8	Mus musculus heat shock 27kDa protein 8 (Hspb8), mRNA.	3.42395
NM_173788	Npr2	Mus musculus natriuretic peptide receptor 2 (Npr2), mRNA.	3.24012
NM_023123	H19	Mus musculus H19 fetal liver mRNA (H19), mRNA.	2.9072
NM_009190	Vps4b	Mus musculus vacuolar protein sorting 4b (yeast) (Vps4b), mRNA.	2.74832
NM_145926	Mgat4b	Mus musculus mannoside acetylglucosaminyltransferase 4, isoenzyme B (Mgat4b), mRNA.	2.70276
NM_023372	Rpl38	Mus musculus ribosomal protein L38 (Rpl38), mRNA.	2.54915
NM_011619	Tnnt2	Mus musculus troponin T2, cardiac (Tnnt2), mRNA.	2.50886
NM_008605	Mmp12	Mus musculus matrix metalloproteinase 12 (Mmp12), mRNA.	2.48117
NM_013593	Mb	Mus musculus myoglobin (Mb), mRNA.	2.47292
AK005839	1700010K24Rik	Mus musculus adult male testis cDNA, RIKEN full-length enriched library, clone:1700010K24 product:unclassifiable, full insert	2.37069
NM_026064	2900073G15Rik	Mus musculus RIKEN cDNA 2900073G15 gene (2900073G15Rik), mRNA.	2.30809
AK033394	Myom3	Mus musculus 16 days embryo lung cDNA, RIKEN full-length enriched library, clone:8430427K15 product:hypothetical Immunoglobulin and	2.2997
NM_013808	Csrp3	Mus musculus cysteine and glycine-rich protein 3 (Csrp3), mRNA.	2.2519
NM_007836	Gadd45a	Mus musculus growth arrest and DNA-damage-inducible 45 alpha (Gadd45a), mRNA.	2.21832
NM_016798	Pdlim3	Mus musculus PDZ and LIM domain 3 (Pdlim3), mRNA.	2.16821
NM_011584	Nr1d2	Mus musculus nuclear receptor subfamily 1, group D, member 2 (Nr1d2), mRNA.	2.12975
AK021410	Rrn3	Mus musculus 0 day neonate eyeball cDNA, RIKEN full-length enriched library, clone:E130302O19 product:RRN3 homolog [Homo sapiens], full	2.03561
AK021088	C030017D09Rik	Mus musculus adult male corpus striatum cDNA, RIKEN full-length enriched library, clone:C030017D09 product:unknown EST, full insert	2.01877
NM_053092	Kars	Mus musculus lysyl-tRNA synthetase (Kars), mRNA.	2.00898
AK015342	5033403D15Rik	Mus musculus adult male testis cDNA, RIKEN full-length enriched library, clone:4930439G18 product:unclassifiable, full insert	1.89507
AK003822	1110019J04Rik	Mus musculus 18-day embryo whole body cDNA, RIKEN full-length enriched library, clone:1110019J04 product:unknown EST, full insert	1.86072
NM_181424	Gtpbp5	Mus musculus GTP binding protein 5 (Gtpbp5), mRNA.	1.84635
NM_009091	Rps15	Mus musculus ribosomal protein S15 (Rps15), mRNA.	1.8291
NM_010211	Fhl1	Mus musculus four and a half LIM domains 1 (Fhl1), mRNA.	1.80887
NM_028696	5830411E10Rik	Mus musculus RIKEN cDNA 5830411E10 gene (5830411E10Rik), mRNA.	1.77676
NM_013935	Ptpla	Mus musculus protein tyrosine phosphatase-like (proline instead of catalytic arginine), member a (Ptpla), mRNA.	1.75837
W30505	Krtdap	Mus musculus cDNA clone IMAGE:349199 5', mRNA sequence.	1.75817
NM_025735	Map1lc3a	Mus musculus microtubule-associated protein 1 light chain 3 alpha (Map1lc3a), mRNA.	1.74306
BC048614	Ppp2r3a	Mus musculus RIKEN cDNA 4930526I15 gene, mRNA (cDNA clone IMAGE:6742539), partial cds.	1.74203
NM_021381	Gpr73	Mus musculus G protein-coupled receptor 73 (Gpr73), mRNA.	1.74194
NM_010027	Ddt	Mus musculus D-dopachrome tautomerase (Ddt), mRNA.	1.7328
NM_020569	Park7	Mus musculus Parkinson disease (autosomal recessive, early onset) 7 (Park7), mRNA.	1.73218
NM_023463	Ly6g6c	Mus musculus lymphocyte antigen 6 complex, locus G6C (Ly6g6c), mRNA.	1.72427
NM_009964	Cryab	Mus musculus crystallin, alpha B (Cryab), mRNA.	1.70381
NM_025948	2700023B17Rik	Mus musculus RIKEN cDNA 2700023B17 gene (2700023B17Rik), mRNA.	1.697
NM_028142	2810405F18Rik	Mus musculus RIKEN cDNA 2810405F18 gene (2810405F18Rik), mRNA.	1.69633
NM_146041	Gmds	Mus musculus GDP-mannose 4, 6-dehydratase (Gmds), mRNA.	1.6846
NM_152816	Dnm1l	Mus musculus dynamin 1-like (Dnm1l), mRNA.	1.68056
NM_139220	Defb7	Mus musculus defensin beta 7 (Defb7), mRNA.	1.65381
NM_026775	1110014C03Rik	Mus musculus RIKEN cDNA 1110014C03 gene (1110014C03Rik), mRNA.	1.64935
NM_009984	Ctsl	Mus musculus cathepsin L (Ctsl), mRNA.	1.63906
NM_025317	Mrpl54	Mus musculus mitochondrial ribosomal protein L54 (Mrpl54), mRNA.	1.62637
NM_008112	Gdi3	Mus musculus guanosine diphosphate (GDP) dissociation inhibitor 3 (Gdi3), mRNA.	1.62448
NM_183171	Fez1	Mus musculus fasciculation and elongation protein zeta 1 (zygin I) (Fez1), mRNA.	1.62383
NM_013560	Hspb1	Mus musculus heat shock protein 1 (Hspb1), mRNA.	1.6194
AK003717	1110014N23Rik	Mus musculus 18-day embryo whole body cDNA, RIKEN full-length enriched library, clone:1110014N23 product:SIMILAR TO CHROMOSOME 11	1.58534
AK042827	B230217C12Rik	Mus musculus 7 days neonate cerebellum cDNA, RIKEN full-length enriched library, clone:A730028C12 product:hypothetical protein,	1.54342
AK015774	4930512J16Rik	Mus musculus adult male testis cDNA, RIKEN full-length enriched library, clone:4930512J16 product:unclassifiable, full insert	-3.81368
NM_146125	Itpka	Mus musculus inositol 1,4,5-trisphosphate 3-kinase A (Itpka), mRNA.	-2.71937
NM_028533	1700065D16Rik	Mus musculus RIKEN cDNA 1700065D16 gene (1700065D16Rik), mRNA.	-2.66027
NM_010570	Irs1	Mus musculus insulin receptor substrate 1 (Irs1), mRNA.	-2.25259
BC030497	Ddx17	Mus musculus, clone IMAGE:5400381, mRNA.	-2.1071
NM_010801	Mlf1	Mus musculus myeloid leukemia factor 1 (Mlf1), mRNA.	-2.06719
AK007628	A630007B06Rik	Mus musculus 10 day old male pancreas cDNA, RIKEN full-length enriched library, clone:1810028B20 product:unknown EST, full insert	-1.92617
NM_028132	Pgm2	Mus musculus phosphoglucomutase 2 (Pgm2), mRNA.	-1.89503
AK014794	Zmynd17	Mus musculus 0 day neonate head cDNA, RIKEN full-length enriched library, clone:4833444M15 product:hypothetical	-1.79952
AK046748	Ches1	Mus musculus 4 days neonate thymus cDNA, RIKEN full-length enriched library, clone:B630006M02 product:checkpoint suppressor 1, full	-1.79949
AJ223361	Myh4	Mus musculus mRNA for myosin heavy chain 2B, partial.	-1.79186
NM_011224	Pygm	Mus musculus muscle glycogen phosphorylase (Pygm), mRNA.	-1.7831
NM_026853	Asb11	Mus musculus ankyrin repeat and SOCS box-containing protein 11 (Asb11), mRNA.	-1.775
NM_007808	Cycs	Mus musculus cytochrome c, somatic (Cycs), mRNA.	-1.76716
NM_198415	Ckmt2	Mus musculus creatine kinase, mitochondrial 2 (Ckmt2), mRNA.	-1.72931
NM_201639	Dmn	Mus musculus desmuslin (Dmn), transcript variant 3, mRNA.	-1.70078
AJ250694	ORF	Mus musculus partial cDNA for skeletal muscle genes.	-1.65274
NM_054085	Alpk3	Mus musculus expressed sequence AW319487 (AW319487), mRNA.	-1.64195
NM_026066	Cklfsf5	Mus musculus chemokine-like factor super family 5 (Cklfsf5), mRNA.	-1.62962
NM_009458	Ube2b	Mus musculus ubiquitin-conjugating enzyme E2B, RAD6 homology (S. cerevisiae) (Ube2b), mRNA.	-1.62485
NM_010816	Morc	Mus musculus microrchidia (Morc), mRNA.	-1.61384
AK014745	Dgkd	Mus musculus 0 day neonate head cDNA, RIKEN full-length enriched library, clone:4833421G17 product:hypothetical protein, full insert	-1.57861
NM_146570	Olfr1006	Mus musculus olfactory receptor 1006 (Olfr1006), mRNA.	-1.57275
