# Supplementary material for: Loading-related regulation of gene expression in bone in the contexts of estrogen deficiency, lack of estrogen receptor α and disuse
Source: Bone. 2010 Mar;46(3):628–42. doi: 10.1016/j.bone.2009.10.021 (PMC2887492; doi:10.1016/j.bone.2009.10.021)
Supplement: Table CL5 — Fold change of differentially expressed genes in ERα-/- mice at 3h after loading compared with their non-loaded contra-lateral controls. [file mmc23.xls]

## Sheet: 3h after loading ERaKo
Fold change of differentially expressed genes in ERa-/- mice at 3h after
loading compared with their non-loaded contra-lateral controls
GenBank	Symbol	Description	Fold
NM_010329	Gp38	Mus musculus glycoprotein 38 (Gp38), mRNA.	1.63928
NM_024449	Sost	Mus musculus sclerostin (Sost), mRNA.	1.62607
NM_025633	Metapl1	Mus musculus methionine aminopeptidase-like 1 (Metapl1), mRNA.	1.60255
NM_011593	Timp1	Mus musculus tissue inhibitor of metalloproteinase 1 (Timp1), mRNA.	1.56684
NM_019738	Nupr1	Mus musculus nuclear protein 1 (Nupr1), mRNA.	1.53023
NM_011521	Sdc4	Mus musculus syndecan 4 (Sdc4), mRNA.	1.44976
NM_029454	D14Ertd581e	Mus musculus DNA segment, Chr 14, ERATO Doi 581, expressed (D14Ertd581e), transcript variant 2, mRNA.	-3.7134
NM_016807	Sdcbp	Mus musculus syndecan binding protein (Sdcbp), mRNA.	-2.76008
AK014075	Axot	Mus musculus 13 days embryo head cDNA, RIKEN full-length enriched library, clone:3110023J12 product:unknown EST, full insert	-2.72415
AK018865	1700057G04Rik	Mus musculus adult male testis cDNA, RIKEN full-length enriched library, clone:1700057G04 product:unclassifiable, full insert	-2.29292
AK016039	4930544L20Rik	Mus musculus adult male testis cDNA, RIKEN full-length enriched library, clone:4930544L20 product:unclassifiable, full insert	-2.05584
NM_009654	Alb1	Mus musculus albumin 1 (Alb1), mRNA.	-1.99961
NM_027310	2310005N01Rik	Mus musculus RIKEN cDNA 2310005N01 gene (2310005N01Rik), mRNA.	-1.78844
NM_172262	Aof1	Mus musculus amine oxidase, flavin containing 1 (Aof1), mRNA.	-1.7477
NM_026080	Mrps24	Mus musculus mitochondrial ribosomal protein S24 (Mrps24), mRNA.	-1.73327
NM_008160	Gpx1	Mus musculus glutathione peroxidase 1 (Gpx1), mRNA.	-1.72383
NM_009650	Akap3	Mus musculus A kinase (PRKA) anchor protein 3 (Akap3), mRNA.	-1.69523
NM_009653	Alas2	Mus musculus aminolevulinic acid synthase 2, erythroid (Alas2), mRNA.	-1.63354
NM_009801	Car2	Mus musculus carbonic anhydrase 2 (Car2), mRNA.	-1.62035
NM_145126	Chi3l4	Mus musculus chitinase 3-like 4 (Chi3l4), mRNA.	-1.55335
NM_009930	Col3a1	Mus musculus procollagen, type III, alpha 1 (Col3a1), mRNA.	-1.51061
NM_013795	Atp5l	Mus musculus ATP synthase, H+ transporting, mitochondrial F0 complex, subunit g (Atp5l), mRNA.	-1.50245
NM_019817	Copz1	Mus musculus coatomer protein complex, subunit zeta 1 (Copz1), mRNA.	-1.47662
AK017825	Oip5	Mus musculus 8 days embryo whole body cDNA, RIKEN full-length enriched library, clone:5730547N13 product:similar to	-1.47088
NM_008722	Npm1	Mus musculus nucleophosmin 1 (Npm1), mRNA.	-1.46118
NM_007943	Eps15	Mus musculus epidermal growth factor receptor pathway substrate 15 (Eps15), mRNA.	-1.45023

## Sheet: 8h after loading ERaKo
Fold change of differentially expressed genes in ERa-/- mice at 8h after
loading compared with their non-loaded contra-lateral controls
GenBank	Symbol	Description	Fold
BC025916	Agmat	Mus musculus agmatine ureohydrolase (agmatinase), mRNA (cDNA clone IMAGE:5055131), partial cds.	2.15591
NM_153101	Mrgpra2	Mus musculus MAS-related GPR, member A2 (Mrgpra2), mRNA.	2.04058
NM_017372	Lyzs	Mus musculus lysozyme (Lyzs), mRNA.	2.01561
NM_173869	LOC268885	Mus musculus stefin 2-like (LOC268885), mRNA.	2.00328
NM_181596	Retnlg	Mus musculus resistin like gamma (Retnlg), mRNA.	1.99176
NM_015779	NE	Mus musculus neutrophil elastase (NE), mRNA.	1.93597
NM_010730	Anxa1	Mus musculus annexin A1 (Anxa1), mRNA.	1.87426
NM_010824	Mpo	Mus musculus myeloperoxidase (Mpo), mRNA.	1.86658
NM_010344	Gsr	Mus musculus glutathione reductase 1 (Gsr), mRNA.	1.86308
NM_011061	Padi4	Mus musculus peptidyl arginine deiminase, type IV (Padi4), mRNA.	1.85587
NM_172419	9030612E09Rik	Mus musculus RIKEN cDNA 9030612E09 gene (9030612E09Rik), mRNA.	1.82277
X56704	Tcrb-J	M. musculus rearranged T-cell receptor beta chain mRNA.	1.80582
NM_153510	Pilra	Mus musculus paired immunoglobin-like type 2 receptor alpha (Pilra), mRNA.	1.80462
NM_021364	Clec5a	Mus musculus C-type (calcium dependent, carbohydrate-recognition domain) lectin, superfamily member 5 (Clecsf5), mRNA.	1.78853
NM_008572	Mcpt8	Mus musculus mast cell protease 8 (Mcpt8), mRNA.	1.78298
M92417	Stfa1	Mouse cysteine proteinase inhibitor (MS1) mRNA sequence.	1.77494
NM_146228	Als2cl	Mus musculus cDNA sequence BC022645 (BC022645), mRNA.	1.7464
NM_010556	Il3	Mus musculus interleukin 3 (Il3), mRNA.	1.72672
NM_011369	Shcbp1	Mus musculus Shc SH2-domain binding protein 1 (Shcbp1), mRNA.	1.70759
NM_008566	Mcm5	Mus musculus minichromosome maintenance deficient 5, cell division cycle 46 (S. cerevisiae) (Mcm5), mRNA.	1.6985
NM_019486	Olfr71	Mus musculus olfactory receptor 71 (Olfr71), mRNA.	1.65548
NM_181753	Opn5	Mus musculus opsin 5 (Opn5), mRNA.	1.6488
BC038868	Prr6	Mus musculus RIKEN cDNA 3110013H01 gene, mRNA (cDNA clone MGC:47990 IMAGE:963821), complete cds.	1.63381
AK006325	1700025C18Rik	Mus musculus adult male testis cDNA, RIKEN full-length enriched library, clone:1700025C18 product:unclassifiable, full insert	1.63104
NM_010555	Il1r2	Mus musculus interleukin 1 receptor, type II (Il1r2), mRNA.	1.62541
NM_011827	Hcst	Mus musculus hematopoietic cell signal transducer (Hcst), mRNA.	1.61963
NM_139198	Plac8	Mus musculus placenta-specific 8 (Plac8), mRNA.	1.60873
NM_053150	Klra20	Mus musculus killer cell lectin-like receptor subfamily A, member 20 (Klra20), mRNA.	1.58252
NM_025415	Cks2	Mus musculus CDC28 protein kinase regulatory subunit 2 (Cks2), mRNA.	1.57807
AK007679	1810033B17Rik	Mus musculus 10 day old male pancreas cDNA, RIKEN full-length enriched library, clone:1810033B17 product:hypothetical protein,	1.57529
NM_010819	Clec4d	Mus musculus C-type (calcium dependent, carbohydrate recognition domain) lectin, superfamily member 8 (Clecsf8), mRNA.	1.57105
NM_009193	Slbp	Mus musculus stem-loop binding protein (Slbp), mRNA.	1.55281
AK020223	4930429A22Rik	Mus musculus 15 days embryo male testis cDNA, RIKEN full-length enriched library, clone:8030493P09 product:unclassifiable, full	1.53894
NM_145746	Odf4	Mus musculus outer dense fiber of sperm tails 4 (Odf4), mRNA.	1.53059
NM_053077	Matp	Mus musculus membrane associated transporter protein (Matp), mRNA.	-3.77417
AK018208	Phka2	Mus musculus adult male medulla oblongata cDNA, RIKEN full-length enriched library, clone:6330505C01 product:PHOSPHORYLASE B KINASE	-3.5261
NM_146776	Olfr821	Mus musculus olfactory receptor 821 (Olfr821), mRNA.	-3.41941
Z25735	Pou2f2	M.musculus mRNA for exon 4c.	-2.94199
NM_027460	5730438N18Rik	Mus musculus RIKEN cDNA 5730438N18 gene (5730438N18Rik), mRNA.	-2.60455
NM_022654	Lrdd	Mus musculus leucine-rich and death domain containing (Lrdd), mRNA.	-2.55922
NM_182636	BC052055	Mus musculus cDNA sequence BC052055 (BC052055), mRNA.	-2.53894
AK015817	Iqcf3	Mus musculus adult male testis cDNA, RIKEN full-length enriched library, clone:4930517N10 product:hypothetical IQ	-2.40321
AK047868	Ttn	Mus musculus 16 days embryo head cDNA, RIKEN full-length enriched library, clone:C130017I15 product:hypothetical Immunoglobulin and	-2.23972
NM_009132	Scin	Mus musculus scinderin (Scin), mRNA.	-2.15121
NM_177238	9830147P19Rik	Mus musculus RIKEN cDNA 9830147P19 gene (9830147P19Rik), mRNA.	-2.12139
NM_010097	Sparcl1	Mus musculus SPARC-like 1 (mast9, hevin) (Sparcl1), mRNA.	-2.11337
NM_146892	Olfr1223	Mus musculus olfactory receptor 1223 (Olfr1223), mRNA.	-2.08741
NM_026225	Cog6	Mus musculus component of oligomeric golgi complex 6 (Cog6), mRNA.	-2.01556
AK013781	Syt1	Mus musculus adult male hippocampus cDNA, RIKEN full-length enriched library, clone:2900074G08 product:unknown EST, full insert	-2.00599
AK007232	1700121L16Rik	Mus musculus adult male testis cDNA, RIKEN full-length enriched library, clone:1700121L16 product:unclassifiable, full insert	-1.97866
NM_011652	Ttn	Mus musculus 12 days embryo embryonic body between diaphragm region and neck cDNA, RIKEN full-length enriched library, clone:9430093B17	-1.97837
NM_177391	C920005C14Rik	Mus musculus RIKEN cDNA C920005C14 gene (C920005C14Rik), mRNA.	-1.93774
NM_183109	4930478A21Rik	Mus musculus RIKEN cDNA 4930478A21 gene (4930478A21Rik), mRNA.	-1.92271
NM_013864	Ndrg2	Mus musculus N-myc downstream regulated gene 2 (Ndrg2), mRNA.	-1.88801
NM_021400	Prg4	Mus musculus proteoglycan 4 (megakaryocyte stimulating factor, articular superficial zone protein) (Prg4), mRNA.	-1.88782
NM_010174	Fabp3	Mus musculus fatty acid binding protein 3, muscle and heart (Fabp3), mRNA.	-1.87465
NM_011099	Pkm2	Mus musculus pyruvate kinase, muscle (Pkm2), mRNA.	-1.86375
NM_010701	Lect1	Mus musculus leukocyte cell derived chemotaxin 1 (Lect1), mRNA.	-1.86202
NM_007802	Ctsk	Mus musculus cathepsin K (Ctsk), mRNA.	-1.84849
NM_011581	Thbs2	Mus musculus thrombospondin 2 (Thbs2), mRNA.	-1.82782
AF203898	Neb	Mus musculus nebulin mRNA, partial cds.	-1.81488
AK009417	2310020F24Rik	Mus musculus adult male tongue cDNA, RIKEN full-length enriched library, clone:2310020F24 product:hypothetical protein, full insert	-1.80935
AK020063	6030442K20Rik	Mus musculus 13 days embryo male testis cDNA, RIKEN full-length enriched library, clone:6030442K20 product:unknown EST, full insert	-1.80341
NM_007933	Eno3	Mus musculus enolase 3, beta muscle (Eno3), mRNA.	-1.80252
NM_009760	Bnip3	Mus musculus BCL2/adenovirus E1B 19kDa-interacting protein 1, NIP3 (Bnip3), mRNA.	-1.75667
NM_009933	Col6a1	Mus musculus procollagen, type VI, alpha 1 (Col6a1), mRNA.	-1.74545
NM_023784	2310016N21Rik	Mus musculus RIKEN cDNA 2310016N21 gene (2310016N21Rik), mRNA.	-1.73723
NM_025551	Ndufa12	Mus musculus RIKEN cDNA 2410011G03 gene (2410011G03Rik), mRNA.	-1.73505
NM_175418	8030451F13Rik	Mus musculus RIKEN cDNA 8030451F13 gene (8030451F13Rik), mRNA.	-1.72499
NM_010777	Mbp	Mus musculus myelin basic protein (Mbp), mRNA.	-1.71059
AK020268	Satb2	Mus musculus adult male cecum cDNA, RIKEN full-length enriched library, clone:9130024F11 product:hypothetical protein, full insert	-1.71053
NM_018859	Akr1e1	Mus musculus aldo-keto reductase family 1, member E1 (Akr1e1), mRNA.	-1.70768
AK021026	B430319H21Rik	Mus musculus 4 days neonate male adipose cDNA, RIKEN full-length enriched library, clone:B430319H21 product:hypothetical protein,	-1.69963
NM_019696	Cpxm1	Mus musculus carboxypeptidase X 1 (M14 family) (Cpxm1), mRNA.	-1.69403
NM_028775	Cyp2s1	Mus musculus cytochrome P450, family 2, subfamily s, polypeptide 1 (Cyp2s1), mRNA.	-1.67909
BC053075	Ndufa11	Mus musculus NADH dehydrogenase (ubiquinone) 1 alpha subcomplex 11, mRNA (cDNA clone IMAGE:5694421).; synonyms: B14.7, 11, 14.7kDa; Mus musculus NADH dehydrogenase (ubiquinone) 1 alpha subcomplex 11, mRNA (cDNA clone MGC:74331 IMAGE:6601702), complete cds.	-1.67864
NM_008492	Ldh2	Mus musculus lactate dehydrogenase 2, B chain (Ldh2), mRNA.	-1.67789
NM_145926	Mgat4b	Mus musculus mannoside acetylglucosaminyltransferase 4, isoenzyme B (Mgat4b), mRNA.	-1.6726
NM_010956	Ogdh	Mus musculus oxoglutarate dehydrogenase (lipoamide) (Ogdh), mRNA.	-1.6658
NM_009127	Scd1	Mus musculus stearoyl-Coenzyme A desaturase 1 (Scd1), mRNA.	-1.66101
NM_010288	Gja1	Mus musculus gap junction membrane channel protein alpha 1 (Gja1), mRNA.	-1.64032
NM_008536	Tm4sf1	Mus musculus transmembrane 4 superfamily member 1 (Tm4sf1), mRNA.	-1.63753
NM_133667	Pdk2	Mus musculus pyruvate dehydrogenase kinase, isoenzyme 2 (Pdk2), mRNA.	-1.63424
NM_029726	Trdn	Mus musculus triadin (Trdn), mRNA.	-1.63078
NM_146120	Gsn	Mus musculus gelsolin (Gsn), mRNA.	-1.6295
NM_144873	Uhrf2	Mus musculus ubiquitin-like, containing PHD and RING finger domains 2 (Uhrf2), mRNA.	-1.62627
NM_139297	Ugp2	Mus musculus UDP-glucose pyrophosphorylase 2 (Ugp2), mRNA.	-1.60925
NM_009930	Col3a1	Mus musculus procollagen, type III, alpha 1 (Col3a1), mRNA.	-1.60304
AK003316	Mbnl2	Mus musculus 18-day embryo whole body cDNA, RIKEN full-length enriched library, clone:1110002M11 product:unknown EST, full insert	-1.59622
NM_007595	Camk2b	Mus musculus calcium/calmodulin-dependent protein kinase II, beta (Camk2b), mRNA.	-1.56258
NM_028407	Gcap14	Mus musculus RIKEN cDNA 2900054P12 gene (2900054P12Rik), mRNA.	-1.54831
NM_025282	Mef2c	Mus musculus myocyte enhancer factor 2C (Mef2c), mRNA.	-1.47759

## Sheet: 24 hafter loading ERaKo
Fold change of differentially expressed genes in ERa-/- mice at 24h after
loading compared with their non-loaded contra-lateral controls
GenBank	Symbol	Description	Fold
NM_010833	Msn	Mus musculus moesin (Msn), mRNA.	2.13529
NM_010288	Gja1	Mus musculus gap junction membrane channel protein alpha 1 (Gja1), mRNA.	1.99871
NM_053088	Ifitm5	Mus musculus interferon induced transmembrane protein 5 (Ifitm5), mRNA.	1.94747
AK011616	Crebl1	Mus musculus 10 days embryo whole body cDNA, RIKEN full-length enriched library, clone:2610029K11 product:unknown EST, full insert	-2.49463
AK010213	Pdzk11	Mus musculus adult male tongue cDNA, RIKEN full-length enriched library, clone:2310079D11 product:unknown EST, full insert	-2.17059
